# Supplementary material for: CRISPR-enabled point-of-care genotyping for APOL1 genetic risk assessment
Source: EMBO Mol Med. 2024 Sep 13;16(10):18. doi: 10.1038/s44321-024-00126-x (PMC11473833; doi:10.1038/s44321-024-00126-x)
Supplement: Supplementary file 3 — EV Figure Source Data [file 44321_2024_126_MOESM3_ESM.zip]

Archive with 20 entries (13 files):
- EMM-2024-19522_SourceDataFor_EV1/
- EMM-2024-19522_SourceDataFor_EV1/.DS_Store
- EMM-2024-19522_SourceDataFor_EV1/EMM-2024-19522_SourceDataFor_EV1.xlsx
- EMM-2024-19522_SourceDataFor_EV2/
- EMM-2024-19522_SourceDataFor_EV2/.DS_Store
- EMM-2024-19522_SourceDataFor_EV2/EMM-2024-19522_SourceDataForFigure_EV2.xlsx
- EMM-2024-19522_SourceDataFor_EV2/Thumbs.db
- EMM-2024-19522_SourceDataFor_EV3/
- EMM-2024-19522_SourceDataFor_EV3/EMM-2024-19522_SourceDataFor_EV3.xlsx
- EMM-2024-19522_SourceDataFor_EV4/
- EMM-2024-19522_SourceDataFor_EV4/.DS_Store
- EMM-2024-19522_SourceDataFor_EV4/EMM-2024-19522_SourceDataFor_EV4D/
- EMM-2024-19522_SourceDataFor_EV4/EMM-2024-19522_SourceDataFor_EV4D/EMM-2024-19522_SourceDataFor_EV4D.xlsx
- EMM-2024-19522_SourceDataFor_EV4/EMM-2024-19522_SourceDataFor_EV4D/Thumbs.db
- EMM-2024-19522_SourceDataFor_EV4/EMM-2024-19522_SourceDataFor_EV4D/~$EV 3d.xlsx
- EMM-2024-19522_SourceDataFor_EV4/EMM-2024-19522_SourceDataFor_EVF4B/
- EMM-2024-19522_SourceDataFor_EV4/EMM-2024-19522_SourceDataFor_EVF4B/EMM-2024-19522_SourceDataFor_EV4B.xlsx
- EMM-2024-19522_SourceData_Code/
- EMM-2024-19522_SourceData_Code/EMM-2024-19522_SourceData_code_APOL1_ts_classifier.ipynb
- EMM-2024-19522_SourceData_Code/EMM-2024-19522_SourceData_Code_data.csv
