# Supplementary material for: CRISPR-enabled point-of-care genotyping for APOL1 genetic risk assessment
Source: EMBO Mol Med. 2024 Sep 13;16(10):18. doi: 10.1038/s44321-024-00126-x (PMC11473833; doi:10.1038/s44321-024-00126-x)
Supplement: Supplementary file 3 — EV Figure Source Data [file 44321_2024_126_MOESM3_ESM.zip › EMM-2024-19522_SourceDataFor_EV1/EMM-2024-19522_SourceDataFor_EV1.xlsx]

## Sheet: 220708
		Sample	NTC			RNA standard			NTC			RNA standard			NTC			DNA standard
		Cas enzyme	LwaCas13a			LwaCas13a			PsmCas13b			PsmCas13b			LbaCas12a			LbaCas12a
		Reporter	Poly-A-Fam			Poly-A-Fam			Poly-A-Fam			Poly-A-Fam			Poly-A-Fam			Poly-A-Fam
Wavelength(Ex/Em)	485 nm/525 nm	Cycle(Seconds)/Well	E10	E11	E12	E13	E14	E15	G10	G11	G12	G13	G14	G15	I10	I11	I12	I13	I14	I15
		0	308124	286191	289978	297709	295668	283988	307932	307781	291176	1935863	1741030	1802201	267668	265771	261711	274278	270017	284546
		300	322518	300580	325242	324411	320207	316517	321752	323991	310735	2759068	2593431	2724457	293333	286017	296232	303232	295831	306090
		600	313224	287886	309142	305109	303156	302112	312761	310277	293472	3346488	3145390	3264351	279840	278502	285565	292336	285563	292738
		900	304613	280781	304280	299986	296541	292700	300236	303412	285509	3680575	3421471	3559956	276841	272693	274791	287792	279232	286612
		1200	300550	275099	295718	291959	292900	291530	295470	298827	280521	3769275	3454700	3594791	270171	267763	268979	279395	273668	283484
		1500	299053	274631	298337	289986	291167	291047	292099	295522	275452	3726274	3425409	3561350	268749	262368	267646	277726	268677	282445
		1800	297648	276724	295242	292532	292588	291255	293325	297480	278352	3749557	3421066	3580086	268944	261760	268300	281276	274874	284122
		2100	297898	275145	296728	289484	292687	294922	294886	295009	276542	3706022	3390921	3526403	263500	259227	267812	279411	271655	285377
		2400	297940	275568	296579	295963	293190	294576	292048	290221	278083	3720654	3410666	3560655	266147	257268	267897	282915	276028	287990
		2700	300757	273993	293596	296361	293377	291805	292532	291908	271692	3687316	3351286	3535052	268146	257151	264936	278514	274904	290470
		3000	303598	274956	299018	298185	295626	293920	290862	295086	278227	3700704	3359844	3546605	270756	258760	269659	286130	279521	293018
		3300	295667	274237	297806	297141	300466	299147	293685	299047	279151	3737910	3401400	3570147	268319	260162	267380	287181	279266	295226
		3600	294894	278599	299792	299302	303586	301970	294657	295973	278576	3739854	3405492	3566297	268606	259583	268761	288692	282794	298137
		3900	288165	275994	298900	299638	298726	300277	291210	294054	278322	3695734	3379138	3507503	268338	254835	271117	289421	278804	295451
		4200	288910	276235	300057	302458	302898	299087	294027	294041	277266	3688778	3350706	3514956	266250	253187	267218	291367	283869	300777
		4500	291233	276676	298238	309529	306554	305254	293145	296597	276748	3727067	3371538	3541928	265550	251021	268828	292629	284350	305372
		4800	293719	276656	297472	308357	307521	307506	296817	293657	278666	3709442	3398333	3504550	270693	252797	270338	297995	284602	308187
		5100	297953	276671	302951	317724	314110	313967	294039	294780	281194	3744723	3420650	3532069	269873	256982	275213	303679	291362	318260
		5400	296642	276732	298527	319625	315507	314036	293115	293530	277345	3695912	3396698	3517642	272648	251800	274372	304713	293079	317917
		5700	296636	274854	298753	324813	321876	314387	295601	298155	280679	3694055	3399934	3495143	270038	247993	269477	305472	291862	316512
		6000	297939	277104	299845	325211	326197	321642	295027	296628	281699	3705987	3416537	3510674	272064	246254	274288	309290	295299	321353
		6300	301989	276711	300396	334604	329140	326869	299878	300230	283205	3735694	3428939	3531165	272911	247867	274939	314386	300606	329436
		6600	298352	275043	297382	334156	330257	325517	295484	300208	282319	3697809	3393365	3500038	264945	246590	273473	316212	299091	330887
		6900	303727	272957	301096	339065	333431	329123	294770	295314	282109	3698314	3397022	3505254	266046	248063	272832	321389	304062	336846
		7200	300649	278419	300363	342062	339021	334273	298067	293154	282698	3684818	3393226	3469553	266743	245860	272497	321866	304417	340507
		7500	305040	281292	301083	347353	343485	338132	298770	296666	285303	3735254	3419305	3523217	270252	248835	277604	323065	315399	350662
		7800	298566	277378	300718	350340	345923	339648	295907	293798	282620	3710429	3419945	3488247	267916	246203	277058	326739	310731	346101
		8100	305208	279701	303563	354950	351985	346604	301005	299114	281386	3695220	3409688	3502851	267225	243255	279227	332416	316056	354422
		8400	303098	281189	305240	357203	352462	344865	299424	294609	284546	3675648	3399124	3486343	272470	239400	273767	333783	313348	359041
		8700	305141	281658	302010	363038	353795	353176	298442	295686	286135	3702234	3422578	3515397	274923	240145	274840	337219	320770	365212
		9000	306536	280040	300596	365824	361678	353864	300082	298963	286012	3688736	3402262	3489698	276137	242604	276969	338176	327476	371571
		9300	306606	283213	306747	372318	366493	358282	297617	299785	286054	3724924	3412810	3526959	275374	241180	279276	350052	327369	377995
		9600	309648	286452	306216	374067	369447	359202	303202	302904	287260	3699453	3418272	3493452	274886	236539	279936	347174	328740	382175
		9900	313086	286442	305717	381099	373646	371131	304063	301265	291749	3720786	3441786	3522704	280543	236785	282723	357739	336250	381068
		10200	313095	284721	305267	383147	380615	374908	303779	299513	288479	3709487	3425336	3515703	279930	240496	282535	359378	337141	392165
		10500	309246	284964	307783	380691	381852	373424	302775	298756	290447	3663916	3412284	3488988	279716	237660	283263	362156	340865	396790
		10800	309917	285539	307099	390437	387461	381080	301657	297137	288642	3692502	3388788	3472982	277641	236166	285356	367455	341075	399210
		Sample	NTC			RNA standard			NTC			RNA standard			NTC			DNA standard
		Cas enzyme	LwaCas13a			LwaCas13a			PsmCas13b			PsmCas13b			LbaCas12a			LbaCas12a
		Reporter	TTATT-Hex			TTATT-Hex			TTATT-Hex			TTATT-Hex			TTATT-Hex			TTATT-Hex
Wavelength(Ex/Em)	530 nm/570 nm	Cycle(Seconds)/Well	E17	E18	E19	E20	E21	E22	G17	G18	G19	G20	G21	G22	I17	I18	I19	I20	I21	I22
		0	41432	41654	36909	34435	35450	32720	51917	43219	42953	40405	39025	37364	50100	51419	44259	43105	37731	37869
		300	47045	48109	47386	46727	46792	44365	49278	49924	51253	51923	50404	49934	49799	47737	47841	53435	53525	54215
		600	47415	48487	45346	45788	45546	45230	47390	48477	50249	49312	49285	48011	51035	48821	46935	65523	67875	68613
		900	45058	47017	46706	44869	46222	43710	47454	47257	47307	49005	47311	47994	51623	48803	48885	93118	100732	104313
		1200	44843	46654	46076	41977	44946	43718	46009	47675	45927	46865	45391	43982	50456	49965	48064	141507	151240	157790
		1500	42616	47795	45221	41671	43842	42645	44382	44740	45405	46613	44309	44321	52379	52618	48654	212648	227957	237396
		1800	42124	44494	43943	41814	44156	41912	44729	45233	45259	46610	45924	44117	55821	54389	53376	299297	317741	327686
		2100	41116	43256	42854	42665	43168	40901	44149	43643	43680	44550	43374	44008	62486	57506	56947	389273	415322	430656
		2400	41530	46436	44338	42796	41274	43146	44294	45526	43479	46170	41216	41825	65285	64527	61466	491323	523534	529968
		2700	39529	43903	44558	41823	43312	38922	43274	45661	43586	44850	43119	42116	69566	67549	64484	589763	621157	637751
		3000	40288	45878	45719	39989	40744	40615	42074	42903	42981	44960	41245	43310	76513	74774	72224	707609	744708	753660
		3300	39775	44584	45749	40447	44183	40664	43535	43147	43649	44560	42152	41393	84186	81288	77878	811206	860418	872276
		3600	38099	44219	45108	39381	43610	39120	42729	45208	44039	43469	41449	42987	92509	86692	84540	936299	961574	978625
		3900	37329	45110	44393	39874	41644	39017	42090	43261	43655	42121	40613	40972	99926	94397	91717	1039326	1068103	1099338
		4200	38887	43744	45292	39283	42336	39851	42624	44567	42232	42436	40453	41681	105866	100539	98181	1148120	1172688	1212518
		4500	35915	43933	44898	38574	41899	39353	41231	43015	41381	42711	41862	43874	117298	106131	106046	1249933	1294343	1334513
		4800	36949	43078	44412	40288	40559	40262	42587	43511	43772	42449	40462	41757	127745	115699	111735	1359688	1396615	1448349
		5100	37035	42503	45351	38975	42114	40165	41464	43525	43493	42968	42727	42205	136984	125657	123120	1487579	1516300	1580614
		5400	36843	42695	44513	39872	42459	41418	43615	42941	42620	43513	40152	43410	148794	132569	129263	1567713	1614992	1670354
		5700	36757	42944	45293	38690	43000	40619	42931	44182	42933	42760	41701	41725	155797	142627	141202	1678143	1721490	1787923
		6000	34560	43490	44272	37290	41550	39578	42486	43520	42973	42338	40128	42681	168420	152973	149939	1765556	1805646	1872871
		6300	35046	42952	45600	37879	41469	39451	42500	43459	41680	43214	42551	41293	178085	166578	161829	1872130	1907888	1994954
		6600	35512	43564	44501	39826	42035	40064	43165	44895	43336	42128	41012	43647	179062	173848	174476	1959342	1995285	2087916
		6900	33738	41574	46734	37506	42049	41114	42041	42107	42153	42861	40335	42106	188604	187275	181364	2032356	2088340	2161939
		7200	34428	41401	47633	39758	42173	41072	41725	43171	42565	42608	40611	42288	202575	192756	192802	2123363	2167270	2251698
		7500	35392	43183	46100	39423	43341	40635	43515	43998	43894	43673	41510	43465	215966	211898	207848	2224013	2282820	2384514
		7800	34574	42898	45658	38968	42790	41310	40554	41731	42594	42754	41110	41866	229182	218527	219422	2272742	2331158	2432749
		8100	33760	43665	48077	38053	42256	40752	42274	43543	43322	43418	40794	42088	243168	239402	227452	2353077	2399729	2505652
		8400	33281	43147	46201	38663	43126	40966	41138	43262	42329	44438	40406	43638	252345	250480	239971	2410704	2457744	2562323
		8700	34124	41664	46210	39899	42525	40637	42319	42996	42987	43981	40532	42845	266731	265007	257603	2472530	2520964	2636755
		9000	33536	43111	49136	38831	42254	40826	43536	44136	43654	44183	40519	43904	283802	274123	264580	2530331	2565000	2684199
		9300	33727	43078	46614	39152	44550	42355	43998	43923	44736	43767	41295	43267	299237	287855	284746	2578562	2654764	2746698
		9600	34626	43303	47128	40341	42553	41220	41060	44051	42473	42915	40963	43944	316350	301606	295075	2596150	2659277	2784866
		9900	35718	44606	47137	42095	43354	41931	42715	43165	44461	44961	40776	43246	326877	323941	312570	2673330	2727844	2857944
		10200	34227	44270	48828	39792	44212	42601	43524	44668	44628	43397	41260	44113	344081	330697	326488	2732664	2754056	2894465
		10500	34336	42289	46969	39300	41765	41694	44069	42338	42475	43685	40585	43419	362845	349375	340175	2745933	2772030	2949657
		10800	33965	44310	46989	40390	44855	42349	42094	45039	44009	43489	40695	43361	371706	361841	352309	2776939	2815207	2993249
		Sample	NTC			RNA standard			NTC			RNA standard			NTC			G1G1 RNA standard
		Cas enzyme	LwaCas13a			LwaCas13a			PsmCas13b			PsmCas13b			LbaCas12a			LbaCas12a
		Reporter	AU-Texas red			AU-Texas red			AU-Texas red			AU-Texas red			AU-Texas red			AU-Texas red
Wavelength(Ex/Em)	585 nm/625 nm	Cycle(Seconds)/Well							G3	G4	G5	G6	G7	G8	I3	I4	I5	I6	I7	I8
		0	46840	47709	47324	50025	48322	46807	35639	35438	34204	52089	49760	52219	38248	38615	37759	37191	37938	29647
		300	48288	47814	46714	48900	47959	49177	31760	31210	31869	56403	53608	55039	35317	35468	35834	35935	35031	25728
		600	49674	48362	43831	72809	72974	78677	30108	30667	29470	58663	57897	58584	35138	34865	35853	34131	34617	24022
		900	50453	47868	47556	185343	180067	193307	29150	30467	29517	62526	59255	57701	33384	34607	34578	33220	34743	24186
		1200	49956	51012	47721	439143	407449	441376	28248	27967	31196	59840	60229	54803	36080	33251	34724	33367	34228	26021
		1500	53252	53389	49892	817574	764159	800725	29317	28602	28180	61932	59259	56491	35679	33375	36254	33768	36709	25484
		1800	52032	50952	50221	1218045	1171090	1187134	29292	28168	29151	59080	61024	54278	34281	32243	35609	36880	35054	29530
		2100	52361	54356	46490	1536983	1460956	1497836	28615	29085	30546	59995	56653	53411	36329	34202	34513	37515	37190	29802
		2400	54951	55495	47623	1762341	1709244	1716487	28818	29553	31788	62454	60477	54589	34956	36368	33757	39742	38169	32794
		2700	53164	53154	49317	1898033	1863027	1846838	30284	28112	30551	60712	60359	52873	34088	35595	35014	44202	43111	34355
		3000	55705	56769	49696	2014096	1987072	1979868	29096	28972	28115	62198	59106	53546	35731	36003	32976	45960	43582	40192
		3300	55180	52399	49699	2102482	2045341	2052942	30689	27933	29992	61490	60626	52050	35331	35354	37530	48654	47705	39214
		3600	55647	54514	48314	2146180	2110039	2108322	29560	30527	28108	60209	62981	53526	37348	36112	35365	52123	51768	42100
		3900	57941	54681	48892	2137941	2149511	2125058	30373	29374	30111	61733	60505	51460	36667	38120	37565	57661	55137	42086
		4200	58152	54403	47051	2194528	2191475	2162448	28363	28430	28628	60031	60144	54899	36450	35109	35561	57278	57206	45271
		4500	58975	54389	48912	2226348	2199490	2206072	28239	30166	30006	61373	60581	52874	36211	36808	35901	57779	60289	49154
		4800	53897	56064	48174	2261481	2270074	2248334	30886	28854	29589	62648	58842	51346	35917	38209	36797	64894	66014	52908
		5100	63185	52951	50477	2311962	2273419	2282259	28509	29275	29344	61319	60773	53220	38277	39477	37850	68409	69081	57508
		5400	63597	58731	51241	2286274	2303769	2303765	29492	30736	30829	60938	63671	52696	37777	38185	36661	73254	68335	58907
		5700	63839	57148	49680	2300365	2312178	2288512	28947	30452	29031	62222	61318	49576	37863	37230	37338	78781	74053	61707
		6000	64254	60764	51271	2340865	2324308	2312553	28660	30252	30462	60710	61663	49476	40754	38489	37046	80152	79343	63244
		6300	64110	58216	49998	2340856	2351150	2335572	30869	28680	28812	65534	62909	53106	40508	40633	39900	84701	79923	71738
		6600	64356	61051	53286	2343748	2340564	2334669	29495	29888	31244	64994	59495	50179	38758	41665	38483	89202	83216	75258
		6900	65569	59007	52880	2337316	2343225	2326148	29192	27645	30792	64187	59350	51139	42892	41432	39454	92716	85631	74775
		7200	66602	59215	52493	2341359	2356319	2334727	30197	30352	28769	64104	57555	53699	43325	42195	38216	96930	94064	80888
		7500	66918	61209	52600	2373768	2383890	2358976	31160	31572	31054	63566	60308	52319	39326	41050	39049	102361	98516	81902
		7800	66257	62578	56950	2377998	2362550	2365277	29323	32002	29464	63512	60577	53522	43702	40302	42360	104751	96094	87825
		8100	68295	65506	56495	2378148	2399289	2400080	31074	29752	30168	64067	59419	55070	41801	41317	41825	106219	103903	91465
		8400	72442	62949	58997	2375606	2394028	2360200	30856	30116	28033	61847	62664	50233	42971	44649	41294	114817	106001	94212
		8700	72894	64437	54421	2371928	2416805	2370881	28090	29638	30223	63034	62496	51727	43282	43496	44507	115613	112436	99297
		9000	72005	65110	57567	2402627	2403298	2388027	28487	33120	29741	66229	65273	49886	45561	43380	43669	123688	116246	102699
		9300	71794	69325	58226	2396539	2414768	2410562	30444	31883	31004	63994	61985	53944	45237	42181	41631	129985	123799	109163
		9600	75918	65484	58918	2393544	2408620	2382790	31676	30482	31789	65079	62653	53070	44984	46424	43385	132553	125405	108808
		9900	79401	67962	57832	2391296	2412306	2411226	30762	31656	32424	66302	61688	51004	45405	46364	45992	139713	129399	116384
		10200	78142	68692	59333	2392586	2399186	2403674	30777	31088	31082	67083	63243	50215	45449	50326	45601	146349	139200	121493
		10500	76151	69767	57821	2395140	2409230	2388521	32498	31312	32182	66902	62209	50596	49002	48282	45449	149791	139481	125680
		10800	79384	72831	59467	2388769	2409005	2402694	30127	33673	29910	63733	67662	49358	49067	47625	48427	154712	144672	133828

## Sheet: 220802
		Sample	NTC			RNA standard			NTC			RNA standard			NTC			RNA standard			NTC			RNA standard			NTC			DNA standard			NTC			DNA standard
		Cas enzyme	LwaCas13a			LwaCas13a			LwaCas13a			LwaCas13a			PsmCas13b			PsmCas13b			PsmCas13b			PsmCas13b			LbaCas12a			LbaCas12a			LbaCas12a			LbaCas12a
		Reporter	Poly-U-Fam			Poly-U-Fam			Rnase Alert			Rnase Alert			Poly-U-Fam			Poly-U-Fam			Rnase Alert			Rnase Alert			Poly-U-Fam			Poly-U-Fam			Rnase Alert			Rnase Alert
Wavelength(Ex/Em)	485 nm/525 nm	Cycle(Seconds)/Well	L3	L4	L5	L6	L7	L8	L10	L11	L12	L13	L14	L15	M3	M4	M5	M6	M7	M8	M10	M11	M12	M13	M14	M15	N3	N4	N5	N6	N7	N8	N10	N11	N12	N13	N14	N15
		0	292753	280900	304296	309221	306363	303979	85185	85434	85204	82624	82287	85397	272840	265290	268624	277656	272745	271746	80687	78746	72776	124679	117714	125484	306042	310419	297457	269176	287816	286598	86395	85444	84289	83342	88409	85371
		300	323497	316247	337167	359300	352811	348032	86474	86802	88628	88795	87350	88864	285057	287825	289184	293002	287024	288857	84249	85592	79325	181098	179679	179922	309807	306440	305689	275467	299103	283181	87363	84983	89071	87910	88564	84505
		600	363022	360137	370537	546004	543319	556905	84028	84378	86381	97371	97027	102377	271114	271826	270142	273641	276689	274235	80697	78605	74266	225366	216582	224320	294892	293316	294085	260340	282516	268992	81264	80396	82556	84233	85371	81981
		900	436311	446102	454744	1575170	1557272	1645549	87990	90676	91246	179827	187789	204168	265910	269041	263874	267042	262564	260281	79857	76492	72128	260912	255023	250724	285316	288304	283899	256428	275984	260500	78961	78560	82141	80565	82824	78769
		1200	483673	499662	514236	3542432	3426601	3684399	93292	93807	94250	430913	469797	508316	256965	260854	261461	260453	259533	251635	77854	75965	70841	272607	263298	264368	282908	284077	281235	254730	271927	259618	80388	77130	80877	80326	84175	79472
		1500	504240	525200	547216	5121752	4901141	5208336	94032	97973	96539	921487	1017372	1060246	255502	262387	260419	259535	257632	239520	75854	75344	71390	270781	267784	265248	282242	278055	279299	253637	270689	257836	78131	77840	79472	80274	82365	78242
		1800	515993	544256	563765	5740605	5555188	5701256	96451	97091	97762	1603852	1751062	1776190	252614	259938	261094	259033	258427	234322	76511	75497	70848	270756	267986	261601	279143	273718	277228	247694	267632	251470	77071	77919	79968	81429	84543	78210
		2100	533455	560483	577220	5916175	5872441	5836158	96530	98975	99160	2339996	2494823	2518573	255414	260713	257984	260347	257268	229525	79204	76945	70902	269152	264689	259948	280435	270806	276762	252481	270703	256837	79732	77729	79645	84845	90033	79540
		2400	548694	570586	589059	5993815	5985890	5845578	98552	96983	99021	2986644	3075039	3139352	251675	262894	262109	260695	262250	226968	76371	76993	70666	269569	263252	261323	283212	272321	279396	251127	270077	253447	79095	78027	80464	87451	89886	80709
		2700	551118	576257	602196	5951801	5994104	5837916	98692	100167	99477	3472700	3461040	3575482	251427	261178	260294	259469	259584	221419	78362	74843	68905	264455	260087	262075	278823	265743	273386	252490	269115	252359	79217	78491	80474	90531	93116	81315
		3000	558235	590986	615964	6005791	6055841	5877200	99193	100818	101646	3826992	3752630	3926610	248642	262915	264830	262652	261026	219997	79685	76348	70975	265612	262668	263478	284610	264378	280991	255251	278063	255152	81267	79215	81399	93583	97814	86630
		3300	572091	609206	623407	6020424	6070244	5895063	101695	102201	100189	4064233	3892436	4127510	247858	264779	261115	259721	260679	215374	78925	77969	72500	264715	259942	260668	280694	267664	276098	258485	273768	258420	81782	79432	81483	96657	100487	87031
		3600	577084	609552	635674	5997343	6074980	5866091	103593	102029	103506	4195656	3955359	4229584	248035	266467	267244	264493	262698	213118	79904	78258	72501	266822	262563	266549	284128	269265	280830	259021	276872	259758	82017	81144	83225	102542	103733	90488
		3900	583122	616512	635656	5957224	6035494	5839981	101736	102783	103810	4224423	4005925	4222897	244469	262241	264170	264141	262435	210337	79467	78630	73195	264107	259480	262121	278540	261023	275725	257478	276818	258356	79648	79760	82384	105058	107950	92703
		4200	587996	623706	647193	5897345	6008018	5818670	103923	103134	103387	4223157	4059617	4227060	241153	267205	261303	263337	262269	208492	81075	76625	72912	261120	259200	260689	280450	262253	278086	260978	279278	260065	82172	82153	84212	109258	111975	96065
		4500	602413	644259	654435	5877110	5998452	5810305	104414	107347	104323	4237384	4107904	4268328	239347	267071	265167	265364	263768	218934	78892	78511	71669	264674	256993	259701	281865	261168	280616	262442	284270	264742	84355	80941	84367	114736	117740	98657
		4800	614010	645398	656798	5843408	5929988	5744678	105528	107205	106292	4239418	4086476	4264764	238056	263093	262886	262983	262848	215659	80048	78932	71832	265463	258752	262082	283485	258426	280415	263848	285534	264590	82715	81114	84686	119262	120611	103900
		5100	622776	658758	671259	5802412	5867342	5748740	105316	107498	107216	4257008	4122039	4268101	241511	262989	263956	263495	265182	211576	80357	78677	72866	268065	260461	261320	282448	253373	281655	267212	281772	266815	84298	83526	85127	124851	125584	106964
		5400	638869	673122	687429	5859512	5917816	5813311	107373	108983	110379	4300973	4150826	4312984	242385	264867	268301	267260	262699	211758	79839	78622	72945	273911	263923	265141	285715	259365	283508	270410	289457	268663	86400	83290	87442	128131	130839	111813
		5700	641201	681623	691760	5856417	5890788	5771863	106662	109253	110383	4288004	4128608	4309593	238756	264808	265739	268178	266109	213219	78841	78605	75411	270341	265339	262767	283657	261630	283256	272251	289792	273539	86316	85053	87796	135012	136951	113326
		6000	650982	687284	706641	5820315	5870984	5751969	108359	110721	109364	4276505	4146116	4304954	240306	263556	261995	266640	265295	206832	80140	79415	74654	270650	262861	265087	281654	254375	283101	271366	289195	274225	87329	84636	87152	139603	140528	117198
		6300	665618	700954	717308	5854180	5895316	5770760	110664	111001	112597	4313792	4161775	4322018	240725	266242	264450	267753	269238	204700	81104	78874	75021	277356	264560	267607	284568	254385	284083	273774	292194	275787	87315	86026	89641	146822	144617	121169
		6600	678557	710814	725870	5864970	5885764	5780068	114217	113508	114295	4318416	4180147	4342472	242725	267882	264725	271233	270574	205366	80034	78279	74355	274322	267918	271664	288592	259671	286892	277286	299103	281509	89532	88972	90446	152375	153175	125197
		6900	677114	717249	729478	5838208	5872308	5751076	111043	111598	115866	4292456	4140552	4302364	238910	268572	261501	272083	268551	203704	81093	77080	76300	274563	265713	266024	287012	259896	287188	276227	298663	279710	89301	88949	91405	155799	157573	128628
		7200	688974	733584	745904	5864836	5901505	5792708	115167	116440	118161	4332866	4179164	4343348	240040	274602	265699	277711	270074	204912	83521	80734	76424	274371	269846	275457	289235	258641	291963	279771	302560	281600	91514	89805	93571	161301	166091	134749
		7500	697584	741626	750107	5858961	5907880	5759467	113967	115127	116461	4301184	4173266	4328633	238687	269980	263221	270670	267204	200688	80232	80310	74881	272388	263468	270260	286777	256219	290512	281298	302189	286763	90810	89090	91337	168269	167733	136228
		7800	706814	746649	766291	5852452	5867736	5777347	114830	117742	116357	4297162	4152798	4321454	236099	269453	263414	272080	265449	198642	81749	79451	74453	277825	267180	269158	289136	254922	291161	284607	305352	281237	90152	89857	95705	173543	175471	144219
		8100	726555	763795	775206	5907390	5915954	5796010	117142	118690	119925	4321336	4180162	4366500	238686	273819	264534	274042	268901	202207	82313	80755	76662	277501	267945	273872	290269	256326	287990	283253	306095	283959	92419	92078	93672	177122	179333	145628
		8400	727367	767940	779546	5886002	5907636	5797166	117917	120117	123524	4303594	4182570	4355878	236375	271686	267168	277304	268840	202624	83657	82284	78915	277671	271075	274799	288228	254371	294150	289665	306849	286424	92563	93287	97320	185392	188710	150192
		8700	742095	780495	793942	5904809	5918956	5789095	118113	121741	120496	4337064	4177722	4346774	241215	272883	267281	275345	272601	201104	84043	81802	77423	276146	270016	274596	284048	248446	291227	291094	310106	288339	95188	93297	97446	187808	191682	155901
		9000	748132	787946	797353	5858789	5895848	5788872	118819	122153	120888	4293742	4165405	4357028	238708	272288	267709	276191	272370	199757	84531	83798	78580	278248	270482	271603	283992	244410	287543	287812	313655	286718	94926	94813	95900	195639	197013	159731
		9300	762804	806502	815543	5904544	5945510	5829990	121629	122979	124468	4345906	4206528	4371953	239706	274969	272360	280138	274625	201342	85958	83477	79123	279406	269809	273111	286778	249200	290535	297369	315230	291258	95677	96565	97328	204536	205371	160917
		9600	768986	812819	825060	5921827	5957687	5842318	121354	126393	125088	4352444	4203227	4384885	238172	273921	271113	277317	272039	199824	85644	82733	78904	280170	270167	271314	285123	245236	290954	298553	312926	296258	96586	96958	96799	212880	216032	170036
		9900	785858	831053	842925	5935891	5968634	5841828	122726	127395	129608	4349536	4221997	4393461	240384	277171	271804	278842	272071	198009	85440	84235	79038	278935	271968	274130	282063	251110	290519	301881	319719	299063	97824	98589	97941	217976	222852	174530
		10200	789370	836449	842596	5899182	5949430	5836351	125142	126899	128527	4333842	4209826	4369028	238606	278129	275483	281863	273836	198479	85060	83479	79127	280053	271992	279367	283571	246876	286535	302630	321673	299370	98689	98786	98186	227543	228294	179490
		10500	795293	834569	846881	5896004	5904938	5775224	124251	128103	129412	4319494	4173858	4371382	237620	279303	270706	278526	272298	193475	85165	84529	78911	274879	266087	271431	281568	244253	285018	305346	320362	302243	99507	98605	98186	230251	232440	184864
		10800	803198	851506	856009	5893790	5915486	5799284	125670	129004	132909	4322836	4197596	4385399	237647	280846	273534	280670	277627	196904	87024	84824	78165	284084	272556	276747	285585	245567	292612	309606	325427	305864	99535	99272	100145	239696	241743	187219

## Sheet: 220803
		Sample	NTC			RNA standard			NTC			RNA standard			NTC			DNA standard
		Cas enzyme	LwaCas13a			LwaCas13a			PsmCas13b			PsmCas13b			LbaCas12a			LbaCas12a
		Reporter	Poly-A-Texas red			Poly-A-Texas red			Poly-A-Texas red			Poly-A-Texas red			Poly-A-Texas red			Poly-A-Texas red
Wavelength(Ex/Em)	585 nm/625 nm	Cycle(Seconds)/Well
		0	22837	24422	24176	22268	22428	22755	23586	22007	23700	629106	618071	560888	21711	20805	19163	18572	19436	19904
		300	23772	24628	23540	25000	23038	22368	20798	22807	23591	836920	828023	749134	22927	19593	20176	19832	20491	20218
		600	23759	23351	23770	23372	23366	22162	21075	22289	21649	982257	980724	901681	20076	18922	19609	18436	20287	18673
		900	22468	22812	22942	23663	20942	21561	20523	22216	24129	1080711	1063540	996333	19297	18668	18412	16778	17752	18320
		1200	21319	22478	22145	22082	20495	20386	22672	23960	23941	1125508	1112162	1024316	21133	19249	19040	18981	19091	18254
		1500	23532	23246	22063	21428	21749	21466	21772	22144	21846	1136935	1133788	1051230	18553	18130	17898	18423	20333	19836
		1800	21137	23240	23464	21574	22829	21685	20714	23870	21341	1135958	1137466	1033719	19123	19848	20230	19087	20539	19362
		2100	22178	22742	22439	24468	23419	22976	19935	22868	22468	1152374	1137880	1059115	19381	21337	17879	19468	19762	20121
		2400	21032	23781	21895	25793	23713	22884	19923	22411	23894	1148435	1137130	1033290	20537	22161	20288	18560	21159	20724
		2700	23353	23405	22725	23953	24156	25515	21603	23851	22263	1140260	1138093	1051423	19741	19561	18388	19911	21340	19424
		3000	24154	21846	21892	24670	23871	25397	22019	21643	22268	1144681	1128746	1049666	19668	19365	19570	19659	21767	19697
		3300	23874	24422	24177	24064	25421	25830	22610	20251	21987	1133482	1134218	1049813	21376	20289	20452	20642	21700	21123
		3600	22564	24116	23538	26704	27407	27502	23856	22647	24860	1158933	1129680	1070460	22276	20120	20062	21383	21040	20939
		3900	23498	22876	22582	26623	27796	27936	21027	22516	22286	1136188	1112310	1054875	20431	19536	20549	21339	22708	20658
		4200	23668	24568	23592	29996	28028	27931	23596	23959	24078	1140942	1121762	1072343	20000	20061	19219	22409	21953	22135
		4500	24938	23152	23762	30102	29746	30516	21183	22790	21872	1136084	1125816	1062074	21583	21093	22099	22674	26334	24073
		4800	25336	24928	23706	31090	30765	33004	24012	23310	22556	1131524	1120865	1068602	20666	19954	19401	23501	24438	21998
		5100	24400	23671	24046	33392	30624	31990	23019	23575	23787	1151251	1118704	1076070	19707	20518	19771	25570	24780	22132
		5400	23418	23678	25182	34741	31735	33359	22897	24093	23552	1134430	1112804	1049344	20791	20172	19754	25390	25118	22217
		5700	24683	24480	23313	36819	34396	35148	22642	22968	22898	1134620	1110215	1048588	20482	21329	20465	25074	24850	25213
		6000	25398	25764	23424	36603	35666	35950	23171	23305	22412	1146716	1118410	1053876	21987	21026	20299	25703	29033	26129
		6300	25697	24020	25336	37621	36127	40109	24907	23114	24532	1129226	1125195	1046992	21863	20497	23916	28188	26818	26019
		6600	24322	26149	22825	38955	36401	37367	24728	24047	25776	1134397	1134748	1047852	19247	22142	22448	28246	27859	26858
		6900	26665	26684	24750	40681	39984	37828	23599	23866	24195	1148362	1140822	1048744	21477	21636	20477	27524	28648	27507
		7200	24824	27014	25408	41554	39807	41212	23482	27068	25459	1134825	1134128	1048289	21028	20682	21180	27774	29956	27975
		7500	25093	27520	25518	41286	43714	44285	23400	23758	22632	1132531	1122247	1048005	21939	19632	20789	30699	30517	28816
		7800	25760	26711	26717	42398	42472	45873	23923	26311	24225	1135517	1137141	1055133	23653	23459	22851	28199	29784	28440
		8100	26196	27373	25267	44217	44476	45465	25335	25310	23820	1142993	1121664	1062239	23560	22455	22553	28596	28446	30386
		8400	25640	25891	25731	47491	44872	48585	25557	25938	25862	1141971	1127452	1050138	23044	23993	20961	30574	32936	29613
		8700	27591	28425	26893	47752	45756	48215	25416	26343	25894	1150284	1136546	1067022	24171	24238	22293	31321	32724	31705
		9000	27281	27304	26820	53633	48610	46805	25270	25260	26879	1154388	1132285	1067814	23218	23106	23686	32359	33317	33671
		9300	28387	28603	25696	52283	50148	50074	25386	27129	23989	1133656	1114617	1050534	21473	22763	22453	33746	34037	33741
		9600	26309	26110	26853	52154	49644	48912	25597	25450	25697	1140403	1131577	1060912	22967	24390	21240	35169	34256	33573
		9900	27894	27207	24295	55591	55142	51174	22948	26194	27659	1132173	1139712	1056522	23464	23059	21614	35110	35785	35860
		10200	28705	27796	27891	55269	52363	50203	24199	24240	26845	1154965	1148866	1067896	23300	22534	22641	36931	38543	37180
		10500	28335	29005	26442	56824	57487	56441	25760	25506	27817	1138138	1151882	1054579	24504	23816	23218	37681	38387	34712
		10800	28335	27516	27864	57428	55798	53590	24345	26949	27284	1146721	1130168	1056528	25011	23451	23573	39864	40427	38105

## Sheet: Description
RFU values measured after Cycle(Seconds)/Well (Column C5-41, C47-83 and C89-125) in triplicates for different samples (Row 1, 43 and 85: NTC = non-template control, DNA or RNA) with respective reporters (Row 2+3, 44+45 and 86+87)
