# Supplementary material for: CRISPR-enabled point-of-care genotyping for APOL1 genetic risk assessment
Source: EMBO Mol Med. 2024 Sep 13;16(10):18. doi: 10.1038/s44321-024-00126-x (PMC11473833; doi:10.1038/s44321-024-00126-x)
Supplement: Supplementary file 3 — EV Figure Source Data [file 44321_2024_126_MOESM3_ESM.zip › EMM-2024-19522_SourceDataFor_EV2/EMM-2024-19522_SourceDataForFigure_EV2.xlsx]

## Sheet: 230817
			Raw RFUs
		Sample	NTC	NTC	NTC	NTC	NTC	NTC	sG1G1	sG1G1	sG1G1	sG1G1	sG1G1	sG1G1	sG2G2	sG2G2	sG2G2	sG2G2	sG2G2	sG2G2	gCD10	gCD10	gCD10	gCD10	gCD10	gCD10	gCD11	gCD11	gCD11	gCD11	gCD11	gCD11	gCD12	gCD12	gCD12	gCD12	gCD12	gCD12	gCD13	gCD13	gCD13	gCD13	gCD13	gCD13	gCD14	gCD14	gCD14	gCD14	gCD14
		Genotype																			G1G0						G1G2						G0G0						G0G2						G0G0
		Reporter	Fam - LwaCas13a	Fam - LwaCas13a	Fam - LwaCas13a	Fam - LwaCas13a	Fam - LwaCas13a	Fam - LwaCas13a	Fam - LwaCas13a	Fam - LwaCas13a	Fam - LwaCas13a	Fam - LwaCas13a	Fam - LwaCas13a	Fam - LwaCas13a	Fam - LwaCas13a	Fam - LwaCas13a	Fam - LwaCas13a	Fam - LwaCas13a	Fam - LwaCas13a	Fam - LwaCas13a	Fam - LwaCas13a	Fam - LwaCas13a	Fam - LwaCas13a	Fam - LwaCas13a	Fam - LwaCas13a	Fam - LwaCas13a	Fam - LwaCas13a	Fam - LwaCas13a	Fam - LwaCas13a	Fam - LwaCas13a	Fam - LwaCas13a	Fam - LwaCas13a	Fam - LwaCas13a	Fam - LwaCas13a	Fam - LwaCas13a	Fam - LwaCas13a	Fam - LwaCas13a	Fam - LwaCas13a	Fam - LwaCas13a	Fam - LwaCas13a	Fam - LwaCas13a	Fam - LwaCas13a	Fam - LwaCas13a	Fam - LwaCas13a	Fam - LwaCas13a	Fam - LwaCas13a	Fam - LwaCas13a	Fam - LwaCas13a	Fam - LwaCas13a
Wavelength(Ex/Em)	485 nm/525 nm (Fam)	Cycle(Seconds)/Well
		0	161170	160768	164281	164849	171900	179103	174212	166502	179163	175850	170620	179022	177337	166421	159417	169195	175517	166271	159109	151492	168772	144036	174632	179048	175520	180403	182064	187393	177873	186998	183374	176225	171834	179847	172231	164226	152826	151611	157412	157764	149115	157472	143776	144434	173958	180766	174129
		300	146145	138327	141098	141746	140780	151381	151160	143477	150529	152116	148853	150295	147645	145492	143039	139996	147861	143177	141328	137543	142465	134853	157566	157357	149899	154836	157429	157289	154239	163856	154696	156976	152725	151814	149504	147372	150282	137334	152096	147690	146514	145919	135784	139288	156163	152802	150726
		600	194114	189074	188810	195911	184993	185690	186012	191102	190961	203737	201535	196317	185612	191000	191281	186520	190612	190917	188441	184668	192426	185516	204260	204686	202123	203810	193043	176859	179145	189613	188269	195705	206378	195505	171912	167770	175989	179898	188600	165535	162374	167582	188994	189429	208049	197726	195570
		900	189530	186216	183580	189772	188542	189823	219333	218747	220216	234198	241016	226169	189515	194906	190452	186602	191735	191472	185866	182748	191232	183085	207035	201889	194226	199682	203678	198215	196649	203686	198746	196847	201117	194356	189970	200363	195110	185209	198241	192958	189467	188588	184934	186391	210110	198433	198168
		1200	189031	186877	187708	188060	189480	194077	305906	291823	302417	331615	367642	327319	206610	227583	216307	206457	220977	229288	197612	186760	205867	195763	226806	218812	204383	207081	216982	211351	201627	210689	213478	203632	214835	202617	194763	211353	198854	187104	204582	200529	190522	196342	195078	194791	222406	208792	217889
		1500	189828	185052	186302	189150	190364	191255	487290	451361	464212	547666	631110	536581	249420	301643	270657	252892	278126	307392	229651	207535	243366	228637	269505	253691	229782	222531	252034	237553	226997	233440	237716	218826	230464	216362	204287	228769	206556	196327	216695	211012	193860	199321	208648	212213	245301	223591	243602
		1800	190412	185771	184174	190255	190335	187682	788467	725831	732620	905678	999182	861116	309166	409909	350785	324362	365122	413001	292838	243107	305982	287056	359961	326675	273449	259337	324506	301634	273280	291170	265474	236917	257298	237301	218442	248792	218133	203466	236916	229533	198519	209591	228284	231797	275629	243332	274878
		2100	191247	187962	186056	187631	190825	195535	1188190	1092260	1069767	1317036	1371267	1257469	390823	537416	464300	413463	482101	543206	398607	306709	417088	389706	492044	450489	358026	327807	454808	415843	373220	398536	303430	262010	290112	266207	240092	279463	238738	220171	266612	260262	218842	223090	257387	255420	313887	271278	316041
		2400	190760	186348	188174	188117	191579	192510	1553916	1470044	1417593	1659688	1661466	1595691	476797	648867	568538	504481	584933	642328	531384	383027	558442	495177	669982	611932	458964	416027	618199	548784	500990	535468	341432	285717	321905	289141	255569	306773	257337	239855	299917	293013	230528	239703	281561	276958	349951	297284	346394
		2700	192137	190430	188693	190876	194649	193426	1876260	1798665	1742976	1952184	1910666	1868195	557922	752819	663583	595472	677418	735808	684927	481576	724426	625992	883126	807021	596525	525628	807583	721286	679313	717834	382287	307872	359979	322677	269416	335245	281775	261495	344766	329481	251588	260684	309661	304086	383475	323944	383630
		3000	195859	190357	188745	188174	192382	193332	2161822	2076617	2033427	2194442	2110481	2108891	654685	829818	739573	674525	759366	810060	830992	582294	918845	759109	1104764	1028607	763279	658543	1025622	907471	880067	931876	417395	335730	400076	353960	281557	367019	304591	280529	376533	365841	270553	284146	331783	327085	415443	349378	412357
		3300	198796	191547	193337	191131	195669	196547	2412507	2310490	2280870	2404076	2278761	2322328	737392	901906	809622	750066	829399	888601	978929	698447	1110215	888921	1341296	1251552	925874	795598	1231960	1102415	1096477	1153245	456651	354914	433680	383553	301459	394047	330702	303048	414956	401489	293539	302850	354892	352483	444914	374693	439080
		3600	197919	192964	193373	194493	198825	201221	2629388	2564027	2523663	2632616	2452053	2526363	815556	984632	885444	824044	896368	960696	1132029	823952	1318578	1027660	1582625	1497617	1101728	946679	1444249	1310022	1320424	1391750	485236	380613	468575	419719	315443	424667	365656	329767	456495	439024	313656	330341	382220	375694	469034	404628	474166
			Raw RFUs
		Sample	NTC	NTC	NTC	NTC	NTC	NTC	sG1G1	sG1G1	sG1G1	sG1G1	sG1G1	sG1G1	sG2G2	sG2G2	sG2G2	sG2G2	sG2G2	sG2G2	gCD10	gCD10	gCD10	gCD10	gCD10	gCD10	gCD11	gCD11	gCD11	gCD11	gCD11	gCD11	gCD12	gCD12	gCD12	gCD12	gCD12	gCD12	gCD13	gCD13	gCD13	gCD13	gCD13	gCD13	gCD14	gCD14	gCD14	gCD14	gCD14
		Reporter	Hex - LbaCas12a	Hex - LbaCas12a	Hex - LbaCas12a	Hex - LbaCas12a	Hex - LbaCas12a	Hex - LbaCas12a	Hex - LbaCas12a	Hex - LbaCas12a	Hex - LbaCas12a	Hex - LbaCas12a	Hex - LbaCas12a	Hex - LbaCas12a	Hex - LbaCas12a	Hex - LbaCas12a	Hex - LbaCas12a	Hex - LbaCas12a	Hex - LbaCas12a	Hex - LbaCas12a	Hex - LbaCas12a	Hex - LbaCas12a	Hex - LbaCas12a	Hex - LbaCas12a	Hex - LbaCas12a	Hex - LbaCas12a	Hex - LbaCas12a	Hex - LbaCas12a	Hex - LbaCas12a	Hex - LbaCas12a	Hex - LbaCas12a	Hex - LbaCas12a	Hex - LbaCas12a	Hex - LbaCas12a	Hex - LbaCas12a	Hex - LbaCas12a	Hex - LbaCas12a	Hex - LbaCas12a	Hex - LbaCas12a	Hex - LbaCas12a	Hex - LbaCas12a	Hex - LbaCas12a	Hex - LbaCas12a	Hex - LbaCas12a	Hex - LbaCas12a	Hex - LbaCas12a	Hex - LbaCas12a	Hex - LbaCas12a	Hex - LbaCas12a
Wavelength(Ex/Em)	530 nm/570 nm (Hex)	Cycle(Seconds)/Well
		0	77800	73840	72621	75158	77111	82628	81057	73089	80409	79550	74303	79711	80536	72453	70846	74472	77804	73171	69906	69972	74857	63357	77474	80155	78791	81064	82475	85555	81495	83310	82953	83544	74965	81194	80707	73540	69672	69200	68184	68749	66762	70054	66147	64031	76487	81625	78822
		300	93091	73265	70006	71425	72904	77924	75041	70735	75319	76749	73086	74425	75659	70198	70311	71225	74228	71972	67530	68097	72677	72488	99973	79567	78395	78690	79005	80400	79382	82838	79062	79861	73679	76194	73123	73113	74122	68406	72959	74416	70464	72391	67663	73121	95541	76061	75885
		600	124248	120128	115811	114258	115393	116347	118190	112558	115098	116927	114370	115524	123863	127448	123838	122012	124875	133116	111486	110465	117670	110570	125771	125995	123140	120327	121746	114256	115334	122124	114121	118355	116602	113133	112605	113972	117888	113512	115886	116167	114501	116823	111696	114629	125052	120115	116741
		900	132821	127655	123867	124526	124732	124876	132218	130952	125585	133148	133821	131051	241003	325955	267733	250410	288284	343776	120097	117367	122414	117584	136909	135003	148651	139430	152757	147107	139455	144512	124159	123188	126428	122351	121784	124751	133023	128651	140822	133766	132358	133335	121218	122976	140867	128258	127799
		1200	147464	140249	131335	137169	137905	139330	150577	148567	146572	158336	157037	149523	628764	967744	764857	681721	847111	1000664	127857	127542	132923	125481	150562	146799	226289	202425	253007	237314	204188	219138	138107	136193	139530	130986	131823	136668	179059	164445	199594	195378	181479	187572	132678	133551	154908	141369	141790
		1500	155170	150180	145346	143125	152786	152397	174806	169529	168685	182513	181955	175812	1222629	1916411	1523254	1337547	1658708	1942128	140453	135786	141722	133926	164789	159898	346790	312043	441455	396578	320235	343203	148036	147950	154170	145127	143020	147579	253432	224951	291818	292198	255227	262586	140636	147659	169884	153964	154305
		1800	167727	161203	154558	154755	164959	164871	193825	191761	185245	209205	202732	193916	1856667	2829985	2293562	1990970	2455849	2818027	154374	145458	156257	144113	178471	173605	492452	430007	651310	579264	458772	491097	164939	159599	170541	157771	152835	161273	338094	301387	401368	391139	335302	346619	152964	160004	181734	166648	169759
		2100	182380	169048	164582	170606	182379	184085	222925	217643	210592	240463	229948	220098	2429171	3591785	2943280	2585033	3155943	3537556	169611	156308	172191	151225	200350	191093	653172	580060	868346	784881	614570	646764	182800	174195	186331	173964	158561	177137	440676	380462	511296	497495	425500	436976	168582	174901	202004	183230	183305
		2400	196458	180260	178028	187427	201226	202774	250190	241821	235920	264419	255416	241000	2860947	4039174	3439795	3015422	3649887	4000055	188690	165356	186712	165689	214696	207655	808538	716995	1100721	990828	763619	806640	199011	185038	202922	187994	171547	188233	541239	475145	621642	612123	509261	528113	184976	187305	224057	199031	201378
		2700	215304	195749	189411	207165	221505	226079	274217	269989	260720	298335	282375	269064	3252142	4407879	3831115	3388092	4021166	4319546	205588	181537	206073	178615	243607	231735	976098	871974	1320940	1195600	942040	968503	223290	200513	229970	209875	182759	207167	654542	564557	736871	726793	602026	628242	204596	205169	249553	218495	220319
		3000	228622	216588	207929	225207	247202	247026	306686	304776	296498	338450	315364	293393	3573615	4643398	4127806	3694697	4301420	4536098	232798	196982	227652	198228	269631	256724	1156811	1013109	1543698	1405850	1094087	1138771	241388	219163	256522	233030	196102	230299	769562	663820	856702	833851	686148	712358	222675	223613	275148	240639	239234
		3300	251305	232540	225278	251879	277255	280045	341729	336547	327794	373948	348828	322923	3827762	4803725	4365186	3949988	4508362	4662756	257091	213712	253848	212851	300315	282024	1325008	1179508	1740078	1599246	1244454	1294244	271644	236425	279621	254828	209850	247510	892026	760817	962100	949354	775735	801899	244911	247117	300549	261191	263518
		3600	278384	250307	248522	278274	304021	313555	379975	374274	368488	423729	386780	361482	4066179	4930340	4556552	4121939	4649458	4785074	288364	236997	283742	233290	329384	320091	1499517	1341760	1965248	1798023	1423129	1474391	301606	256567	314208	282950	227620	271982	1004396	865452	1085477	1064781	871878	899893	267120	274958	335437	288245	286378
			Raw RFUs
		Sample	NTC	NTC	NTC	NTC	NTC	NTC	sG1G1	sG1G1	sG1G1	sG1G1	sG1G1	sG1G1	sG2G2	sG2G2	sG2G2	sG2G2	sG2G2	sG2G2	gCD10	gCD10	gCD10	gCD10	gCD10	gCD10	gCD11	gCD11	gCD11	gCD11	gCD11	gCD11	gCD12	gCD12	gCD12	gCD12	gCD12	gCD12	gCD13	gCD13	gCD13	gCD13	gCD13	gCD13	gCD14	gCD14	gCD14	gCD14	gCD14
		Reporter	Texas Red- PsmCas13b	Texas Red- PsmCas13b	Texas Red- PsmCas13b	Texas Red- PsmCas13b	Texas Red- PsmCas13b	Texas Red- PsmCas13b	Texas Red- PsmCas13b	Texas Red- PsmCas13b	Texas Red- PsmCas13b	Texas Red- PsmCas13b	Texas Red- PsmCas13b	Texas Red- PsmCas13b	Texas Red- PsmCas13b	Texas Red- PsmCas13b	Texas Red- PsmCas13b	Texas Red- PsmCas13b	Texas Red- PsmCas13b	Texas Red- PsmCas13b	Texas Red- PsmCas13b	Texas Red- PsmCas13b	Texas Red- PsmCas13b	Texas Red- PsmCas13b	Texas Red- PsmCas13b	Texas Red- PsmCas13b	Texas Red- PsmCas13b	Texas Red- PsmCas13b	Texas Red- PsmCas13b	Texas Red- PsmCas13b	Texas Red- PsmCas13b	Texas Red- PsmCas13b	Texas Red- PsmCas13b	Texas Red- PsmCas13b	Texas Red- PsmCas13b	Texas Red- PsmCas13b	Texas Red- PsmCas13b	Texas Red- PsmCas13b	Texas Red- PsmCas13b	Texas Red- PsmCas13b	Texas Red- PsmCas13b	Texas Red- PsmCas13b	Texas Red- PsmCas13b	Texas Red- PsmCas13b	Texas Red- PsmCas13b	Texas Red- PsmCas13b	Texas Red- PsmCas13b	Texas Red- PsmCas13b	Texas Red- PsmCas13b
Wavelength(Ex/Em)	585 nm/625 nm (Texas Red)	Cycle(Seconds)/Well
		0	158325	156215	154478	156562	162589	169886	168488	162254	171855	172554	168331	176359	165097	155669	153730	158437	173432	159550	146047	144786	154191	140346	165867	175268	162621	173638	176853	176672	172913	186205	175694	180576	168730	173522	177114	160514	156421	144591	152774	159576	150025	151543	144705	143680	167744	176063	171645
		300	236210	165088	150104	150445	159128	164148	172714	173622	182994	188922	191002	187062	162709	160731	158487	160331	167464	157826	153853	150774	155124	180614	242975	188491	169623	170142	171392	173714	167203	185497	171206	176181	175671	166413	160580	162711	159427	147114	163065	161552	156252	154437	147074	160572	247553	179029	170987
		600	229732	232879	227792	226333	233767	228444	385822	394410	403596	460445	511784	452761	225819	237544	233290	221257	230139	233625	253503	240140	271211	261448	292317	277112	246112	255755	258099	251926	250077	263252	279926	260483	274654	257508	244994	266408	242749	236748	251788	249435	237207	239998	253507	255460	303443	267794	284406
		900	233275	230340	218325	226131	231949	229974	810323	778697	818136	981910	1154585	964142	229934	236566	228474	220222	230225	231189	324057	289923	359260	366575	386904	376561	262323	260280	305579	286468	265680	284068	391600	328950	364164	326478	304512	355963	262660	252893	282610	286316	247998	256275	348644	360647	446316	363880	429100
		1200	232942	229445	219878	224815	229461	231307	1422540	1344455	1393926	1701965	1987808	1663166	229531	243200	231988	225927	234380	239765	478511	382704	513205	504312	556851	525394	297727	292302	369067	346725	328578	345890	618342	464891	536082	455056	398873	529627	312464	282140	372852	358570	296245	300974	508064	517900	683698	506743	681790
		1500	234693	231274	229395	227319	232327	228918	1957934	1829706	1870400	2316491	2645802	2250471	232412	251944	238242	232398	247923	251080	645584	481672	669166	627141	705440	667159	332150	319413	442573	406416	375519	398062	869371	600807	752717	634421	514242	735793	363040	325893	470101	456814	347624	348547	653183	680555	924196	669272	937958
		1800	225099	222308	220902	223335	227214	223688	2293228	2175348	2160678	2705527	2996866	2596047	241589	263422	244929	240356	253372	254048	787672	561979	796844	723296	841471	796742	360564	342232	478139	445178	408881	433549	1107790	727284	951334	787371	617927	910516	414104	367343	562958	543078	389494	397350	797130	810574	1125320	825888	1144489
		2100	231421	224649	215407	225487	230548	223464	2582401	2486471	2407692	2990360	3184940	2857933	251481	269480	261214	248837	264440	266554	930159	661316	922839	818480	959673	924992	383433	362095	529272	490509	450443	471338	1336327	878246	1144659	944221	716907	1104447	477688	418718	665465	638517	447376	447058	930596	943466	1325465	971678	1335147
		2400	225965	218569	221607	220535	225519	227594	2714843	2609551	2543186	3086853	3243205	2934178	252167	282931	264632	257461	273067	279978	1055011	740655	996093	872836	1066506	1035441	398384	384784	561976	524604	475810	504247	1493365	972246	1299903	1071822	774908	1230959	527420	458854	751639	724814	490009	493307	1043764	1056021	1480661	1097568	1478229
		2700	219929	226338	215284	220510	223859	223860	2813923	2728445	2638237	3156060	3279634	3024822	268380	298889	275618	260640	279111	291707	1149270	801812	1095017	939075	1167379	1121413	434403	394978	597447	557335	505420	541740	1647615	1075871	1471609	1190210	844023	1379117	572215	491350	858408	810644	540741	544316	1149464	1150159	1657361	1195874	1618658
		3000	231648	224044	217404	225457	223767	226976	2866622	2790058	2716418	3158069	3302875	3037561	275157	314576	286396	267676	284958	302195	1261540	860225	1176114	980364	1277429	1221961	459374	425230	631077	576791	537062	564756	1795900	1159423	1581493	1306339	909537	1491684	622314	531143	932394	895219	583658	586208	1230105	1239709	1783203	1311489	1717835
		3300	231221	224786	222284	225338	225397	218053	2903254	2839733	2756098	3185298	3288273	3037484	284172	321462	294978	279482	306519	312403	1333735	917361	1247908	1010362	1350032	1294500	477560	442959	668482	607097	568482	592334	1895950	1245360	1704078	1421781	967340	1597791	676129	581765	1021238	964597	622875	635883	1308719	1327538	1904027	1402788	1852681
		3600	230153	233859	224799	223799	228593	230345	2941560	2881202	2802640	3196016	3349615	3120163	295511	341931	307957	292843	311741	328736	1432026	970129	1327724	1053213	1442374	1376463	501313	469347	697967	642195	601040	629953	2027864	1334012	1833054	1537008	1014966	1696427	723702	627302	1103024	1036684	668165	691004	1387773	1415274	2013978	1509660	1955174
[truncated: 25 more columns]

## Sheet: 230821
			Raw RFUs
		Sample	NTC	NTC	NTC	NTC	NTC	NTC	sG1G1	sG1G1	sG1G1	sG1G1	sG1G1	sG1G1	sG2G2	sG2G2	sG2G2	sG2G2	sG2G2	sG2G2	gCD19	gCD19	gCD19	gCD19	gCD19	gCD19	gCD20	gCD20	gCD20	gCD20	gCD20	gCD20	gCD21	gCD21	gCD21	gCD21	gCD21	gCD21	gCD22	gCD22	gCD22	gCD22	gCD22	gCD22	gCD23	gCD23	gCD23	gCD23	gCD23
		Genotype																			G0G0						G1G1						G0G2							G1G0					G0G0
		Reporter	Fam - LwaCas13a	Fam - LwaCas13a	Fam - LwaCas13a	Fam - LwaCas13a	Fam - LwaCas13a	Fam - LwaCas13a	Fam - LwaCas13a	Fam - LwaCas13a	Fam - LwaCas13a	Fam - LwaCas13a	Fam - LwaCas13a	Fam - LwaCas13a	Fam - LwaCas13a	Fam - LwaCas13a	Fam - LwaCas13a	Fam - LwaCas13a	Fam - LwaCas13a	Fam - LwaCas13a	Fam - LwaCas13a	Fam - LwaCas13a	Fam - LwaCas13a	Fam - LwaCas13a	Fam - LwaCas13a	Fam - LwaCas13a	Fam - LwaCas13a	Fam - LwaCas13a	Fam - LwaCas13a	Fam - LwaCas13a	Fam - LwaCas13a	Fam - LwaCas13a	Fam - LwaCas13a	Fam - LwaCas13a	Fam - LwaCas13a	Fam - LwaCas13a	Fam - LwaCas13a	Fam - LwaCas13a	Fam - LwaCas13a	Fam - LwaCas13a	Fam - LwaCas13a	Fam - LwaCas13a	Fam - LwaCas13a	Fam - LwaCas13a	Fam - LwaCas13a	Fam - LwaCas13a	Fam - LwaCas13a	Fam - LwaCas13a	Fam - LwaCas13a
Wavelength(Ex/Em)	485 nm/525 nm (Fam)	Cycle(Seconds)/Well
		0	158502	152566	163323	168259	166564	165905	163274	160267	159091	162351	153075	166313	155655	156043	154180	165998	164247	149823	141201	168587	165525	160308	162155	164730	167775	168835	166573	155127	157323	164404	164136	162659	164450	164870	164473	159739	161975	161599	155114	150775	147748	156389	156624	149506	164131	173776	166055
		300	191071	188261	186906	187904	188041	192661	188303	186691	180166	175859	164137	184835	175551	184365	180240	193019	179445	186368	184607	189410	185950	184775	190458	183653	187916	191427	178085	151072	145849	151817	147296	150921	149199	150595	145507	146541	145624	150938	144320	149461	156742	194189	190651	189048	181685	186747	184262
		600	189400	185628	188382	188172	183036	185598	188659	187273	182807	183075	173862	191637	177745	183037	180324	184795	177824	182613	177687	183094	177307	179690	188616	179484	183360	188902	182952	181227	174180	186503	183965	186429	183575	187421	187968	191653	184788	189382	183555	183483	180558	190904	184390	180240	176636	181336	182704
		900	188291	186072	184693	187673	181386	187308	212576	207943	205202	204738	191891	215326	182255	189114	183054	190080	181323	186579	181124	185352	179725	181060	191980	183093	182129	186891	185022	180351	172975	187187	183487	185886	182037	183094	183781	182471	182649	184097	180399	179500	178953	188318	183027	180429	180016	182837	180994
		1200	190795	185623	183972	186114	180021	183453	286378	291818	288726	291482	237772	305528	200850	217510	201592	221227	204917	212656	183856	185430	180367	177817	203199	189455	188196	189496	194629	185087	176449	192300	188024	187020	186045	188570	188653	187035	183048	186588	180891	179360	178147	185715	187659	184427	186341	186362	192417
		1500	189460	186501	185166	187072	185915	184531	460011	488178	472644	486533	347041	518343	252564	285880	254375	300146	259998	281562	193647	196368	183390	181438	212417	199593	209836	206067	221359	206916	186069	204342	196352	195961	189898	194915	193630	196915	185045	187036	178402	180182	177787	188927	194045	187691	194782	196801	207920
		1800	193984	190073	188818	190171	183724	185866	741947	817390	791158	820090	546871	888508	341476	393537	339238	412711	351814	384434	214707	212636	189723	191391	235499	224556	261434	256149	303270	261599	218591	242125	214425	212413	202191	204748	203328	204784	192967	197095	185992	185850	182108	194768	204725	200125	214380	208279	231163
		2100	192298	185306	188517	186085	186151	186415	1085791	1165247	1148190	1167029	800705	1268693	436284	519193	433137	540721	451783	500456	234952	230456	199643	197663	258850	242980	351258	331939	440651	348021	278301	313550	234185	226707	211007	214903	213903	215492	202744	208367	185871	187343	185720	200672	216219	209774	232103	222354	255354
		2400	196777	189582	188087	189393	185561	187512	1433494	1488131	1488202	1485492	1122720	1619571	544903	632597	531834	662586	557856	613386	259328	250134	212871	208370	283312	268796	481523	449076	647419	486418	378283	427220	260797	250176	232290	233713	234949	233632	225703	231132	196269	200221	200597	208996	234654	224567	252373	239621	287990
		2700	198624	192502	192731	192559	190895	189741	1755140	1796850	1782202	1768814	1477382	1912484	654219	750966	651186	768609	658130	713218	288275	278654	224053	224458	317705	296599	658742	601357	909430	678199	521377	603271	293470	278257	259359	260128	253890	261548	265622	270708	212453	216248	217669	233682	259020	244347	276147	264699	325241
		3000	202090	191687	193478	193927	190236	191828	1999737	2010659	2021876	1974884	1764989	2162542	729511	834636	733046	849827	733287	798025	311422	299578	240991	231889	342955	318896	851352	764715	1181204	866584	673035	802782	323682	300830	278110	282247	275626	279971	305104	312870	233242	237164	233592	254791	279448	260645	300341	288419	355674
		3300	199258	193063	190762	194406	189241	193008	2197088	2201838	2206383	2164618	2023004	2349541	809673	908664	797029	925282	796532	858905	328599	325713	248561	243114	371892	340686	1062816	939657	1476072	1089383	859658	1032575	349175	329541	302093	305160	299782	304363	350630	366765	254774	259828	255529	282902	298107	275717	323309	307504	382283
		3600	201434	194803	195192	193480	189502	194438	2379228	2378477	2386570	2335772	2263155	2527150	884500	990444	871969	1000234	869432	929704	345533	348971	262230	257148	393229	366744	1300809	1143553	1757339	1327602	1070516	1296607	379540	353467	325318	328844	320222	330810	410803	429055	281995	287789	285604	317841	320614	294805	344721	332196	409957
			Raw RFUs
		Sample	NTC	NTC	NTC	NTC	NTC	NTC	sG1G1	sG1G1	sG1G1	sG1G1	sG1G1	sG1G1	sG2G2	sG2G2	sG2G2	sG2G2	sG2G2	sG2G2	gCD19	gCD19	gCD19	gCD19	gCD19	gCD19	gCD20	gCD20	gCD20	gCD20	gCD20	gCD20	gCD21	gCD21	gCD21	gCD21	gCD21	gCD21	gCD22	gCD22	gCD22	gCD22	gCD22	gCD22	gCD23	gCD23	gCD23	gCD23	gCD23
		Reporter	Hex - LbaCas12a	Hex - LbaCas12a	Hex - LbaCas12a	Hex - LbaCas12a	Hex - LbaCas12a	Hex - LbaCas12a	Hex - LbaCas12a	Hex - LbaCas12a	Hex - LbaCas12a	Hex - LbaCas12a	Hex - LbaCas12a	Hex - LbaCas12a	Hex - LbaCas12a	Hex - LbaCas12a	Hex - LbaCas12a	Hex - LbaCas12a	Hex - LbaCas12a	Hex - LbaCas12a	Hex - LbaCas12a	Hex - LbaCas12a	Hex - LbaCas12a	Hex - LbaCas12a	Hex - LbaCas12a	Hex - LbaCas12a	Hex - LbaCas12a	Hex - LbaCas12a	Hex - LbaCas12a	Hex - LbaCas12a	Hex - LbaCas12a	Hex - LbaCas12a	Hex - LbaCas12a	Hex - LbaCas12a	Hex - LbaCas12a	Hex - LbaCas12a	Hex - LbaCas12a	Hex - LbaCas12a	Hex - LbaCas12a	Hex - LbaCas12a	Hex - LbaCas12a	Hex - LbaCas12a	Hex - LbaCas12a	Hex - LbaCas12a	Hex - LbaCas12a	Hex - LbaCas12a	Hex - LbaCas12a	Hex - LbaCas12a	Hex - LbaCas12a
Wavelength(Ex/Em)	530 nm/570 nm (Hex)	Cycle(Seconds)/Well
		0	76508	71999	77492	77102	76554	75263	71284	71740	73908	72763	71011	74513	69528	70372	69424	73561	73847	64961	63138	76792	75801	72805	75008	76634	76019	76992	74532	70980	67918	75243	72989	73774	73529	74822	75047	70545	72272	73342	65971	65525	63606	69402	68751	69527	73378	77284	77800
		300	109334	104846	100866	100847	100857	101811	97335	96813	93371	96938	93545	100691	92008	101653	95713	100302	92575	96336	99888	103456	101949	105685	106702	100293	98128	100626	96508	97375	92444	100709	92803	87148	82596	80676	83391	85706	87988	94353	97250	96629	96663	104050	102728	102517	104008	98660	96757
		600	127397	119924	116933	118899	113853	114305	114012	110925	105340	105886	105284	110979	117970	122874	118203	126994	118687	127934	110009	113996	116122	116899	122621	113159	110995	112889	109456	109157	103651	110250	109408	109806	108494	109921	112302	111711	108333	106890	103473	107141	107002	113702	114569	113763	115143	113383	107669
		900	141067	131887	132139	131355	127333	127466	133256	126535	126595	123688	125845	130250	262967	318903	260045	349071	299926	342582	122059	124816	129057	130561	136637	124659	121919	123539	121354	119691	113490	124513	129666	128505	129122	126275	129265	129714	120641	118174	113993	117083	118021	124086	127339	128305	129695	122736	121101
		1200	154565	142498	145040	144512	138188	139190	152753	147770	146035	145263	139332	153297	733524	927587	717582	1009525	847807	989912	130715	135935	134131	136903	150764	137976	133910	135262	132736	132688	126056	132809	173045	172425	166084	161344	170446	175971	129384	127260	127131	126994	122453	134743	138192	134721	142023	136184	135044
		1500	165012	153636	157229	156488	151014	153860	176625	169992	168760	168514	156994	178763	1454727	1828014	1400299	1981289	1638936	1882439	142766	148129	146614	145081	163255	149005	145512	145111	147140	142341	134905	144255	248380	237806	226828	223633	232169	244951	138929	136573	133678	133963	133904	142823	146751	146136	153928	147325	149277
		1800	175629	169310	170702	171418	166756	169161	200542	195387	190346	195932	175206	206750	2200413	2731379	2140244	2904829	2413249	2748617	155748	162446	158970	156499	178751	164793	159411	159020	157362	153372	141826	157558	335084	326798	301678	299747	314853	333889	151973	149938	146104	144134	146358	153565	168752	158431	168809	164824	163931
		2100	188320	184111	181507	186418	183312	184972	229752	221767	219566	220218	193494	235894	2806040	3453363	2749497	3614072	3034258	3426052	173612	180587	172278	172068	194002	176152	170450	169874	173156	166684	157891	170784	435645	411763	385569	384541	398105	423432	166648	166393	159538	157708	154769	163318	180620	175324	185957	177913	183472
		2400	200208	196391	198274	200373	203130	208980	254294	251958	243374	252317	217528	268900	3336115	4008942	3260102	4170592	3553913	3912332	191311	199940	186343	182391	219106	196665	188168	190156	194975	182797	170183	191032	538976	506353	470205	476748	493416	511102	181810	182569	175645	172903	166598	184152	200541	190166	205564	198734	203444
		2700	222547	216514	217203	223632	224925	235027	287431	286357	278613	284159	247219	298153	3779862	4420321	3698791	4535530	3963364	4286730	215649	219755	207037	199630	237400	216873	208324	206199	219857	205049	191161	209200	646693	608463	572915	579241	596767	624339	199755	206246	192800	196334	186456	207921	220965	208626	229396	221846	227085
		3000	239557	237361	236258	241376	250715	255221	317532	315849	306066	317467	271397	336749	4063203	4633824	4010351	4719759	4167113	4504145	236916	242695	225665	216689	261004	235860	232309	227587	248597	225377	210113	232666	749715	703856	662369	670235	695704	718930	225846	227770	216179	214549	206071	229474	242387	230518	253603	249901	253132
		3300	258604	258403	251965	263462	274741	279129	354000	345026	341321	349033	294723	368743	4232004	4773660	4200862	4850286	4323902	4610508	259149	263651	243111	232651	283277	253825	255880	251437	273675	248570	233463	256533	852652	796713	761771	758673	790193	821148	249148	257735	238185	240935	229217	259489	268274	250735	280825	272456	276794
		3600	285205	283535	276450	287880	304454	310028	390015	390229	376065	388815	330418	418928	4450674	4847670	4404096	4937680	4470278	4755970	288456	288790	263454	249101	311471	280118	285013	276342	310294	273634	257660	285430	964771	902672	856636	868826	893424	929862	276062	280197	269010	269236	257381	288155	293788	274558	307741	304214	303165
			Raw RFUs
		Sample	NTC	NTC	NTC	NTC	NTC	NTC	sG1G1	sG1G1	sG1G1	sG1G1	sG1G1	sG1G1	sG2G2	sG2G2	sG2G2	sG2G2	sG2G2	sG2G2	gCD19	gCD19	gCD19	gCD19	gCD19	gCD19	gCD20	gCD20	gCD20	gCD20	gCD20	gCD20	gCD21	gCD21	gCD21	gCD21	gCD21	gCD21	gCD22	gCD22	gCD22	gCD22	gCD22	gCD22	gCD23	gCD23	gCD23	gCD23	gCD23
		Reporter	Texas Red- PsmCas13b	Texas Red- PsmCas13b	Texas Red- PsmCas13b	Texas Red- PsmCas13b	Texas Red- PsmCas13b	Texas Red- PsmCas13b	Texas Red- PsmCas13b	Texas Red- PsmCas13b	Texas Red- PsmCas13b	Texas Red- PsmCas13b	Texas Red- PsmCas13b	Texas Red- PsmCas13b	Texas Red- PsmCas13b	Texas Red- PsmCas13b	Texas Red- PsmCas13b	Texas Red- PsmCas13b	Texas Red- PsmCas13b	Texas Red- PsmCas13b	Texas Red- PsmCas13b	Texas Red- PsmCas13b	Texas Red- PsmCas13b	Texas Red- PsmCas13b	Texas Red- PsmCas13b	Texas Red- PsmCas13b	Texas Red- PsmCas13b	Texas Red- PsmCas13b	Texas Red- PsmCas13b	Texas Red- PsmCas13b	Texas Red- PsmCas13b	Texas Red- PsmCas13b	Texas Red- PsmCas13b	Texas Red- PsmCas13b	Texas Red- PsmCas13b	Texas Red- PsmCas13b	Texas Red- PsmCas13b	Texas Red- PsmCas13b	Texas Red- PsmCas13b	Texas Red- PsmCas13b	Texas Red- PsmCas13b	Texas Red- PsmCas13b	Texas Red- PsmCas13b	Texas Red- PsmCas13b	Texas Red- PsmCas13b	Texas Red- PsmCas13b	Texas Red- PsmCas13b	Texas Red- PsmCas13b	Texas Red- PsmCas13b
Wavelength(Ex/Em)	585 nm/625 nm (Texas Red)	Cycle(Seconds)/Well
		0	182570	158560	170931	170568	175308	172444	165561	165258	162274	163551	154732	175368	160485	162046	157930	168868	168602	149633	143981	178828	171220	163534	194672	174098	181250	178770	180313	157402	157815	164325	166302	167016	166472	171953	162341	170690	160884	165088	147816	147418	141885	154165	159882	162288	189029	188383	178538
		300	233058	230291	229612	219319	225504	219032	237773	229779	234376	235317	219647	249276	214148	222804	217171	231686	213820	222999	219158	227050	222072	226324	231573	229622	221300	224676	231641	227829	206340	234316	225871	235698	228390	230144	226577	228881	221619	223661	213205	222209	222034	233279	227845	223431	224957	221370	226491
		600	245793	231658	228945	227830	228655	232726	355465	357684	358425	364941	303052	388569	219931	229626	222042	227352	210407	223545	236534	240443	229988	230321	265725	244963	228975	230269	237420	231142	219059	237711	234495	231286	232002	236050	229331	233002	225192	223851	214483	217205	217651	236802	240926	231095	236621	242566	244554
		900	243105	234337	227481	229089	226058	230551	720877	725141	745323	781495	553697	819958	222731	230579	227789	232395	220398	226150	290513	280365	239009	243312	339882	310041	256243	258152	280478	257763	233040	269374	257937	253698	240879	245321	244522	247908	232144	237465	224497	223437	225543	232123	272777	265308	296627	286676	340544
		1200	242731	233214	232098	229584	233737	228856	1172334	1235408	1267556	1332694	891340	1431854	225411	234894	228563	235416	221021	230100	385010	359976	267045	269525	450096	403572	291537	287927	340385	298025	256936	290706	311513	296649	263193	267620	270759	275439	240828	245347	227947	224253	221604	247459	324202	310160	374532	355063	478781
		1500	240159	230091	227258	225709	229074	228783	1585945	1691914	1744482	1837756	1189365	1944772	227339	244243	233508	250623	230391	234691	482194	440050	304687	300379	559535	511051	321771	315368	401405	334712	278890	319486	376069	349801	293976	294448	293649	306056	254942	254316	226949	233682	231092	245957	390514	352405	463142	429745	649692
		1800	237441	229820	231807	233442	227780	230312	1937720	2066604	2082569	2208896	1451893	2345956	242585	256270	246748	259365	243273	254560	601188	540599	350457	346251	681672	623712	354129	353904	456847	387079	304704	349767	445768	421357	325023	325643	326272	343638	277505	278063	237503	238934	238481	250152	473465	424711	567154	528147	817615
		2100	243433	234269	234627	229245	228067	230586	2147334	2300719	2337198	2430927	1649803	2588403	248266	265728	246186	268675	247541	255251	701001	644005	397434	384040	803021	728329	385990	373813	503569	419768	333372	369024	507266	469853	359877	359503	357658	373766	289254	303306	242702	249037	239688	260074	547562	484732	661728	606595	959645
		2400	238107	229829	229397	229332	230005	228324	2287464	2418602	2444430	2508029	1773169	2649741	257768	265334	252084	278687	255658	269955	802703	728312	432026	415442	914223	815804	412946	394954	547304	449008	349241	393178	570428	525056	397894	404558	389306	397506	313098	322431	246169	244961	242191	270156	609039	535321	755690	707107	1093753
		2700	242903	231906	235353	232802	229518	232845	2433375	2532928	2518465	2619294	1920836	2747422	267617	290360	272654	295396	269104	286191	897365	836136	491542	458540	1034193	912795	446056	428993	585109	482321	377271	419989	637362	577551	434852	440625	425457	450051	330676	339754	256458	262738	262154	272902	698377	606770	852936	799739	1217125
		3000	240661	233246	233982	230036	230747	225318	2473076	2578379	2545934	2620398	1999468	2790883	280181	302188	271592	307083	277696	295393	974936	921044	528108	495325	1127614	997795	476517	448087	635390	530472	398184	442966	706040	642836	479681	479279	462873	479800	358103	363146	269473	271655	260896	288466	790654	669488	941546	888498	1340492
		3300	245142	224157	231989	233083	224224	229719	2517589	2559506	2553430	2632333	2050809	2767213	280235	313483	278938	311977	279853	301207	1057067	997345	580283	540718	1209554	1069634	493667	478230	666419	542827	408328	461928	785779	713043	518571	517894	495392	513222	371744	377967	271053	275798	271986	300446	856926	729925	1032068	988315	1431797
		3600	246329	234002	233468	224043	230147	228658	2553973	2586787	2591329	2650098	2131082	2794054	294813	321336	292198	330623	294415	310503	1134483	1087381	628049	575549	1291982	1141933	522480	503292	691811	570652	439214	492260	847332	755744	566830	556414	542422	551558	395517	409013	283558	277768	280527	305935	938526	799838	1113834	1070701	1532732
[truncated: 25 more columns]

## Sheet: 230822
			Raw RFUs
		Sample	NTC	NTC	NTC	NTC	NTC	NTC	sG1G1	sG1G1	sG1G1	sG1G1	sG1G1	sG1G1	sG2G2	sG2G2	sG2G2	sG2G2	sG2G2	sG2G2	gCD28	gCD28	gCD28	gCD28	gCD28	gCD28	gCD29	gCD29	gCD29	gCD29	gCD29	gCD29	gCD30	gCD30	gCD30	gCD30	gCD30	gCD30	gCD31	gCD31	gCD31	gCD31	gCD31	gCD31	gCD32	gCD32	gCD32	gCD32	gCD32
		Genotype																			G0G0						G1G0						G1G0						G1G0						G0G2
		Reporter	Fam - LwaCas13a	Fam - LwaCas13a	Fam - LwaCas13a	Fam - LwaCas13a	Fam - LwaCas13a	Fam - LwaCas13a	Fam - LwaCas13a	Fam - LwaCas13a	Fam - LwaCas13a	Fam - LwaCas13a	Fam - LwaCas13a	Fam - LwaCas13a	Fam - LwaCas13a	Fam - LwaCas13a	Fam - LwaCas13a	Fam - LwaCas13a	Fam - LwaCas13a	Fam - LwaCas13a	Fam - LwaCas13a	Fam - LwaCas13a	Fam - LwaCas13a	Fam - LwaCas13a	Fam - LwaCas13a	Fam - LwaCas13a	Fam - LwaCas13a	Fam - LwaCas13a	Fam - LwaCas13a	Fam - LwaCas13a	Fam - LwaCas13a	Fam - LwaCas13a	Fam - LwaCas13a	Fam - LwaCas13a	Fam - LwaCas13a	Fam - LwaCas13a	Fam - LwaCas13a	Fam - LwaCas13a	Fam - LwaCas13a	Fam - LwaCas13a	Fam - LwaCas13a	Fam - LwaCas13a	Fam - LwaCas13a	Fam - LwaCas13a	Fam - LwaCas13a	Fam - LwaCas13a	Fam - LwaCas13a	Fam - LwaCas13a	Fam - LwaCas13a
Wavelength(Ex/Em)	485 nm/525 nm (Fam)	Cycle(Seconds)/Well
		0	152514	155520	175527	159140	171410	174902	154825	154558	149834	160572	157528	162020	162383	153280	162014	156988	156428	157618	157331	152777	154588	145651	156969	160206	169120	160359	162678	169465	167016	166911	165535	173952	175547	184944	179070	179324	174736	169663	161147	167026	175576	166654	147649	140569	153267	165767	160382
		300	189181	177177	159979	156192	172034	190104	191755	179984	160303	147950	143178	144771	143832	145713	168638	184362	184356	184098	186043	183991	188303	189546	190790	195618	155958	147559	150913	160007	158037	149334	146136	154846	156254	160651	159236	155893	154717	150331	145063	171209	196704	198314	186547	182580	191148	198686	159348
		600	185502	184812	191817	184548	185911	188539	191167	189373	190210	187939	185561	183145	182736	182843	185224	181968	175263	179136	178921	179660	179945	183420	186759	191712	190461	189564	194752	193626	193269	190321	190889	192945	197923	193984	194148	195194	192578	194503	181700	186360	189656	192784	182701	172619	185324	190838	186341
		900	183504	183739	188645	183350	185662	185135	214730	203910	204071	199542	194852	195515	183448	180307	183721	183307	181871	178684	174680	175987	181325	184508	185002	190925	185370	188461	193274	189522	192078	188114	187503	195045	193521	195280	190041	192443	194772	195588	178902	180887	192147	190726	177562	172293	186364	188215	185207
		1200	186088	181854	188336	184920	185234	183177	295506	256637	265145	256465	252378	259629	206779	198419	206775	205935	198401	204974	178414	176865	190499	193701	194750	200073	196993	194566	198092	201037	194857	194182	191356	197655	208713	205354	197458	198435	207764	202745	183286	186185	204611	201393	184151	177485	187331	194737	187192
		1500	186226	183010	188459	182783	185612	185691	469532	369779	401607	378456	362582	380347	243075	232409	258764	253625	246495	256749	181998	178692	196412	202939	200905	211864	202654	201294	211064	207728	207293	198034	202772	206669	228143	223918	205271	209793	234054	229292	187814	190986	234546	220837	190534	182900	194748	200690	191394
		1800	188605	182091	188547	185315	184960	185550	772160	582831	668406	629600	565148	585885	321496	290534	349353	331862	318112	338145	188943	187351	212746	222478	214344	224036	227655	218750	233673	231765	235562	220963	230125	229610	282519	269249	239054	242790	307557	280888	208642	214312	294602	266759	205262	199903	204399	211332	202774
		2100	191198	190063	192492	186001	189235	190305	1144430	898957	1025170	971019	853379	855503	423140	368322	463477	444805	410106	442216	204358	197931	236591	245548	236618	248385	265949	250349	272140	266730	281908	253452	273822	273526	362098	353859	295106	304771	420777	377326	244317	250462	399780	342763	221035	208156	217945	228671	214082
		2400	193781	188033	191527	186596	188694	189856	1466028	1259169	1375652	1312611	1158109	1122760	533003	450975	575724	558024	502397	540728	216946	210261	256831	268300	255625	268875	314578	290572	322857	311949	348552	298485	329449	331436	461555	461326	369248	400167	570854	495391	291485	300314	545123	439782	238295	226109	226648	244479	227812
		2700	194723	190376	194590	190250	190473	189465	1746112	1598987	1663472	1620548	1486501	1401015	638280	539106	678701	655798	596551	640092	237681	225643	283446	292732	274955	293693	375475	347970	392526	375108	437185	362051	406170	405548	593434	618701	471988	520114	753158	650631	354731	365603	717250	563471	256701	239644	244017	263108	243138
		3000	192419	187888	190804	189053	190916	188954	1951891	1856558	1894264	1853104	1732448	1614560	721435	612255	754360	731618	676260	708348	251884	241025	301093	310902	294217	312046	449924	407748	462339	442286	525864	431550	488810	492781	721664	766619	582366	653218	929580	805911	414240	438647	907076	692157	275046	255559	256355	278739	251775
		3300	197042	187761	193617	188506	191852	188461	2160561	2124061	2121355	2081885	1981103	1788043	813341	698637	835753	812953	750562	783747	272985	254819	329929	333809	312040	337725	532134	479454	549362	525726	645205	512275	594603	597502	872054	946654	724951	827071	1117379	980547	496485	526353	1112217	856619	292756	271204	272894	301702	266945
		3600	198599	190910	197431	192176	192135	193768	2338460	2329520	2304632	2267902	2192070	1961105	880708	781971	898425	881749	821330	856288	294383	273248	354062	355005	330111	362794	623459	561352	645274	617380	765025	603998	701018	706960	1022396	1110273	866020	987200	1282030	1147550	572396	619915	1306139	1009509	311005	286382	288079	321445	287107
			Raw RFUs
		Sample	NTC	NTC	NTC	NTC	NTC	NTC	sG1G1	sG1G1	sG1G1	sG1G1	sG1G1	sG1G1	sG2G2	sG2G2	sG2G2	sG2G2	sG2G2	sG2G2	gCD28	gCD28	gCD28	gCD28	gCD28	gCD28	gCD29	gCD29	gCD29	gCD29	gCD29	gCD29	gCD30	gCD30	gCD30	gCD30	gCD30	gCD30	gCD31	gCD31	gCD31	gCD31	gCD31	gCD31	gCD32	gCD32	gCD32	gCD32	gCD32
		Reporter	Hex - LbaCas12a	Hex - LbaCas12a	Hex - LbaCas12a	Hex - LbaCas12a	Hex - LbaCas12a	Hex - LbaCas12a	Hex - LbaCas12a	Hex - LbaCas12a	Hex - LbaCas12a	Hex - LbaCas12a	Hex - LbaCas12a	Hex - LbaCas12a	Hex - LbaCas12a	Hex - LbaCas12a	Hex - LbaCas12a	Hex - LbaCas12a	Hex - LbaCas12a	Hex - LbaCas12a	Hex - LbaCas12a	Hex - LbaCas12a	Hex - LbaCas12a	Hex - LbaCas12a	Hex - LbaCas12a	Hex - LbaCas12a	Hex - LbaCas12a	Hex - LbaCas12a	Hex - LbaCas12a	Hex - LbaCas12a	Hex - LbaCas12a	Hex - LbaCas12a	Hex - LbaCas12a	Hex - LbaCas12a	Hex - LbaCas12a	Hex - LbaCas12a	Hex - LbaCas12a	Hex - LbaCas12a	Hex - LbaCas12a	Hex - LbaCas12a	Hex - LbaCas12a	Hex - LbaCas12a	Hex - LbaCas12a	Hex - LbaCas12a	Hex - LbaCas12a	Hex - LbaCas12a	Hex - LbaCas12a	Hex - LbaCas12a	Hex - LbaCas12a
Wavelength(Ex/Em)	530 nm/570 nm (Hex)	Cycle(Seconds)/Well
		0	74155	70712	81357	73587	79244	81294	67024	68410	65990	69598	69530	74321	68969	70591	68221	70606	70438	73368	71409	71973	72041	65382	74050	73294	77319	75276	74471	77899	75696	77190	75832	80972	80280	83255	81661	79544	79907	75999	77651	78107	81352	78279	66955	64346	68738	75464	76056
		300	107479	102769	103783	102379	100809	101231	100714	103357	99614	97403	97727	93954	94478	101158	99873	98035	99277	99942	98809	100507	102107	105657	107998	112161	103740	107638	106181	104949	102730	104353	103411	97757	84109	83277	82451	90630	100979	106414	103745	104772	106716	108329	102428	102519	108660	107820	107468
		600	120178	113908	113775	107766	109611	111402	110793	109509	110320	105457	106806	104038	114657	114965	116975	119291	117494	117970	106227	107825	108907	114746	118491	117136	115965	112950	113904	113732	114157	113375	114543	117109	115033	114053	110864	114155	114799	114583	109649	111471	112969	114847	115373	113041	120667	119277	115834
		900	131224	124221	123698	121720	119648	118454	124198	125771	119816	119210	122236	117873	222766	205037	244041	239854	243851	255580	115170	114747	118472	125675	130935	128220	121685	123417	128698	125246	124490	120720	119164	126794	124410	123935	121352	124365	125135	124636	120432	120093	125543	126092	133453	134547	144281	145050	133160
		1200	142544	136125	137479	132249	129466	129891	148367	140732	139724	136332	137223	131588	599852	502063	686164	649208	633167	691661	122253	122094	129574	134412	139915	143712	132452	133245	137487	136742	136097	132297	131443	137363	139480	136111	134424	137230	132768	136720	127343	130346	133891	135508	180569	182238	193383	207881	171097
		1500	152336	147677	150414	141658	142060	144563	169010	159441	161154	156293	153121	150449	1220529	1003751	1391682	1324486	1232721	1347947	132906	130674	140887	146976	148484	156633	145784	145849	147717	145774	147246	141241	143367	146749	153101	151146	146529	151029	146741	147690	136740	138025	148927	145600	253916	246091	251385	290893	225466
		1800	157364	154781	161680	154677	153269	150157	191577	178082	178156	177822	168576	167932	1906940	1564139	2149668	2060695	1891783	2067689	139856	141016	149312	158024	163075	160678	156096	157947	158682	156527	161487	153495	156490	160452	166536	165652	159229	164537	164772	164768	146255	151463	163691	160730	341053	324807	318371	389690	291653
		2100	176596	166756	180110	174729	169837	169133	220913	206869	207587	199776	193022	190593	2602547	2143945	2868384	2745879	2535446	2699511	156973	150993	166446	174618	178269	178210	169338	169550	177026	174754	180376	167392	172576	176878	191497	185687	181766	187402	185581	186273	156961	163107	187990	174363	444593	420299	402123	505673	370951
		2400	188620	177539	192945	187440	189407	183811	248832	230787	232708	227989	222409	211734	3146760	2593018	3412002	3278585	3021320	3216176	170479	165642	184199	189065	189835	199112	184916	183817	187766	190150	195292	185540	189715	197829	210545	206800	202876	213036	205592	202121	166860	179267	203258	194332	543399	508747	485906	595736	445940
		2700	205413	191906	218600	208996	209497	196493	285504	261766	259466	259822	247145	237180	3594743	3034819	3868860	3742280	3460582	3620212	186647	178155	205721	215045	209084	215120	202305	202409	210397	204000	219628	204651	208287	214417	234332	229319	226409	241436	235339	227065	184126	195646	234062	219532	655329	607360	575416	725532	533333
		3000	218490	205734	234248	227805	229998	215973	315350	292441	297200	285327	281431	262709	3917860	3327260	4138650	4032277	3729973	3892171	207646	192149	222816	233555	221433	236481	221726	217320	232867	229655	241476	225273	234068	239150	263848	261605	256120	273406	260424	253053	195795	212358	258540	235181	758592	708667	662585	840987	622785
		3300	238723	222731	259112	252602	256181	237480	357917	324683	331020	326030	310686	294941	4190504	3604947	4406472	4263587	3969634	4119136	229693	213878	248645	260133	243028	261259	246374	243489	251544	251968	269725	244213	257707	268157	293409	292364	288203	303786	291122	278438	214631	229460	291450	263350	878054	812487	754769	953939	713982
		3600	258411	239779	291257	276735	281975	261488	397183	362779	369516	358222	343255	327193	4384558	3858226	4551157	4458598	4156406	4259257	259211	233203	275342	286952	263672	280675	267758	266572	281426	278823	307016	269593	283463	294271	325201	323439	316005	344466	325415	305244	234484	250976	321719	287610	989198	910094	854572	1068754	797254
			Raw RFUs
		Sample	NTC	NTC	NTC	NTC	NTC	NTC	sG1G1	sG1G1	sG1G1	sG1G1	sG1G1	sG1G1	sG2G2	sG2G2	sG2G2	sG2G2	sG2G2	sG2G2	gCD28	gCD28	gCD28	gCD28	gCD28	gCD28	gCD29	gCD29	gCD29	gCD29	gCD29	gCD29	gCD30	gCD30	gCD30	gCD30	gCD30	gCD30	gCD31	gCD31	gCD31	gCD31	gCD31	gCD31	gCD32	gCD32	gCD32	gCD32	gCD32
		Reporter	Texas Red- PsmCas13b	Texas Red- PsmCas13b	Texas Red- PsmCas13b	Texas Red- PsmCas13b	Texas Red- PsmCas13b	Texas Red- PsmCas13b	Texas Red- PsmCas13b	Texas Red- PsmCas13b	Texas Red- PsmCas13b	Texas Red- PsmCas13b	Texas Red- PsmCas13b	Texas Red- PsmCas13b	Texas Red- PsmCas13b	Texas Red- PsmCas13b	Texas Red- PsmCas13b	Texas Red- PsmCas13b	Texas Red- PsmCas13b	Texas Red- PsmCas13b	Texas Red- PsmCas13b	Texas Red- PsmCas13b	Texas Red- PsmCas13b	Texas Red- PsmCas13b	Texas Red- PsmCas13b	Texas Red- PsmCas13b	Texas Red- PsmCas13b	Texas Red- PsmCas13b	Texas Red- PsmCas13b	Texas Red- PsmCas13b	Texas Red- PsmCas13b	Texas Red- PsmCas13b	Texas Red- PsmCas13b	Texas Red- PsmCas13b	Texas Red- PsmCas13b	Texas Red- PsmCas13b	Texas Red- PsmCas13b	Texas Red- PsmCas13b	Texas Red- PsmCas13b	Texas Red- PsmCas13b	Texas Red- PsmCas13b	Texas Red- PsmCas13b	Texas Red- PsmCas13b	Texas Red- PsmCas13b	Texas Red- PsmCas13b	Texas Red- PsmCas13b	Texas Red- PsmCas13b	Texas Red- PsmCas13b	Texas Red- PsmCas13b
Wavelength(Ex/Em)	585 nm/625 nm (Texas Red)	Cycle(Seconds)/Well
		0	146064	146566	162772	147846	168552	170547	144920	146319	135731	149894	147514	150526	149088	145060	143474	147405	141719	149837	146417	142917	144767	136324	155859	153061	161505	155137	157080	159139	157710	162831	156590	168663	168932	176182	174073	167266	166278	164038	158247	161398	165915	161907	140097	134237	152542	160065	152773
		300	217176	209849	217445	211072	216669	220647	235422	229897	224944	226196	223366	215524	214578	217978	210330	221713	214784	209439	209179	205661	215232	213961	219499	228029	221807	221105	227776	225163	225764	220336	224369	229188	227186	222464	225421	219877	220712	225563	213707	215847	225002	222537	214046	207454	217492	228097	212264
		600	215576	219659	219303	216709	212436	218979	351131	296117	302990	296674	286854	304866	212482	216171	211433	214862	206425	208009	210643	208317	228530	240708	234138	247531	229231	223788	235074	238301	233550	224517	222701	234769	249277	244992	230383	239903	240870	246324	211321	213453	245236	243343	214437	209700	221510	225419	221365
		900	219417	215046	217604	216212	212639	220160	685077	511973	568972	539729	509753	543140	214486	208193	214882	211037	206725	210860	226630	222524	289658	312963	287934	300141	247535	243458	264922	270875	259025	243645	255728	253370	304390	290838	255806	268615	333034	305558	231145	233255	313321	293063	236797	229225	235084	237251	230380
		1200	221396	215565	222634	212214	216412	216632	1188351	845931	970266	928350	851288	905025	214493	211024	217428	224854	212105	210576	261736	254161	384686	424166	360003	390473	305538	283375	335437	333267	308554	283371	308866	300996	413044	396297	322683	331409	474138	432760	256463	265279	440343	375478	276133	267198	256251	282822	261580
		1500	221149	211880	215848	214120	211055	218349	1615966	1191092	1367089	1284935	1154144	1230178	217972	216184	226463	221634	213962	215316	316187	285551	485725	526612	447638	481591	356349	326038	384481	400024	375500	317679	355521	358160	530346	494012	384655	397090	638306	548575	288293	289184	553529	444792	327208	303729	275829	315495	296708
		1800	216929	207979	210558	209026	206568	216161	1938686	1429955	1652953	1593180	1410702	1470854	224060	223011	230270	227119	221928	220316	355159	315389	589549	628188	520036	566725	401268	364222	468838	465049	424920	363184	406077	400593	627544	615471	446940	470716	774578	668897	307400	315811	644223	514120	376109	344167	305839	356055	332308
		2100	220019	216151	221985	218884	216993	216244	2181150	1667441	1920719	1831786	1622349	1656756	234300	228801	240754	241054	228648	227803	405807	364582	689902	739395	600594	674014	451214	413047	533864	532701	490399	401970	448590	453485	727593	717378	520056	549103	930070	794186	343976	357861	732782	580503	421536	396190	337236	408240	367668
		2400	223607	213671	221602	212562	216395	214003	2272685	1818672	2056569	1955878	1754534	1728252	243855	234124	240429	242765	236909	234283	462161	401877	783216	822277	666475	761705	505813	452717	592328	588480	523937	438576	493730	498381	793758	792948	569677	615149	1027357	876469	365808	378881	820727	636281	475963	424323	359193	439572	401054
		2700	221661	218112	216766	216388	214293	216739	2367861	1975064	2140046	2068506	1864826	1823816	251377	240610	258372	249627	243083	243390	507370	431425	876824	902185	734868	837570	542999	490733	650774	663298	577130	473671	537180	548824	881118	886892	626162	676797	1136885	972119	396809	406380	899512	700367	531948	469971	398448	487444	450086
		3000	221487	211796	223065	210454	208859	214766	2373460	2021886	2169532	2103094	1925998	1850799	253904	251808	257256	251928	242303	247179	544026	459534	933229	989987	785297	915188	578888	533149	713014	701617	616378	506103	570364	581949	937346	964449	671215	720367	1215130	1052360	408495	436069	961147	746399	564176	506589	420044	519781	475345
		3300	217830	218250	216294	211815	207540	214581	2405258	2069004	2203121	2139065	1990408	1871937	262824	245364	269053	262851	252775	254643	588635	496658	1027300	1060599	845527	990224	617385	569824	764192	752391	656758	538895	606976	616611	1006564	1036836	727815	793770	1290270	1118386	432416	451732	1015198	799069	605137	544488	452296	579218	523102
		3600	216265	213931	218880	211347	209302	212373	2409673	2084908	2202360	2176825	2015968	1884444	271973	260576	276979	271689	264364	261807	633482	531033	1076570	1116493	894718	1068491	646714	605837	809381	785652	707329	567423	646612	657897	1063114	1097739	766107	860197	1359176	1173909	451228	479105	1089852	842508	650859	575943	480939	613037	559983
[truncated: 25 more columns]

## Sheet: 230824
			Raw RFUs
		Sample	NTC	NTC	NTC	NTC	NTC	NTC	sG1G1	sG1G1	sG1G1	sG1G1	sG1G1	sG1G1	sG2G2	sG2G2	sG2G2	sG2G2	sG2G2	sG2G2	gCD46	gCD46	gCD46	gCD46	gCD46	gCD46	gCD47	gCD47	gCD47	gCD47	gCD47	gCD47	gCD48	gCD48	gCD48	gCD48	gCD48	gCD48	gCD49	gCD49	gCD49	gCD49	gCD49	gCD49	gCD50	gCD50	gCD50	gCD50	gCD50
		Genotype																			G0G0						G0G0						G2G2						G0G0						G1G0
		Reporter	Fam - LwaCas13a	Fam - LwaCas13a	Fam - LwaCas13a	Fam - LwaCas13a	Fam - LwaCas13a	Fam - LwaCas13a	Fam - LwaCas13a	Fam - LwaCas13a	Fam - LwaCas13a	Fam - LwaCas13a	Fam - LwaCas13a	Fam - LwaCas13a	Fam - LwaCas13a	Fam - LwaCas13a	Fam - LwaCas13a	Fam - LwaCas13a	Fam - LwaCas13a	Fam - LwaCas13a	Fam - LwaCas13a	Fam - LwaCas13a	Fam - LwaCas13a	Fam - LwaCas13a	Fam - LwaCas13a	Fam - LwaCas13a	Fam - LwaCas13a	Fam - LwaCas13a	Fam - LwaCas13a	Fam - LwaCas13a	Fam - LwaCas13a	Fam - LwaCas13a	Fam - LwaCas13a	Fam - LwaCas13a	Fam - LwaCas13a	Fam - LwaCas13a	Fam - LwaCas13a	Fam - LwaCas13a	Fam - LwaCas13a	Fam - LwaCas13a	Fam - LwaCas13a	Fam - LwaCas13a	Fam - LwaCas13a	Fam - LwaCas13a	Fam - LwaCas13a	Fam - LwaCas13a	Fam - LwaCas13a	Fam - LwaCas13a	Fam - LwaCas13a
Wavelength(Ex/Em)	485 nm/525 nm (Fam)	Cycle(Seconds)/Well
		0	159977	158872	159137	148883	157923	163239	152620	162675	156085	160195	156235	151586	161786	164186	164997	161621	159955	154421	152940	159912	166944	168490	167695	173801	159485	160767	160255	161376	166806	161711	160568	160648	168335	163291	170873	159058	162503	157479	146070	159288	166702	178114	176553	166578	167306	168064	157269
		300	183807	186046	183844	178792	179353	188853	181073	187976	182348	181288	175430	175174	177464	185863	182357	181570	181147	176844	181478	178652	189448	191940	190369	189883	150754	149131	152031	149490	153912	150688	144867	140948	147514	153235	160985	141822	143769	147208	134064	142016	145599	158193	165262	190195	188778	149884	139463
		600	183410	185152	182438	178324	180632	183947	186097	192404	186568	185062	181244	183768	174703	182544	179183	182154	177830	172193	177698	174151	184852	187663	189182	192372	178242	183115	180638	185356	182472	181306	181971	180746	179847	180021	184515	172629	177037	174807	179486	178723	178919	190562	188490	186278	182357	182111	169158
		900	180814	185677	180740	177011	178027	180635	204979	228867	218873	217654	204494	211186	181031	186687	184304	188103	180272	179964	176295	177984	191506	192596	195818	196290	179575	189921	185003	189432	184632	182349	181796	178041	179759	177522	183443	174419	180848	176353	178217	184495	182281	191368	192610	191623	186646	182736	167844
		1200	182890	183817	181005	174488	178619	183612	276984	345605	330495	322984	273346	303041	212503	212228	217761	212746	214450	211481	191021	192449	208423	210599	209592	211547	191796	198707	201404	200910	196608	190130	187141	187091	187171	184656	188303	180909	187451	183705	189890	193588	195021	205385	210422	216916	200569	194286	176451
		1500	184691	187115	185031	175792	179835	183868	418466	575672	574325	547043	401075	501750	274748	274792	285698	266253	283696	279701	203877	209598	240510	232337	228311	241146	216636	219650	220588	224453	218666	204650	203174	200267	196982	192024	204818	198213	203617	196193	209124	213435	212515	225490	268579	271677	235628	221309	195546
		1800	184819	190033	182340	178725	182547	184962	637986	894662	886991	857553	596723	793829	368380	351769	376708	341355	375304	370423	231903	237555	271599	256996	254428	268303	236824	250219	250595	252654	248731	226170	227943	223594	216331	211358	229074	222824	228462	220733	227987	235653	239218	253084	377865	377370	298600	274977	230849
		2100	187913	189595	186855	179831	181606	187397	918974	1191489	1163854	1155668	854858	1109569	469077	448158	474014	432425	476106	469444	257330	269941	309732	287318	282749	303934	265888	282981	284914	287005	283938	255192	256753	257671	245020	233329	260083	254061	252148	241874	257037	264009	263349	286848	526463	532824	391374	356618	300368
		2400	186559	188935	187757	179406	180667	185952	1191541	1412359	1373593	1379998	1128118	1361424	545341	533455	556188	511512	555944	544391	275572	299983	340279	311971	300438	334320	285686	312425	314684	315266	320144	277990	291904	288751	272107	257206	297836	294170	279942	261569	278829	296026	291858	321033	697143	696324	515244	471576	394578
		2700	190029	195228	188072	179131	182669	187411	1463838	1617268	1574662	1585445	1414355	1602956	625496	610048	629630	587915	633202	619457	299858	333842	363171	339246	328172	368657	313850	351284	346469	352568	358724	303631	329698	335316	306057	289979	339879	329511	308860	285692	306858	327617	320977	355549	876128	879731	655534	607355	513443
		3000	189446	190808	189912	184415	185088	191558	1681533	1786871	1725261	1740580	1647710	1784630	679163	677699	692120	650472	699234	681915	321450	356213	390682	359509	352054	399824	330911	379612	381325	378989	388942	329673	367171	367997	334009	319272	372896	362187	331175	305251	328519	353356	349218	387786	1046551	1046401	803215	752459	651985
		3300	194686	196554	189937	188014	187692	190398	1896050	1948252	1874966	1900711	1866428	1966116	746202	744232	761623	715562	758959	736105	345523	386360	409268	381561	370844	422664	348931	407863	402401	401941	410731	348872	397914	399491	358207	340524	402923	393336	354061	319430	348419	374323	370267	408921	1188507	1187840	962826	903653	796359
		3600	193704	194691	189998	182304	187045	188568	2044148	2042428	1979812	2005445	2041701	2084043	791190	786734	807510	755792	796507	781882	362189	403232	427382	399927	390860	439368	367002	428262	416276	418001	428318	368273	427343	429002	381268	366026	430488	412411	374337	340160	365893	392901	383462	430264	1327334	1322060	1101586	1038676	937144
			Raw RFUs
		Sample	NTC	NTC	NTC	NTC	NTC	NTC	sG1G1	sG1G1	sG1G1	sG1G1	sG1G1	sG1G1	sG2G2	sG2G2	sG2G2	sG2G2	sG2G2	sG2G2	gCD46	gCD46	gCD46	gCD46	gCD46	gCD46	gCD47	gCD47	gCD47	gCD47	gCD47	gCD47	gCD48	gCD48	gCD48	gCD48	gCD48	gCD48	gCD49	gCD49	gCD49	gCD49	gCD49	gCD49	gCD50	gCD50	gCD50	gCD50	gCD50
		Reporter	Hex - LbaCas12a	Hex - LbaCas12a	Hex - LbaCas12a	Hex - LbaCas12a	Hex - LbaCas12a	Hex - LbaCas12a	Hex - LbaCas12a	Hex - LbaCas12a	Hex - LbaCas12a	Hex - LbaCas12a	Hex - LbaCas12a	Hex - LbaCas12a	Hex - LbaCas12a	Hex - LbaCas12a	Hex - LbaCas12a	Hex - LbaCas12a	Hex - LbaCas12a	Hex - LbaCas12a	Hex - LbaCas12a	Hex - LbaCas12a	Hex - LbaCas12a	Hex - LbaCas12a	Hex - LbaCas12a	Hex - LbaCas12a	Hex - LbaCas12a	Hex - LbaCas12a	Hex - LbaCas12a	Hex - LbaCas12a	Hex - LbaCas12a	Hex - LbaCas12a	Hex - LbaCas12a	Hex - LbaCas12a	Hex - LbaCas12a	Hex - LbaCas12a	Hex - LbaCas12a	Hex - LbaCas12a	Hex - LbaCas12a	Hex - LbaCas12a	Hex - LbaCas12a	Hex - LbaCas12a	Hex - LbaCas12a	Hex - LbaCas12a	Hex - LbaCas12a	Hex - LbaCas12a	Hex - LbaCas12a	Hex - LbaCas12a	Hex - LbaCas12a
Wavelength(Ex/Em)	530 nm/570 nm (Hex)	Cycle(Seconds)/Well
		0	80834	80479	80733	74485	82451	83335	74655	78791	73816	77328	76345	73666	77490	79467	77887	78703	77912	77892	75562	76868	84433	87175	84879	87059	79925	81035	78309	80394	83361	80094	78063	79853	81147	80184	86931	81230	81250	81886	70120	73405	83346	89340	89273	82712	83609	84453	77725
		300	120899	116644	117384	108222	110564	115934	110150	108382	104214	106369	107288	105012	107060	113609	109195	110618	108617	104368	110626	106384	119956	122400	119296	115739	108634	110216	108057	110220	107015	104586	98614	89944	88267	90331	95002	87804	90998	92790	86370	90127	98789	109318	113905	117553	111889	109394	90133
		600	140586	136690	132886	124991	128420	128653	124824	127619	122475	124858	121297	121845	139845	142223	145813	142806	146180	144349	124927	123408	132970	137320	136024	129606	123468	122733	119227	124338	120367	122554	124999	122962	123592	120418	125304	118342	121967	116437	118569	121391	121565	130322	129006	131692	132208	126064	112772
		900	159507	151203	147038	138391	141401	144325	145247	152059	147152	147684	144946	145018	386493	372579	416160	378382	421780	424655	139566	138580	149208	152753	154944	153322	141129	139970	137531	143048	134306	133962	181534	184021	170074	160896	187108	181820	137058	131439	135642	137596	135064	150059	147670	150048	142915	138058	128088
		1200	174594	164990	160867	153864	155418	158927	165289	182207	175503	175431	169328	169175	1085666	1026515	1167794	1025915	1171228	1174450	152525	154329	167256	167274	170680	171959	153482	155129	154403	158509	153156	150864	354594	368445	316364	290957	382181	382521	147447	145306	149581	154378	154365	162732	164495	164579	161589	155342	139981
		1500	188085	181545	170681	165735	169538	171881	189945	206890	204400	201582	187965	190004	2023584	1920343	2162959	1903548	2163274	2154880	165414	161483	180778	184040	188342	188884	168819	171420	170632	172874	167772	165047	648814	661688	557194	496179	697914	701844	164256	159656	165567	169448	170411	185328	178398	179981	174202	168706	151434
		1800	208618	198324	187224	181282	182771	184779	214315	233085	227896	230703	211946	215012	2921183	2811617	3080529	2752662	3080858	3042429	181258	182794	202904	201036	206225	211036	185760	186632	190717	196237	187253	179937	981838	1011754	822937	729430	1049503	1043516	180497	177635	179132	184733	184417	204474	199111	197150	192616	181734	167310
		2100	230171	218808	200812	198154	201231	203544	241340	267860	258796	261142	238611	244909	3660005	3530259	3795828	3482797	3808103	3749700	198385	202226	222059	221542	225117	236968	200315	203927	211116	214805	210873	193401	1308868	1362554	1102994	969284	1395196	1397457	195707	191846	201831	207757	206989	228649	221342	221979	208405	203813	189200
		2400	252416	235868	214497	216096	218351	218658	265034	302710	293815	292794	262625	275750	4196336	4125144	4351212	4050970	4322938	4267634	219405	225327	245989	243459	246034	259206	218693	227639	230887	236951	232553	213368	1641820	1709145	1371581	1212664	1742741	1727336	219600	208941	223437	231054	229288	255330	245028	252494	233738	226576	204409
		2700	279526	261213	235993	237248	240687	239180	297870	339902	331994	335767	297256	311052	4589021	4567322	4756515	4464355	4734030	4642664	236668	250645	277699	268290	273815	292506	241690	251700	263917	264737	256787	235794	1987148	2033813	1647891	1477316	2070490	2064617	241036	232565	249246	265059	254859	288565	278240	284517	265449	255215	231470
		3000	311355	288148	258121	259792	261090	260293	332312	378558	375556	376452	327523	346989	4856242	4831562	5019978	4776308	4969274	4852406	263839	274937	304859	291993	298745	326100	264711	274642	283903	290855	284328	258545	2270184	2317722	1893300	1706466	2376406	2330796	268838	252541	272862	289918	280043	315894	311272	311826	289470	282217	255272
		3300	346657	317264	282483	284250	288083	286353	371629	428101	418791	420959	362962	394420	5025731	5093354	5169946	5034896	5145636	5029756	281764	305695	336911	321137	321183	360567	288945	311875	319333	323661	321220	277368	2537425	2596006	2129841	1945002	2627554	2610738	295693	278684	306188	318205	312352	349915	342525	350436	319990	313039	285837
		3600	383023	348701	304971	311382	313125	307961	409047	467276	457413	460960	396428	429617	5111824	5210613	5282167	5148415	5219966	5082042	308125	335613	366345	358201	352926	396432	309927	334643	353623	355042	354614	308825	2760907	2834030	2348052	2138827	2877188	2834528	322562	301460	330278	348551	337794	383534	376391	385310	354145	345952	306613
			Raw RFUs
		Sample	NTC	NTC	NTC	NTC	NTC	NTC	sG1G1	sG1G1	sG1G1	sG1G1	sG1G1	sG1G1	sG2G2	sG2G2	sG2G2	sG2G2	sG2G2	sG2G2	gCD46	gCD46	gCD46	gCD46	gCD46	gCD46	gCD47	gCD47	gCD47	gCD47	gCD47	gCD47	gCD48	gCD48	gCD48	gCD48	gCD48	gCD48	gCD49	gCD49	gCD49	gCD49	gCD49	gCD49	gCD50	gCD50	gCD50	gCD50	gCD50
		Reporter	Texas Red- PsmCas13b	Texas Red- PsmCas13b	Texas Red- PsmCas13b	Texas Red- PsmCas13b	Texas Red- PsmCas13b	Texas Red- PsmCas13b	Texas Red- PsmCas13b	Texas Red- PsmCas13b	Texas Red- PsmCas13b	Texas Red- PsmCas13b	Texas Red- PsmCas13b	Texas Red- PsmCas13b	Texas Red- PsmCas13b	Texas Red- PsmCas13b	Texas Red- PsmCas13b	Texas Red- PsmCas13b	Texas Red- PsmCas13b	Texas Red- PsmCas13b	Texas Red- PsmCas13b	Texas Red- PsmCas13b	Texas Red- PsmCas13b	Texas Red- PsmCas13b	Texas Red- PsmCas13b	Texas Red- PsmCas13b	Texas Red- PsmCas13b	Texas Red- PsmCas13b	Texas Red- PsmCas13b	Texas Red- PsmCas13b	Texas Red- PsmCas13b	Texas Red- PsmCas13b	Texas Red- PsmCas13b	Texas Red- PsmCas13b	Texas Red- PsmCas13b	Texas Red- PsmCas13b	Texas Red- PsmCas13b	Texas Red- PsmCas13b	Texas Red- PsmCas13b	Texas Red- PsmCas13b	Texas Red- PsmCas13b	Texas Red- PsmCas13b	Texas Red- PsmCas13b	Texas Red- PsmCas13b	Texas Red- PsmCas13b	Texas Red- PsmCas13b	Texas Red- PsmCas13b	Texas Red- PsmCas13b	Texas Red- PsmCas13b
Wavelength(Ex/Em)	585 nm/625 nm (Texas Red)	Cycle(Seconds)/Well
		0	190047	185531	187799	165132	182507	190628	174223	191808	179834	194538	187222	173102	187350	191814	190520	187774	181489	180248	175399	181112	198810	196327	197070	209862	189572	188552	186200	191036	198122	186665	183440	189189	192823	193115	204892	188767	189103	186540	164027	182253	195723	209241	214569	193658	189429	192489	181277
		300	266805	262563	252679	246142	244895	259934	272443	302775	287979	282536	264511	267104	243085	258916	254211	255778	255515	241738	253363	244011	269576	280934	271128	273670	251525	255611	250166	262606	260993	247599	256395	252040	255579	252519	261753	240739	248177	245796	250400	260989	255384	275911	266018	273523	263383	252550	242363
		600	255688	263494	261908	250502	256122	264842	447147	557111	524477	510138	429391	486403	243409	258949	259148	262416	252144	247803	288340	289244	358567	357893	339310	341763	290185	292788	296099	314517	295552	279902	252544	258403	257959	253623	265511	245404	281000	268334	287226	294222	298466	318629	329004	347924	296044	280840	250026
		900	264020	271532	267589	248574	253646	257020	842749	1212249	1171513	1143227	847224	1060269	251590	269969	260399	267186	257270	254800	407902	450216	567865	536874	499460	549412	405455	434544	443725	451375	437218	368675	252211	254727	260845	254577	258439	245121	376267	374250	410333	432294	425198	476859	514549	532857	384190	361378	308643
		1200	263584	271871	260216	253481	258341	261034	1325469	1953026	1952110	1883496	1336450	1738429	265445	276952	271115	271365	267404	268286	584997	668943	861094	778598	716584	831078	609807	643738	672221	690768	667808	518783	260394	254993	261953	261080	254874	243842	556025	532815	607652	655888	641050	714134	752461	746096	512020	473166	386477
		1500	270048	259195	265246	246643	250012	260348	1700207	2511784	2495028	2459926	1705085	2213042	265226	288352	277317	279650	272964	266007	763293	885960	1115063	983698	898239	1112297	803584	880526	934900	949844	924134	684980	260440	256892	264627	261198	263299	248343	750595	696936	825029	878833	863658	964851	965527	959099	627454	589955	465045
		1800	264387	266891	259428	248024	255155	259506	2006880	2848922	2824893	2787298	1946173	2562212	278296	289594	296531	292332	284095	276728	920241	1084063	1349980	1166072	1061180	1350237	979275	1089630	1163402	1187048	1161022	840171	267544	257307	265079	255026	264492	246299	938709	873519	1024061	1116490	1055425	1217367	1152353	1111508	734105	702596	554163
		2100	263602	264732	260223	244675	251522	267844	2200632	2969744	2959660	2953799	2145302	2705664	287636	292005	299393	298052	291636	289980	1051402	1270573	1536542	1302935	1203502	1548799	1110521	1289965	1360665	1381828	1376230	987453	260361	259149	263857	261135	267148	256700	1109299	999743	1189174	1310342	1229588	1409307	1306226	1264424	828641	789181	615233
		2400	266515	264494	262539	248397	250327	264171	2345220	3044646	2995536	2978663	2274219	2803848	302042	311316	319962	306375	303276	298024	1153058	1411070	1686962	1438950	1312494	1729494	1216446	1444184	1525167	1553561	1547676	1118281	267605	267416	263276	258919	274937	255908	1256251	1116005	1337962	1491346	1373297	1593473	1440204	1387609	913144	871283	687941
		2700	265314	267635	255502	249735	255944	259764	2443726	3096359	3027358	3048098	2391535	2840008	321789	321822	324561	318810	317821	309915	1255606	1551502	1830956	1569012	1448081	1877112	1334809	1595850	1660481	1700979	1727078	1229600	273752	267275	264496	268395	273496	270698	1422450	1245247	1484015	1652240	1520058	1774968	1554406	1526668	1000339	974404	762041
		3000	261242	270901	264160	254950	252781	265073	2532542	3123378	3039678	3068776	2475203	2884414	329864	333736	338538	327669	334624	325209	1350538	1665275	1960267	1669692	1554315	2017556	1412996	1740509	1817593	1826826	1855874	1324214	277602	282464	272215	268798	281388	269694	1515234	1333373	1603534	1772695	1629990	1914140	1638161	1621913	1088183	1054014	807991
		3300	267850	276156	263038	248376	268654	268582	2589565	3143755	3084436	3108695	2534195	2885817	340332	346234	352032	338838	342483	338278	1456184	1786320	2043993	1762372	1629535	2108002	1483229	1841545	1920756	1924818	1949638	1413615	282243	269213	278243	278987	279220	272877	1650088	1412738	1694805	1900031	1758211	2036007	1737825	1684803	1140913	1136312	894341
		3600	256103	266541	267634	255915	252109	266905	2578183	3102002	3048234	3038636	2543610	2871288	348254	352538	352642	354549	353773	344820	1495008	1839952	2085207	1827595	1684995	2213663	1528622	1910258	1965625	2022645	2056645	1485668	282036	280133	272764	271477	287284	271861	1722005	1486446	1798093	1993144	1813200	2125379	1757569	1746620	1225131	1186365	929637
[truncated: 25 more columns]

## Sheet: 230828
			Raw RFUs
		Sample	NTC	NTC	NTC	NTC	NTC	NTC	sG1G1	sG1G1	sG1G1	sG1G1	sG1G1	sG1G1	sG2G2	sG2G2	sG2G2	sG2G2	sG2G2	sG2G2	gCD55	gCD55	gCD55	gCD55	gCD55	gCD55	gCD56	gCD56	gCD56	gCD56	gCD56	gCD56	gCD57	gCD57	gCD57	gCD57	gCD57	gCD57	gCD58	gCD58	gCD58	gCD58	gCD58	gCD58	gCD59	gCD59	gCD59	gCD59	gCD59
		Genotype																			G0G2						G0G2						G0G0						G1G1						G1G2
		Reporter	Fam - LwaCas13a	Fam - LwaCas13a	Fam - LwaCas13a	Fam - LwaCas13a	Fam - LwaCas13a	Fam - LwaCas13a	Fam - LwaCas13a	Fam - LwaCas13a	Fam - LwaCas13a	Fam - LwaCas13a	Fam - LwaCas13a	Fam - LwaCas13a	Fam - LwaCas13a	Fam - LwaCas13a	Fam - LwaCas13a	Fam - LwaCas13a	Fam - LwaCas13a	Fam - LwaCas13a	Fam - LwaCas13a	Fam - LwaCas13a	Fam - LwaCas13a	Fam - LwaCas13a	Fam - LwaCas13a	Fam - LwaCas13a	Fam - LwaCas13a	Fam - LwaCas13a	Fam - LwaCas13a	Fam - LwaCas13a	Fam - LwaCas13a	Fam - LwaCas13a	Fam - LwaCas13a	Fam - LwaCas13a	Fam - LwaCas13a	Fam - LwaCas13a	Fam - LwaCas13a	Fam - LwaCas13a	Fam - LwaCas13a	Fam - LwaCas13a	Fam - LwaCas13a	Fam - LwaCas13a	Fam - LwaCas13a	Fam - LwaCas13a	Fam - LwaCas13a	Fam - LwaCas13a	Fam - LwaCas13a	Fam - LwaCas13a	Fam - LwaCas13a
Wavelength(Ex/Em)	485 nm/525 nm (Fam)	Cycle(Seconds)/Well
		0	150924	153326	151823	150041	148025	158443	152165	153710	144070	148818	145320	142421	151260	150086	158730	156930	157517	158221	166091	144599	156155	158091	175241	167754	149005	165391	153563	158002	163177	168897	156711	161976	155626	168223	166060	164820	167152	175151	165715	167240	167346	173083	169281	165135	156269	161476	157002
		300	172849	177121	175144	171986	167484	172629	171111	171789	164945	167692	168108	163924	168775	172630	169300	169761	170922	171153	175385	173597	176992	180451	186956	183935	178393	184853	168533	173566	176830	179203	174093	175010	172854	177467	180113	180205	174307	183854	175774	176673	177128	176846	182874	174699	174041	171226	169545
		600	167321	171836	169583	164652	165210	168098	172041	173044	166529	167998	165897	166991	165180	164468	163808	164862	164247	162094	165588	163187	165485	174128	182743	172715	172826	179242	169752	170199	171073	174589	167495	170821	167538	169909	174437	172943	169584	176285	169656	169182	167742	169970	170612	166838	169616	167596	164017
		900	167977	175822	171221	165320	165099	169966	206089	197280	191943	187600	195395	202932	173090	173489	174998	174774	174312	175477	169183	165218	169409	174854	183590	176818	173988	180030	173210	170886	170576	174483	174065	176609	175391	176635	177916	179378	173633	181097	169902	175915	171108	169603	172092	170484	170424	165162	163331
		1200	173754	175977	171182	166958	166034	170375	302700	271001	267948	238960	282753	308859	209269	202032	218618	205905	213775	222316	174285	168907	178853	181472	191300	182052	184268	186966	183245	177369	178349	183546	186132	187170	185418	189225	193927	191378	192694	200496	186089	192358	190878	185716	182008	180589	178788	170189	172618
		1500	174521	178092	174887	167449	169193	172176	516081	433463	435577	352144	469339	519399	279345	261236	311210	271205	288981	312592	187886	185112	195093	194859	203324	191579	196091	206408	199321	201277	188080	197107	204298	208907	205706	204463	213175	215461	251657	271910	229716	258170	249737	245531	210612	208563	199736	188503	202993
		1800	172318	177126	172241	166302	166787	170200	812693	692353	697712	510371	739525	786509	367613	336453	416261	353007	377775	418262	202756	201755	208535	208950	213163	202561	211729	220636	221907	223528	201387	208420	219732	223158	221253	220031	232626	231930	375551	427145	317129	380831	365899	335706	261979	260608	236910	220344	255893
		2100	177757	177239	174559	167984	167448	174012	1099903	1007563	990018	725861	1031787	1057967	458648	426893	516857	451114	478680	522764	226071	225422	236218	228620	233219	214756	237985	246397	252407	250393	219721	230712	238735	242414	245738	239206	252738	253192	583639	681241	458022	579534	564986	488760	348907	343803	293717	268185	337158
		2400	177675	182159	176040	171539	168903	174570	1364080	1298828	1275430	988092	1309415	1290277	558339	528462	619794	549244	580794	623051	254478	255354	267048	255660	258707	240202	268942	279046	288092	285882	242002	262825	261707	260657	267667	258926	274341	273537	874003	998035	637675	860545	825679	683668	474283	458421	372977	327153	449089
		2700	182315	183626	178602	173504	170793	177091	1577539	1551272	1522358	1249613	1531246	1485714	647034	619084	699866	627771	664108	701378	285051	281540	296332	283118	283631	255945	298309	310706	320380	314643	269138	287197	275027	279267	282668	278201	295645	294538	1185722	1316415	855873	1142658	1109840	899276	609807	590443	465465	409818	585344
		3000	179948	184571	177720	172543	172068	178008	1727756	1730428	1698406	1471906	1694312	1631990	713070	689545	768781	694579	731424	770292	310627	305126	321870	306208	308150	279006	321828	344635	356006	344822	295277	316477	282989	292000	300484	292837	311908	307712	1457778	1598683	1080247	1418155	1391080	1142026	755679	730762	563781	492565	722315
		3300	182910	185584	179373	174369	174010	178070	1882298	1905846	1861960	1686750	1855073	1764419	790098	765932	832772	750681	792911	842292	337209	332914	355852	335232	333063	298135	354832	373660	390076	371107	316776	341863	299817	306345	313495	306935	328334	323479	1734490	1842159	1321444	1674029	1670601	1399826	909445	864655	663518	585181	867308
		3600	181023	186963	179454	179205	174712	178564	2016147	2065491	2015160	1893835	2011730	1890227	854878	832730	899201	816255	864151	899042	363835	362074	378934	361875	357670	319406	386859	406216	425198	397464	342300	375275	314940	319675	327855	323344	340355	332456	1965633	2075795	1556704	1922154	1922363	1657426	1055318	1016453	776122	695651	1006715
			Raw RFUs
		Sample	NTC	NTC	NTC	NTC	NTC	NTC	sG1G1	sG1G1	sG1G1	sG1G1	sG1G1	sG1G1	sG2G2	sG2G2	sG2G2	sG2G2	sG2G2	sG2G2	gCD55	gCD55	gCD55	gCD55	gCD55	gCD55	gCD56	gCD56	gCD56	gCD56	gCD56	gCD56	gCD57	gCD57	gCD57	gCD57	gCD57	gCD57	gCD58	gCD58	gCD58	gCD58	gCD58	gCD58	gCD59	gCD59	gCD59	gCD59	gCD59
		Reporter	Hex - LbaCas12a	Hex - LbaCas12a	Hex - LbaCas12a	Hex - LbaCas12a	Hex - LbaCas12a	Hex - LbaCas12a	Hex - LbaCas12a	Hex - LbaCas12a	Hex - LbaCas12a	Hex - LbaCas12a	Hex - LbaCas12a	Hex - LbaCas12a	Hex - LbaCas12a	Hex - LbaCas12a	Hex - LbaCas12a	Hex - LbaCas12a	Hex - LbaCas12a	Hex - LbaCas12a	Hex - LbaCas12a	Hex - LbaCas12a	Hex - LbaCas12a	Hex - LbaCas12a	Hex - LbaCas12a	Hex - LbaCas12a	Hex - LbaCas12a	Hex - LbaCas12a	Hex - LbaCas12a	Hex - LbaCas12a	Hex - LbaCas12a	Hex - LbaCas12a	Hex - LbaCas12a	Hex - LbaCas12a	Hex - LbaCas12a	Hex - LbaCas12a	Hex - LbaCas12a	Hex - LbaCas12a	Hex - LbaCas12a	Hex - LbaCas12a	Hex - LbaCas12a	Hex - LbaCas12a	Hex - LbaCas12a	Hex - LbaCas12a	Hex - LbaCas12a	Hex - LbaCas12a	Hex - LbaCas12a	Hex - LbaCas12a	Hex - LbaCas12a
Wavelength(Ex/Em)	530 nm/570 nm (Hex)	Cycle(Seconds)/Well
		0	78498	78945	76677	73301	72094	78772	72715	74170	70214	71567	70312	68224	75834	72970	78096	74294	80736	81160	81997	71951	77668	79228	85304	84944	72271	80519	73173	77795	80897	82457	78783	79215	79861	85870	81004	81630	84340	89321	82362	83212	83102	87248	86271	80934	79421	82428	81863
		300	112719	108585	105753	99461	99938	105059	98150	100784	93666	101794	101056	95705	101107	100630	98185	98898	100125	101963	102747	101459	105937	111863	114637	105888	104508	107217	101002	98938	100450	103647	101564	104922	100659	103651	104140	101961	102023	106538	102183	103002	102143	102069	110442	106416	105391	102184	96675
		600	129184	123602	121719	115483	116771	114213	112506	116494	110477	111269	113142	109641	140131	137222	149236	139629	147002	155163	116726	115737	121849	130669	138102	118441	117058	120973	118719	112125	113790	116858	111370	116196	111561	114526	115181	117653	112821	119527	113979	115216	112903	115425	121471	122445	125452	115427	111264
		900	147405	140906	134601	129597	127250	131130	133883	133151	127898	132821	132862	128346	432403	383240	516152	413049	469143	562057	161180	158987	175522	189333	179244	151314	153513	160551	153990	153563	147419	153371	125618	132114	124862	128273	130584	129900	129421	134445	126873	126671	125162	128350	160090	171292	165111	146955	141992
		1200	158365	154906	146818	142004	140198	142988	158027	152271	146444	149705	153426	150525	1130195	992715	1372977	1113798	1235350	1466670	255384	259645	287226	285259	250400	210102	244520	253627	266724	258989	221659	249014	141973	141091	139549	140760	145296	146286	139405	144925	143721	139723	139132	140402	256698	272141	253552	212381	219684
		1500	173798	169109	162868	159995	155663	162546	181917	176028	172286	169211	179401	178381	2041796	1844687	2454949	2025962	2199273	2548083	398182	399019	437266	418341	359634	294929	372736	395300	439062	430057	353165	407543	153945	156717	153431	156825	160780	161094	154108	165137	155961	155405	151220	154754	382122	393595	367129	313359	343355
		1800	185741	183976	174898	174404	167120	171473	211642	198562	191134	186238	201383	205316	2804188	2596550	3327187	2799184	2991315	3370452	540436	544012	582402	555979	469410	385441	503242	559447	631990	617498	495990	573615	169298	172092	170475	170767	177892	177398	172670	181181	169217	174795	170348	165897	514029	526795	490056	417784	483568
		2100	199877	199685	190700	188795	182061	186284	234289	224659	223268	212636	227394	229070	3452404	3238768	3955562	3450330	3620450	3991024	697340	704949	742283	703959	584331	491073	659074	732266	824437	813433	657417	770061	187263	185576	189419	188143	195584	193018	188419	205754	188497	196936	191847	185998	643050	659777	630568	541266	631269
		2400	219407	219256	205339	210018	201198	204293	264467	255259	245359	237985	257936	262218	3911184	3743549	4378008	3915648	4081572	4351082	858245	855663	911250	851365	702251	599656	814626	898553	1025605	1002705	818899	956083	205133	207406	215520	210616	215173	215900	215786	231917	210491	223665	213149	207127	798398	795886	766055	664673	778574
		2700	237964	245679	228754	233879	221804	226541	304267	287397	282585	265466	292444	301239	4279959	4155559	4672238	4309969	4425700	4622834	1023216	1023315	1084806	1012752	831771	719145	975523	1081556	1236321	1214768	987252	1144106	225173	230381	236640	235924	244394	239578	243774	259088	237008	256942	245794	236174	951124	952671	917387	797292	950718
		3000	260219	266749	244641	253413	244369	246594	340493	326576	314287	295344	326581	338462	4508294	4413600	4795927	4508965	4604930	4730718	1173659	1178254	1231411	1160745	951132	824174	1133724	1240489	1428500	1387235	1150020	1328378	241243	248202	262084	261010	267866	267859	271884	293175	257711	283212	276630	263134	1081335	1081040	1054480	915279	1103717
		3300	281061	296280	268473	286942	263960	270708	382970	363020	349800	331613	371560	380919	4664448	4601310	4876482	4664980	4736928	4790344	1319997	1321494	1392977	1301794	1063723	939641	1280307	1419219	1607804	1570318	1315109	1498909	265756	275801	293857	286430	291894	291180	302950	333654	291090	322110	311251	288776	1225159	1207862	1184848	1055636	1239025
		3600	309525	322569	294468	314132	288053	294532	425852	403057	390383	370552	411405	416003	4789269	4768228	4931658	4782955	4846796	4849378	1476672	1476388	1541374	1452515	1196627	1066970	1449974	1573622	1780056	1731620	1467762	1671616	295344	308063	321719	318059	329301	321275	336511	370618	323647	360090	350409	327445	1359156	1346369	1324478	1172376	1391654
			Raw RFUs
		Sample	NTC	NTC	NTC	NTC	NTC	NTC	sG1G1	sG1G1	sG1G1	sG1G1	sG1G1	sG1G1	sG2G2	sG2G2	sG2G2	sG2G2	sG2G2	sG2G2	gCD55	gCD55	gCD55	gCD55	gCD55	gCD55	gCD56	gCD56	gCD56	gCD56	gCD56	gCD56	gCD57	gCD57	gCD57	gCD57	gCD57	gCD57	gCD58	gCD58	gCD58	gCD58	gCD58	gCD58	gCD59	gCD59	gCD59	gCD59	gCD59
		Reporter	Texas Red- PsmCas13b	Texas Red- PsmCas13b	Texas Red- PsmCas13b	Texas Red- PsmCas13b	Texas Red- PsmCas13b	Texas Red- PsmCas13b	Texas Red- PsmCas13b	Texas Red- PsmCas13b	Texas Red- PsmCas13b	Texas Red- PsmCas13b	Texas Red- PsmCas13b	Texas Red- PsmCas13b	Texas Red- PsmCas13b	Texas Red- PsmCas13b	Texas Red- PsmCas13b	Texas Red- PsmCas13b	Texas Red- PsmCas13b	Texas Red- PsmCas13b	Texas Red- PsmCas13b	Texas Red- PsmCas13b	Texas Red- PsmCas13b	Texas Red- PsmCas13b	Texas Red- PsmCas13b	Texas Red- PsmCas13b	Texas Red- PsmCas13b	Texas Red- PsmCas13b	Texas Red- PsmCas13b	Texas Red- PsmCas13b	Texas Red- PsmCas13b	Texas Red- PsmCas13b	Texas Red- PsmCas13b	Texas Red- PsmCas13b	Texas Red- PsmCas13b	Texas Red- PsmCas13b	Texas Red- PsmCas13b	Texas Red- PsmCas13b	Texas Red- PsmCas13b	Texas Red- PsmCas13b	Texas Red- PsmCas13b	Texas Red- PsmCas13b	Texas Red- PsmCas13b	Texas Red- PsmCas13b	Texas Red- PsmCas13b	Texas Red- PsmCas13b	Texas Red- PsmCas13b	Texas Red- PsmCas13b	Texas Red- PsmCas13b
Wavelength(Ex/Em)	585 nm/625 nm (Texas Red)	Cycle(Seconds)/Well
		0	200765	165596	156241	156208	151129	165383	160912	161551	149617	163982	155510	156607	165312	168100	178923	177442	186668	193577	199600	201329	209438	218538	204267	184730	156653	176545	155188	173363	172850	177206	167006	169820	170996	187639	178665	175145	180018	190250	179858	179922	184711	191257	184303	176623	172583	172860	165143
		300	226722	220510	217446	204166	206356	215308	231830	226707	216355	219457	222163	228077	206714	215741	210704	210911	213552	209324	216014	211810	211958	219576	231002	222152	217295	229483	209217	211349	213670	221358	213612	223966	212324	220277	225699	229017	216975	232414	219919	222256	217588	218295	224646	216849	215737	216748	201623
		600	223796	225581	222280	208790	207582	215831	405839	367808	344439	325650	381528	422459	211134	209889	208079	204624	206726	212314	221829	218869	219621	229977	234583	223116	219952	242478	228558	229703	220843	236088	249467	252717	245220	257110	265821	262079	239648	257284	231521	244507	241553	237221	225803	217728	223887	214384	215003
		900	225830	234282	221624	216729	203642	216998	906121	732311	713691	603953	801809	922927	215276	217658	222019	216225	217039	220268	256892	241926	258245	252369	267224	249571	259349	274003	282968	289765	245270	258849	374682	380538	376795	375937	420642	419080	327614	364243	298341	327314	316914	298297	250479	241440	234065	226777	240575
		1200	227146	222202	221281	210805	211347	219605	1475825	1175378	1166753	896497	1285708	1470704	215668	222973	222637	219797	219725	221931	291677	290479	310129	292980	295456	272605	308369	326657	359266	371965	282588	311215	556824	562531	563477	550619	623945	649864	432442	487152	367181	422315	414222	372576	276551	260423	253750	238233	273196
		1500	224011	224411	219169	207552	210271	220290	1940383	1581457	1547989	1164672	1712297	1896966	230389	233230	232865	223086	237413	234002	342705	352169	371487	343092	349154	311357	381368	407279	465653	474840	339348	379398	761217	765330	778913	724031	871495	884408	532374	611106	444485	510034	503396	428279	305438	289483	269937	259405	307764
		1800	229823	225179	216341	206231	201953	215458	2199345	1876428	1815269	1340010	1972704	2132166	238491	235998	238811	230850	242915	242164	390012	388246	422465	382858	389800	346490	435600	468253	556449	556497	377193	425604	912928	920475	947778	900138	1054944	1070816	602724	689892	480767	586398	548834	482958	324238	309077	286037	270170	334392
		2100	222911	223407	217925	210410	204019	218234	2324643	2068011	1979122	1495272	2133372	2241562	246303	242093	254264	246786	247067	252949	443770	447889	480936	426635	440913	386693	488568	524062	641137	636581	423124	478073	1047951	1044038	1109154	1033431	1216709	1235138	663205	761306	530206	647999	602883	520049	345302	330956	294737	277232	349848
		2400	226221	225574	219860	209727	202457	221020	2404161	2171668	2094396	1624931	2231099	2311886	259779	251373	268798	255364	261605	268256	492375	494381	549887	477457	485780	433740	552637	604255	716530	720466	471002	532032	1156377	1178981	1242612	1155769	1353288	1386646	716807	821550	565215	689136	654001	557579	372220	355874	316329	289258	380184
		2700	234562	234781	223032	217053	212868	223351	2481262	2284592	2194482	1756133	2327087	2389088	273894	273968	286341	268682	280071	291506	557873	560417	602662	530718	542556	478452	625543	663192	803959	810324	524983	601588	1278164	1319312	1397546	1282004	1539911	1524291	778760	895498	612497	751667	699272	600638	402684	374423	335484	314362	411949
		3000	225445	229211	221214	209503	213722	217316	2447606	2279354	2181279	1789735	2294696	2354802	277727	269438	294758	276692	281198	289398	581540	589158	649000	557876	580375	510270	667483	716796	871450	828732	551305	636707	1336498	1386428	1473144	1359595	1617072	1633330	806820	927263	626190	774473	717766	610990	409675	396885	332023	323120	424413
		3300	227124	226899	223341	211617	207813	222929	2459251	2273363	2179300	1856039	2294476	2359382	289330	278278	306606	283159	299328	306500	639367	629778	693982	608141	635656	546778	705849	781550	924028	884612	579620	677313	1413437	1482629	1550618	1452059	1687216	1700508	843564	954829	655549	800397	748086	639790	435908	403494	358550	335505	441059
		3600	232713	229092	219262	210768	205480	215267	2452732	2276265	2207232	1902368	2328554	2360205	300439	288647	322788	292673	309234	322963	689331	672773	739760	645170	681375	588595	753518	828086	972090	936641	622069	718967	1487001	1548874	1634067	1533303	1797955	1785736	867085	982370	683932	829524	784623	662624	441059	426204	364708	340143	449057
[truncated: 25 more columns]

## Sheet: 230829
			Raw RFUs
		Sample	NTC	NTC	NTC	NTC	NTC	NTC	sG1G1	sG1G1	sG1G1	sG1G1	sG1G1	sG1G1	sG2G2	sG2G2	sG2G2	sG2G2	sG2G2	sG2G2	gCD64	gCD64	gCD64	gCD64	gCD64	gCD64	gCD65	gCD65	gCD65	gCD65	gCD65	gCD65	gCD66	gCD66	gCD66	gCD66	gCD66	gCD66	gCD67	gCD67	gCD67	gCD67	gCD67	gCD67	gCD68	gCD68	gCD68	gCD68	gCD68
		Genotype																			G2G2						G0G0						G1G1						G1G0						G0G0
		Reporter	Fam - LwaCas13a	Fam - LwaCas13a	Fam - LwaCas13a	Fam - LwaCas13a	Fam - LwaCas13a	Fam - LwaCas13a	Fam - LwaCas13a	Fam - LwaCas13a	Fam - LwaCas13a	Fam - LwaCas13a	Fam - LwaCas13a	Fam - LwaCas13a	Fam - LwaCas13a	Fam - LwaCas13a	Fam - LwaCas13a	Fam - LwaCas13a	Fam - LwaCas13a	Fam - LwaCas13a	Fam - LwaCas13a	Fam - LwaCas13a	Fam - LwaCas13a	Fam - LwaCas13a	Fam - LwaCas13a	Fam - LwaCas13a	Fam - LwaCas13a	Fam - LwaCas13a	Fam - LwaCas13a	Fam - LwaCas13a	Fam - LwaCas13a	Fam - LwaCas13a	Fam - LwaCas13a	Fam - LwaCas13a	Fam - LwaCas13a	Fam - LwaCas13a	Fam - LwaCas13a	Fam - LwaCas13a	Fam - LwaCas13a	Fam - LwaCas13a	Fam - LwaCas13a	Fam - LwaCas13a	Fam - LwaCas13a	Fam - LwaCas13a	Fam - LwaCas13a	Fam - LwaCas13a	Fam - LwaCas13a	Fam - LwaCas13a	Fam - LwaCas13a
Wavelength(Ex/Em)	485 nm/525 nm (Fam)	Cycle(Seconds)/Well
		0	161915	156470	172693	172387	185047	183511	170233	172570	160484	146186	169068	167709	165313	181384	148687	152542	155804	174408	164467	184132	178441	158248	171121	180290	176406	179717	182686	189533	186598	186324	182808	185444	179686	183062	180705	180872	167423	191670	177663	176617	159862	165458	162712	167394	183613	171055	178751
		300	184063	185540	182624	183283	180096	180915	169496	170573	154129	153314	163063	165725	174378	185695	183786	179771	178036	171277	158617	187912	186080	182865	195781	200351	199620	193991	201907	199671	200593	204994	195121	197626	194182	198024	192075	203623	196300	199902	192423	196072	186681	193175	184947	182873	202956	190629	195324
		600	183837	180291	183475	191468	190300	189503	186129	187292	187114	184242	181332	183226	179614	184945	184497	174881	176200	174816	171384	180464	179350	175614	192313	192217	192778	191457	194175	194828	193342	193157	190694	193667	189254	190024	188565	198547	189394	195549	187108	188820	182611	181835	178687	175145	202504	187445	188554
		900	176999	178205	180549	187808	187347	190216	205172	207971	209217	203665	204921	195097	179751	188772	183660	176071	178691	182845	171011	177975	177249	178138	193554	191671	197204	191695	194455	196978	201555	199413	194507	197070	192421	191483	190279	197676	193632	200011	187445	192195	187286	190668	178845	176767	209855	187475	192029
		1200	180092	181015	181057	187784	185556	186680	262033	269040	282935	263463	267286	246597	200000	210861	202242	191982	194233	210487	176577	188908	186401	186515	201778	196679	207562	199414	204257	205053	216025	215051	218871	217435	206197	208637	204182	217778	215316	220096	204213	209357	217905	213665	184456	180302	226878	199460	208808
		1500	179623	180885	182609	192301	187111	189066	383449	406781	435405	385291	401072	346151	238302	260844	241477	229478	229617	277295	196583	215716	210954	205994	218066	210994	225729	213518	220523	224734	244356	244048	295114	287255	256733	280298	258420	282949	266273	274863	245734	257379	287594	269901	192435	188504	257611	215042	232475
		1800	184505	180921	181518	190809	188061	188242	544317	643490	673281	560730	614885	493600	298807	336031	297421	281665	278047	365702	223092	251302	238705	232563	237428	227505	252081	231642	243156	244915	278862	277701	466254	458216	368042	441726	382424	441114	366083	369072	322543	356906	423490	374235	208067	204762	295157	237334	260942
		2100	185924	182155	184527	191697	189880	189355	757724	962970	985389	798397	896878	702126	372802	433863	372788	345365	342558	472061	259581	296902	284094	274185	266015	247851	280791	253043	271653	275569	320663	319191	743886	744848	546573	729143	591718	707016	509390	512225	442871	508852	615719	533685	230633	222947	340445	264470	301429
		2400	184885	185012	185164	192808	190472	191182	965278	1303934	1283665	1041676	1200620	947401	448906	527580	440920	414440	404760	565425	300340	341766	323584	307953	295144	277457	308638	278302	298176	302176	360953	353663	1092657	1106729	779955	1084234	861977	1047200	670765	680798	592388	679642	804816	717102	245499	244136	383441	286543	336259
		2700	190930	186477	188807	195726	195053	193279	1201772	1645551	1598596	1328705	1522837	1231623	534553	617509	530259	484956	475036	650655	339111	391240	372303	347228	326398	305571	342648	306597	328122	333799	402098	394009	1466544	1510493	1058874	1449915	1187311	1446764	849080	848390	765400	862631	998758	918487	271402	264324	422732	314524	371789
		3000	191795	187917	190257	198469	196868	196244	1453773	1922020	1870398	1616150	1802446	1514960	607481	692302	601399	556417	547433	728511	374616	436619	405724	386404	356773	333308	374456	328465	359205	365187	441931	425424	1799849	1850492	1345025	1779352	1520268	1782389	1000276	1007038	926728	1017706	1163841	1088607	291919	285226	454711	337314	406501
		3300	187687	186328	189685	196147	193084	193687	1692838	2155716	2079915	1846434	2031964	1765886	682457	757501	662097	616217	605060	783271	409401	470553	438075	412882	391889	362426	392333	351062	381080	390287	461323	456872	2093664	2150540	1637312	2076516	1815011	2086785	1132164	1142070	1060690	1148351	1297240	1237196	306491	304891	475496	362409	427087
		3600	191315	188817	192803	198356	196517	196223	1941347	2368622	2281207	2088456	2250379	2026823	743452	823385	727080	677145	667629	838354	439064	497484	463610	445828	425229	389607	414955	376755	406386	412979	479053	478716	2375153	2440003	1906028	2337777	2091860	2372178	1241104	1254194	1198743	1276642	1420535	1377050	329114	320264	494907	384461	450167
			Raw RFUs
		Sample	NTC	NTC	NTC	NTC	NTC	NTC	sG1G1	sG1G1	sG1G1	sG1G1	sG1G1	sG1G1	sG2G2	sG2G2	sG2G2	sG2G2	sG2G2	sG2G2	gCD64	gCD64	gCD64	gCD64	gCD64	gCD64	gCD65	gCD65	gCD65	gCD65	gCD65	gCD65	gCD66	gCD66	gCD66	gCD66	gCD66	gCD66	gCD67	gCD67	gCD67	gCD67	gCD67	gCD67	gCD68	gCD68	gCD68	gCD68	gCD68
		Reporter	Hex - LbaCas12a	Hex - LbaCas12a	Hex - LbaCas12a	Hex - LbaCas12a	Hex - LbaCas12a	Hex - LbaCas12a	Hex - LbaCas12a	Hex - LbaCas12a	Hex - LbaCas12a	Hex - LbaCas12a	Hex - LbaCas12a	Hex - LbaCas12a	Hex - LbaCas12a	Hex - LbaCas12a	Hex - LbaCas12a	Hex - LbaCas12a	Hex - LbaCas12a	Hex - LbaCas12a	Hex - LbaCas12a	Hex - LbaCas12a	Hex - LbaCas12a	Hex - LbaCas12a	Hex - LbaCas12a	Hex - LbaCas12a	Hex - LbaCas12a	Hex - LbaCas12a	Hex - LbaCas12a	Hex - LbaCas12a	Hex - LbaCas12a	Hex - LbaCas12a	Hex - LbaCas12a	Hex - LbaCas12a	Hex - LbaCas12a	Hex - LbaCas12a	Hex - LbaCas12a	Hex - LbaCas12a	Hex - LbaCas12a	Hex - LbaCas12a	Hex - LbaCas12a	Hex - LbaCas12a	Hex - LbaCas12a	Hex - LbaCas12a	Hex - LbaCas12a	Hex - LbaCas12a	Hex - LbaCas12a	Hex - LbaCas12a	Hex - LbaCas12a
Wavelength(Ex/Em)	530 nm/570 nm (Hex)	Cycle(Seconds)/Well
		0	77821	74007	82512	82686	87840	89790	80867	78948	71836	67054	78448	77014	78614	85308	67035	69988	72771	80268	77409	81460	80371	70593	79733	81863	78649	85520	84853	88765	86239	88034	85104	84402	86161	84740	83716	84606	78095	90746	83657	80394	71190	70594	72823	77211	87379	80387	84738
		300	106257	102832	105086	108533	108874	106020	99275	100042	99005	100642	100432	99089	102175	102449	103454	97151	100557	97514	96559	99609	99980	100651	109318	106206	104738	104282	106884	104558	106143	104393	104504	104695	103421	102363	103826	110024	103100	107644	100948	105306	101484	102193	100757	102462	113671	107335	104703
		600	122937	116018	112524	119166	117607	116832	112998	111095	106933	109192	108431	109830	123495	128929	127743	120278	125722	129060	109944	122136	119472	124868	130815	122597	117814	115351	117950	116075	118252	116028	113991	116718	112485	112769	116095	119561	113858	118665	111310	112831	109265	116453	113474	109980	126843	117445	117229
		900	131840	128014	125645	127898	129311	127127	124279	127111	124423	122385	120614	123709	263451	305227	268161	245495	251261	354782	186561	226350	220770	239702	212696	175804	128234	128528	129844	127361	127037	125822	123712	129846	126804	125067	125604	130919	125787	127080	124464	126033	121893	125709	122634	122325	142565	128968	128987
		1200	140014	138541	132680	137643	139699	137381	136564	143631	139589	137543	139147	135573	652202	797660	667061	602913	603084	959298	410852	521182	491479	497974	392533	320350	143887	138195	142400	141004	140268	143048	133355	139735	134267	137291	137354	140584	139251	143276	134518	142866	138081	138882	129910	133982	156475	144170	145635
		1500	158374	149783	143713	153208	150936	148106	154040	161573	156273	150469	155182	146972	1223250	1522141	1232208	1115825	1093609	1762402	729177	932732	851907	819767	640762	523384	157073	150481	152550	156447	157712	153562	152416	154132	147764	150979	148703	156902	154652	158423	149868	156932	151637	155302	143889	142091	176308	156157	161211
		1800	163502	161545	154040	166785	162503	160046	172558	178150	176936	166895	174560	164896	1821928	2258818	1828728	1655502	1620029	2545345	1065162	1350040	1217760	1159621	892762	743821	173391	165055	171580	171920	172520	171697	171154	169105	163058	169315	165702	174393	171010	176703	165540	174486	169495	169187	159923	158698	198727	169205	178281
		2100	181177	175539	169212	186820	182169	177754	190732	208110	197100	189245	195831	185760	2381675	2912748	2389810	2136574	2113628	3158687	1413795	1759715	1573294	1474345	1148817	970262	191410	181725	188815	188567	194183	187737	192478	190999	179993	190548	181933	197338	194122	201735	185668	196539	191164	187622	172767	177244	221785	184317	200354
		2400	194746	185623	182672	200491	205722	194790	209456	230420	229008	212266	215336	200576	2808300	3407899	2827812	2550158	2522018	3610681	1720084	2107972	1902407	1756732	1391551	1190380	211898	194193	207880	209254	215062	214439	214527	211828	197802	213562	205326	222852	214381	221500	204301	218753	212115	210754	191506	193393	243686	204883	222202
		2700	209960	198759	204031	221904	227108	213059	234570	260905	252788	236790	245189	225086	3254470	3841666	3237233	2923231	2879990	3969298	2003339	2447690	2201194	2057760	1634791	1437289	237948	215818	228202	236713	239946	235278	241959	247413	225115	244315	231053	255386	243003	249956	233014	251291	240152	235517	215422	214333	275061	219139	248109
		3000	229260	220689	222541	246806	248949	237076	259201	289425	282538	263414	274847	248644	3566377	4153766	3559965	3224425	3170550	4206190	2283916	2726961	2473319	2286568	1892373	1650120	261989	238120	255446	260070	267489	260572	273455	281717	248721	276184	263844	285697	268462	278202	262538	281990	269749	261203	238876	240794	305072	247756	275852
		3300	246687	238491	242502	270796	277144	259474	291068	318960	318418	290847	301504	275418	3826494	4354230	3800255	3439453	3431981	4324110	2485548	2971178	2688688	2480349	2081079	1842223	286843	255966	278972	282820	288701	291130	303174	307121	276068	308342	285433	319166	298510	303757	287548	312117	298026	289635	258883	257778	334521	270331	302932
		3600	272358	253789	266156	298591	305622	280985	318431	358299	343993	322815	332413	308751	4027317	4559318	4010828	3672181	3630346	4461036	2669492	3181867	2914400	2666255	2294648	2027208	314661	286177	308977	314441	325518	316615	340313	344980	310628	342196	319421	358463	333805	343948	322654	346070	330607	313194	287428	290199	370006	285407	329638
			Raw RFUs
		Sample	NTC	NTC	NTC	NTC	NTC	NTC	sG1G1	sG1G1	sG1G1	sG1G1	sG1G1	sG1G1	sG2G2	sG2G2	sG2G2	sG2G2	sG2G2	sG2G2	gCD64	gCD64	gCD64	gCD64	gCD64	gCD64	gCD65	gCD65	gCD65	gCD65	gCD65	gCD65	gCD66	gCD66	gCD66	gCD66	gCD66	gCD66	gCD67	gCD67	gCD67	gCD67	gCD67	gCD67	gCD68	gCD68	gCD68	gCD68	gCD68
		Reporter	Texas Red- PsmCas13b	Texas Red- PsmCas13b	Texas Red- PsmCas13b	Texas Red- PsmCas13b	Texas Red- PsmCas13b	Texas Red- PsmCas13b	Texas Red- PsmCas13b	Texas Red- PsmCas13b	Texas Red- PsmCas13b	Texas Red- PsmCas13b	Texas Red- PsmCas13b	Texas Red- PsmCas13b	Texas Red- PsmCas13b	Texas Red- PsmCas13b	Texas Red- PsmCas13b	Texas Red- PsmCas13b	Texas Red- PsmCas13b	Texas Red- PsmCas13b	Texas Red- PsmCas13b	Texas Red- PsmCas13b	Texas Red- PsmCas13b	Texas Red- PsmCas13b	Texas Red- PsmCas13b	Texas Red- PsmCas13b	Texas Red- PsmCas13b	Texas Red- PsmCas13b	Texas Red- PsmCas13b	Texas Red- PsmCas13b	Texas Red- PsmCas13b	Texas Red- PsmCas13b	Texas Red- PsmCas13b	Texas Red- PsmCas13b	Texas Red- PsmCas13b	Texas Red- PsmCas13b	Texas Red- PsmCas13b	Texas Red- PsmCas13b	Texas Red- PsmCas13b	Texas Red- PsmCas13b	Texas Red- PsmCas13b	Texas Red- PsmCas13b	Texas Red- PsmCas13b	Texas Red- PsmCas13b	Texas Red- PsmCas13b	Texas Red- PsmCas13b	Texas Red- PsmCas13b	Texas Red- PsmCas13b	Texas Red- PsmCas13b
Wavelength(Ex/Em)	585 nm/625 nm (Texas Red)	Cycle(Seconds)/Well
		0	169451	158817	191243	188280	204678	199307	185878	181960	163568	151242	176869	178422	175874	192873	149978	154008	162224	178977	173089	193611	177648	156408	185035	188259	184820	191288	188706	205725	198063	196895	196428	202567	195271	195683	194098	197635	182567	203331	194179	186041	160588	168215	166538	179438	204150	187780	195158
		300	236207	230769	234544	244052	235528	243197	249091	245693	257024	247614	241401	240013	229269	236950	228895	229582	229067	223422	212902	224835	221956	220642	237716	239768	246090	244506	244920	248868	245224	250646	247607	245970	245205	242509	240814	250765	243802	255667	235914	241456	236918	236908	226141	222859	252728	235952	241009
		600	234923	237067	231198	239928	238344	240968	354717	352325	368281	364179	357613	328572	229136	234353	231047	225350	221673	219526	215498	225571	217478	214758	237032	238475	283150	261066	275877	276092	298506	295819	283915	279440	256966	267872	260551	287828	293572	294470	273148	282893	299581	293211	250157	252004	325783	272794	283596
		900	235715	225442	242222	243648	234666	237536	612449	631489	698157	639866	634020	545374	227098	238120	222037	220805	226351	224795	207001	213821	211910	215051	237296	243844	383488	323320	363693	367304	449962	439510	378154	363569	323806	351256	327149	361536	430250	445384	379567	398732	458572	434613	308571	312453	516802	357213	432981
		1200	237164	230621	224657	237789	236478	233059	926135	1013806	1090406	964360	985809	799227	231731	240500	229701	230430	229195	226998	205376	219213	210465	208194	237733	240223	529795	428656	489497	510795	679997	664568	514244	490074	397650	453843	419921	457473	633440	639666	529731	577250	697968	620866	407220	394869	756107	485404	646818
		1500	229160	224807	227157	235700	227186	233502	1176409	1351572	1428934	1214934	1284886	1032756	235551	243172	236612	221021	227067	230552	206048	218016	214784	212195	231873	239624	710467	561750	649082	679324	954307	917371	636441	601491	486245	565538	498757	564108	847461	863368	694533	761283	946379	800925	497677	497514	1005796	630212	880183
		1800	232377	227692	225443	236152	228504	232588	1351020	1606474	1679470	1396235	1525149	1194868	233343	249617	240437	230721	237344	240687	213182	222205	218754	220906	240406	237617	859413	687300	805158	849992	1194844	1152700	722282	693700	552766	661157	578002	655287	1034918	1031584	842296	946293	1119029	953354	603294	580663	1232105	753106	1100595
		2100	236156	233138	228576	240991	237805	232967	1504318	1841591	1873073	1551242	1708963	1360345	246329	255951	242982	239266	237675	253682	213854	227361	219312	225438	242470	248378	1024549	806093	959516	1016024	1395154	1358043	804729	768537	597530	735704	641833	733050	1200083	1218584	974710	1106806	1283217	1090777	692274	671474	1456923	882352	1289479
		2400	230850	223879	224545	230644	228575	231384	1569469	1955512	1970384	1650620	1825618	1441495	247678	262590	248804	238209	241338	255014	217949	228354	224996	220236	240458	248548	1148100	908848	1088749	1147633	1579923	1505003	848500	829721	645950	790164	677070	770077	1313441	1329387	1085508	1222018	1381019	1205786	785194	746550	1630254	975121	1433716
		2700	241806	228583	227258	239580	232715	231268	1640422	2077156	2081273	1759024	1910857	1549032	256475	275313	261709	246860	247805	267192	219955	239317	224563	228949	249480	252960	1287806	1031528	1230114	1295848	1739847	1702958	904895	897433	682326	850601	732871	838436	1438750	1449475	1201717	1349505	1501464	1320157	872275	835761	1802313	1087834	1604439
		3000	237121	229618	229322	236491	228301	237397	1717736	2172526	2150020	1811295	2007123	1628783	269086	287024	268711	258019	257828	279147	227004	238049	227050	224686	255675	252336	1411478	1107466	1348028	1401936	1879382	1811462	951265	929502	733513	905353	763164	880840	1524318	1548175	1303646	1465813	1581960	1404985	954925	929386	1939165	1199208	1727682
		3300	237768	231099	228324	234335	231937	232935	1754170	2181232	2158728	1863071	2046294	1666297	266537	284886	270292	263538	255423	286540	228682	237322	233629	228132	249995	252557	1498390	1200256	1424931	1494262	1961448	1871812	981393	952247	743146	924683	788656	910354	1572774	1603588	1339935	1505280	1587407	1426684	1029004	991064	2002149	1264311	1814231
		3600	236580	225058	228196	234688	233138	234439	1812989	2198224	2197206	1931642	2052960	1758012	276520	291204	272072	263468	268732	290207	232172	243731	234471	235105	262770	254943	1581754	1281531	1524517	1591122	2034774	1995554	994975	985479	768232	964746	818757	943543	1626229	1659984	1415389	1555126	1617000	1482122	1094621	1069976	2092740	1352072	1911264
[truncated: 25 more columns]

## Sheet: 230830
			Raw RFUs
		Sample	NTC	NTC	NTC	NTC	NTC	NTC	sG1G1	sG1G1	sG1G1	sG1G1	sG1G1	sG1G1	sG2G2	sG2G2	sG2G2	sG2G2	sG2G2	sG2G2	gCD75	gCD75	gCD75	gCD75	gCD75	gCD75	gCD76	gCD76	gCD76	gCD76	gCD76	gCD76	gCD77	gCD77	gCD77	gCD77	gCD77	gCD77	gCD78	gCD78	gCD78	gCD78	gCD78	gCD78	gCD79	gCD79	gCD79	gCD79	gCD79
		Genotype																			G0G2						G0G2						G1G0						G0G0						G0G0
		Reporter	Fam - LwaCas13a	Fam - LwaCas13a	Fam - LwaCas13a	Fam - LwaCas13a	Fam - LwaCas13a	Fam - LwaCas13a	Fam - LwaCas13a	Fam - LwaCas13a	Fam - LwaCas13a	Fam - LwaCas13a	Fam - LwaCas13a	Fam - LwaCas13a	Fam - LwaCas13a	Fam - LwaCas13a	Fam - LwaCas13a	Fam - LwaCas13a	Fam - LwaCas13a	Fam - LwaCas13a	Fam - LwaCas13a	Fam - LwaCas13a	Fam - LwaCas13a	Fam - LwaCas13a	Fam - LwaCas13a	Fam - LwaCas13a	Fam - LwaCas13a	Fam - LwaCas13a	Fam - LwaCas13a	Fam - LwaCas13a	Fam - LwaCas13a	Fam - LwaCas13a	Fam - LwaCas13a	Fam - LwaCas13a	Fam - LwaCas13a	Fam - LwaCas13a	Fam - LwaCas13a	Fam - LwaCas13a	Fam - LwaCas13a	Fam - LwaCas13a	Fam - LwaCas13a	Fam - LwaCas13a	Fam - LwaCas13a	Fam - LwaCas13a	Fam - LwaCas13a	Fam - LwaCas13a	Fam - LwaCas13a	Fam - LwaCas13a	Fam - LwaCas13a
Wavelength(Ex/Em)	485 nm/525 nm (Fam)	Cycle(Seconds)/Well
		0	176277	178741	170834	180849	185114	181582	173072	170698	171825	176115	176276	162032	149600	170345	163954	181031	173038	170004	177737	182906	180647	174511	180049	178291	173725	186974	178672	174698	168256	179871	177307	175220	176909	168510	162289	178811	173060	178366	180229	170921	176100	171299	182002	183283	184423	173178	178394
		300	189435	197429	192444	187521	190615	191403	186465	187370	188227	186106	187921	178770	183752	193831	186774	192304	182245	184837	183917	190087	189447	186558	193212	191602	189706	192471	186776	186976	182178	194390	189446	183990	187241	184794	189837	190509	187695	191023	186376	185974	189066	196761	191364	188727	187146	182652	180974
		600	191727	196729	189175	188272	186791	187989	189905	190336	189219	189485	191382	180184	184290	191441	181782	187845	179573	181957	182598	186820	187026	182244	192452	189031	187182	188909	184643	186252	181920	191986	184866	183968	185349	182262	187063	187430	181883	187190	181644	182462	186997	191130	186126	185455	183372	177596	178140
		900	192052	195640	191316	186350	190689	189784	208710	210020	211102	218626	217756	198101	189127	196648	187602	193120	186723	192178	182392	189786	186573	182057	196044	192792	187398	186766	186816	184304	182530	192449	183699	186018	182490	182836	187003	186976	181759	186614	181842	182603	187132	192716	186297	185913	187420	181938	180015
		1200	192424	196279	192117	185674	189934	193411	287303	280864	301169	323615	316160	263105	215507	231887	210378	222911	215468	227699	188131	190878	192627	187406	212195	202132	190677	193452	192572	190786	186122	200737	194387	190344	190118	185773	190188	195315	188063	188067	185803	189124	196499	201745	193961	191564	199179	189139	189517
		1500	193775	198814	194146	186939	191709	191685	477635	457537	534037	597928	547493	404420	271565	302181	260345	282144	278500	310871	197237	203610	208768	199172	228993	215452	201182	199576	202185	197020	197714	211788	216285	205812	208727	202946	206247	212480	188694	195495	196797	192378	209722	212205	202746	198791	212442	193947	199803
		1800	195002	202166	194704	188853	189630	194029	804936	789655	923076	1017798	943300	640105	365677	406715	336897	381444	379361	438143	215749	224307	231683	216621	253486	238413	220221	210896	217009	210663	214737	230060	261292	240323	255054	245762	245428	256997	198475	206146	207688	205162	225683	231633	215286	208907	231537	202894	214581
		2100	197608	198785	192509	190586	192636	194010	1214793	1238625	1357602	1439893	1378395	949201	494646	541883	440118	500788	497517	574610	244812	254518	259100	235818	288828	272251	244829	227020	239906	233496	235390	257523	345358	306474	352795	322070	318971	341985	206839	216741	221688	209442	243366	249926	226831	222496	249606	214489	232830
		2400	197630	202197	194392	188114	193028	195669	1613426	1662992	1736429	1761451	1727950	1299679	604132	668460	541993	613519	609300	687238	269163	286147	287156	255520	325124	306420	271422	249445	266922	253497	259167	291892	467635	401969	488338	426934	426351	470275	213480	226649	231909	227534	266538	267445	246519	231856	266283	225612	246167
		2700	196940	204010	193783	190487	196486	197176	1964341	2010122	2042926	2038841	2018161	1654484	718039	782516	650745	718994	714655	784673	302488	321188	318007	282152	364826	342912	301754	272592	298183	277924	287638	330179	618423	523961	657766	568248	560374	626025	227283	240024	251370	238956	283857	293190	264455	247715	287592	241230	266194
		3000	201589	204435	196770	190397	197497	196604	2258288	2314954	2321246	2266688	2271353	1987547	809461	884184	748659	815270	808712	867952	334944	356349	350543	306320	401480	386651	336919	303804	334249	309242	314696	370332	801642	669611	862195	733571	725251	819114	239748	252366	270095	255585	308809	311589	281676	262341	307557	258550	285510
		3300	204539	205270	200289	194152	198836	197408	2512166	2568805	2542293	2475006	2492054	2280066	900587	961022	832098	893650	886136	944905	373426	396738	383234	329827	441978	427120	360619	328931	368941	339246	346083	407051	997616	841127	1072932	911324	910235	1034448	249404	271065	285712	270118	330394	331676	299326	274300	329474	274673	300768
		3600	203454	207697	201304	195271	198930	199719	2714350	2756585	2708782	2624116	2649629	2505402	968303	1027373	893104	951629	955439	1005036	404548	426226	417383	348566	471812	467787	395253	351933	402448	366689	370704	444315	1203835	1018506	1277640	1105295	1090128	1235427	261524	285142	302037	283651	349337	352991	313861	287423	345967	291450	319378
			Raw RFUs
		Sample	NTC	NTC	NTC	NTC	NTC	NTC	sG1G1	sG1G1	sG1G1	sG1G1	sG1G1	sG1G1	sG2G2	sG2G2	sG2G2	sG2G2	sG2G2	sG2G2	gCD75	gCD75	gCD75	gCD75	gCD75	gCD75	gCD76	gCD76	gCD76	gCD76	gCD76	gCD76	gCD77	gCD77	gCD77	gCD77	gCD77	gCD77	gCD78	gCD78	gCD78	gCD78	gCD78	gCD78	gCD79	gCD79	gCD79	gCD79	gCD79
		Reporter	Hex - LbaCas12a	Hex - LbaCas12a	Hex - LbaCas12a	Hex - LbaCas12a	Hex - LbaCas12a	Hex - LbaCas12a	Hex - LbaCas12a	Hex - LbaCas12a	Hex - LbaCas12a	Hex - LbaCas12a	Hex - LbaCas12a	Hex - LbaCas12a	Hex - LbaCas12a	Hex - LbaCas12a	Hex - LbaCas12a	Hex - LbaCas12a	Hex - LbaCas12a	Hex - LbaCas12a	Hex - LbaCas12a	Hex - LbaCas12a	Hex - LbaCas12a	Hex - LbaCas12a	Hex - LbaCas12a	Hex - LbaCas12a	Hex - LbaCas12a	Hex - LbaCas12a	Hex - LbaCas12a	Hex - LbaCas12a	Hex - LbaCas12a	Hex - LbaCas12a	Hex - LbaCas12a	Hex - LbaCas12a	Hex - LbaCas12a	Hex - LbaCas12a	Hex - LbaCas12a	Hex - LbaCas12a	Hex - LbaCas12a	Hex - LbaCas12a	Hex - LbaCas12a	Hex - LbaCas12a	Hex - LbaCas12a	Hex - LbaCas12a	Hex - LbaCas12a	Hex - LbaCas12a	Hex - LbaCas12a	Hex - LbaCas12a	Hex - LbaCas12a
Wavelength(Ex/Em)	530 nm/570 nm (Hex)	Cycle(Seconds)/Well
		0	95304	92386	95868	91778	91931	90723	86715	82120	79982	80296	78795	76789	62321	75754	78143	87065	85864	86856	90352	95203	94680	92365	94531	95575	88895	91966	90923	88506	81526	82012	84957	80991	79090	75861	71708	83570	79453	83172	85423	77453	81453	86585	88318	95924	95789	86968	85204
		300	113091	113338	107493	105005	106033	105371	100813	100279	99128	100389	100546	95622	98891	101114	99081	102716	97431	98981	103069	106589	108116	107541	109609	104484	103453	103400	98857	97897	98957	102254	97767	97380	97007	96832	100438	101269	100196	99307	98561	96044	100873	103047	102544	105352	107211	101279	97309
		600	129192	129458	119636	119029	119161	119306	116900	116061	113713	116892	116192	111355	128268	136067	130450	137524	132987	141876	113897	119624	124320	123987	132916	124003	118550	119765	112927	115211	111675	116228	113959	110393	111432	110588	112451	114328	111987	115658	110052	112826	114068	117221	117177	118822	119508	114946	109694
		900	143529	142468	134586	134627	134084	136028	134856	132122	132873	132044	135485	125982	325068	381593	295415	350885	351936	431684	147213	157534	163828	159787	191830	165164	142895	138674	141633	138067	134565	145076	125292	125200	120764	123376	123807	126562	126817	126088	122311	122523	128717	130988	128340	129801	136965	127916	124125
		1200	164380	162892	147196	147142	150428	152444	156612	158763	156790	159067	162452	148302	897656	1056361	753480	944147	945260	1181921	221041	242271	250070	226630	318708	272202	205229	184837	199878	189520	183160	211171	139780	138837	139978	138767	137537	140207	139320	141255	135390	139199	141729	147688	143150	143668	151189	137629	136324
		1500	174339	168258	160724	158452	162592	159458	177307	173940	176487	183975	184588	163330	1605140	1914237	1387824	1713540	1667717	2076775	309484	344816	359574	299036	457997	401645	277948	235784	284035	257390	249791	308414	149567	148097	147704	147937	148814	151369	150597	150175	147265	151287	152359	156265	159103	156745	164891	153552	151086
		1800	194651	188636	176417	175437	181693	171381	204208	205523	205134	213394	214460	182301	2380390	2775352	2057446	2518492	2445784	2962166	424994	472729	491269	387122	633836	553993	369751	317230	391176	348249	333085	432556	165235	161281	165211	162487	162389	165421	163044	171803	163456	167238	169589	178314	173596	172429	183677	166486	166769
		2100	211205	208441	193823	190850	193695	185972	225133	231661	230812	245096	245814	203384	2950378	3445118	2622936	3119604	3009363	3574024	530002	593227	612786	475930	787946	703099	462451	389406	496693	450967	415607	546855	181838	177392	184994	175424	178575	185716	175727	188013	179864	178606	187037	196429	192018	187342	201869	182447	182570
		2400	233431	232492	210964	204606	217518	200096	256255	257629	258787	271064	271084	229740	3431671	3958504	3114008	3623302	3504964	4032863	646386	720886	745928	572278	958714	857938	569345	475355	619652	550564	509673	665628	198262	189365	204747	195809	197252	203463	193885	205255	201413	196619	207104	219081	212652	205488	226884	193530	198654
		2700	259754	255260	230582	227578	239319	214285	287069	288517	295118	313622	308989	257429	3804576	4351567	3508336	4027981	3871465	4343016	777916	848774	876791	664977	1136785	1033103	682833	567841	746957	650586	619325	804470	222272	211508	231958	224871	216862	226112	212146	233431	226014	217315	230943	238695	237623	228561	254658	216428	221925
		3000	286256	284749	253314	244986	262313	237668	322205	322150	332546	357177	347276	286939	4165294	4640234	3852959	4363910	4179598	4604820	903601	979257	1016591	778117	1303138	1191203	792150	659350	869120	762429	716149	928415	247867	236458	266714	251212	240094	254023	229859	256672	248061	239389	257710	271524	262091	252547	285591	239608	250058
		3300	319991	320197	287190	272214	296316	257383	364420	364570	379290	402944	403595	325525	4418708	4888752	4161465	4635186	4420594	4810859	1024565	1121898	1172109	892992	1478238	1359458	923798	770840	1016581	897155	834868	1083584	281928	264088	310572	291404	271436	286440	257360	287922	282667	265178	288719	301399	291311	278904	317441	262020	276064
		3600	349023	357364	308463	292819	322549	272224	395444	402035	412926	447347	434617	358624	4567594	5007012	4324675	4742858	4543484	4866294	1137699	1241775	1285832	987738	1622716	1492333	1019040	864832	1123766	994471	938274	1198304	308673	287498	344989	325009	296065	320008	274389	313594	307806	292062	315221	330609	319969	307121	352432	291723	304070
			Raw RFUs
		Sample	NTC	NTC	NTC	NTC	NTC	NTC	sG1G1	sG1G1	sG1G1	sG1G1	sG1G1	sG1G1	sG2G2	sG2G2	sG2G2	sG2G2	sG2G2	sG2G2	gCD75	gCD75	gCD75	gCD75	gCD75	gCD75	gCD76	gCD76	gCD76	gCD76	gCD76	gCD76	gCD77	gCD77	gCD77	gCD77	gCD77	gCD77	gCD78	gCD78	gCD78	gCD78	gCD78	gCD78	gCD79	gCD79	gCD79	gCD79	gCD79
		Reporter	Texas Red- PsmCas13b	Texas Red- PsmCas13b	Texas Red- PsmCas13b	Texas Red- PsmCas13b	Texas Red- PsmCas13b	Texas Red- PsmCas13b	Texas Red- PsmCas13b	Texas Red- PsmCas13b	Texas Red- PsmCas13b	Texas Red- PsmCas13b	Texas Red- PsmCas13b	Texas Red- PsmCas13b	Texas Red- PsmCas13b	Texas Red- PsmCas13b	Texas Red- PsmCas13b	Texas Red- PsmCas13b	Texas Red- PsmCas13b	Texas Red- PsmCas13b	Texas Red- PsmCas13b	Texas Red- PsmCas13b	Texas Red- PsmCas13b	Texas Red- PsmCas13b	Texas Red- PsmCas13b	Texas Red- PsmCas13b	Texas Red- PsmCas13b	Texas Red- PsmCas13b	Texas Red- PsmCas13b	Texas Red- PsmCas13b	Texas Red- PsmCas13b	Texas Red- PsmCas13b	Texas Red- PsmCas13b	Texas Red- PsmCas13b	Texas Red- PsmCas13b	Texas Red- PsmCas13b	Texas Red- PsmCas13b	Texas Red- PsmCas13b	Texas Red- PsmCas13b	Texas Red- PsmCas13b	Texas Red- PsmCas13b	Texas Red- PsmCas13b	Texas Red- PsmCas13b	Texas Red- PsmCas13b	Texas Red- PsmCas13b	Texas Red- PsmCas13b	Texas Red- PsmCas13b	Texas Red- PsmCas13b	Texas Red- PsmCas13b
Wavelength(Ex/Em)	585 nm/625 nm (Texas Red)	Cycle(Seconds)/Well
		0	235934	236091	236330	227195	230073	222085	211645	215691	217315	214691	219407	204320	170445	211955	216699	227085	212394	223463	216493	218804	218624	216810	225153	222111	214133	218606	215484	211698	208247	226315	214535	202575	194455	186162	170961	197130	193581	206321	203478	206933	217416	230369	225117	228255	227422	220411	219712
		300	248704	247229	243023	233643	237304	233103	244332	247323	247040	242730	252314	231730	226639	238395	229577	241678	224138	225216	226281	235824	233211	231958	242647	240432	230325	243667	237334	228248	225307	244947	233762	231146	228412	232160	228844	232592	228244	235185	230433	228930	236445	242243	238072	240490	237635	226992	224704
		600	249917	250299	245157	243583	247005	241383	364991	364014	372149	406103	397348	331698	229329	246198	237858	245860	235760	230808	241614	247018	253122	244903	260621	253815	240858	247722	242385	238812	232216	249834	246978	237524	246072	239097	245283	253496	237560	250350	247370	238414	255465	266210	259485	258936	268674	244178	243895
		900	251826	252688	245862	241159	239693	243630	660821	652715	728455	826100	797211	570955	237365	242525	236744	248409	229511	227694	260275	272121	289185	261148	306918	285174	267927	265217	262281	257506	258241	283915	290518	267904	277997	265568	273797	291750	265340	294686	294027	280666	336135	350520	320340	316338	341949	279374	312618
		1200	254411	255066	247245	236703	240903	245025	1079748	1057975	1208043	1382217	1311530	902280	243678	256017	239245	250008	235524	247632	303095	312657	327728	291516	364473	334830	298052	281382	299416	286780	299280	343070	353892	313211	331641	313771	321353	341629	309446	356479	380659	340918	472367	479096	410296	394601	461684	344096	419637
		1500	250710	248427	243804	241019	243950	252654	1405543	1383827	1601886	1844411	1730748	1149113	254672	268987	246676	259840	251811	249665	336272	367877	386691	322795	430819	408003	335879	310727	354912	327277	347040	411671	420196	378941	396614	365286	367395	395285	374715	436276	475886	415264	609498	624941	514681	471938	589596	402217	549261
		1800	248684	255868	247730	235571	238959	247897	1671656	1670765	1920000	2165782	2036723	1371759	259038	267999	253999	268631	255093	258169	387719	414736	439783	361088	492157	460514	381879	346812	402863	379312	401945	489969	495120	420325	460354	426262	418925	459469	433876	519040	581760	506342	774021	764403	637582	568285	711125	484478	691375
		2100	250631	253218	249336	241443	242826	245971	1855795	1876409	2112110	2320174	2232298	1514322	262012	284769	257561	276572	261286	269417	442815	476128	490164	392915	561001	519915	431523	384215	461336	412170	450430	561252	557135	481877	522054	475110	465931	520530	504683	600482	681202	579483	906120	908514	729856	648692	839264	557112	804692
		2400	241622	257779	245353	235692	237961	244237	1985471	2028661	2209998	2410522	2338063	1626195	267635	289014	266601	285492	266207	278784	482909	530867	539755	433008	625481	585257	485323	415144	510104	456634	492283	633388	627023	530617	587524	521090	513952	574753	560848	684560	765594	668417	1035497	1032290	834153	721376	948540	628252	921371
		2700	250660	248769	239723	235335	233626	242897	2053322	2088489	2241918	2382668	2363375	1686812	274759	294882	268639	277993	279167	285173	515715	565560	591987	465457	674786	637689	529419	455140	552696	498101	539226	710344	679087	588303	637592	576058	562873	624183	616991	760784	856160	748362	1134806	1144573	936007	806907	1058768	711950	1031162
		3000	244315	250820	250106	234726	241552	246629	2154083	2164504	2290079	2455893	2416227	1780380	279639	308190	278938	298195	283265	304049	575973	636144	642733	501480	741476	696939	598394	496632	625670	556488	596320	781315	740964	641133	704647	635044	615290	681584	679900	843141	956298	816886	1268927	1279952	1041580	882727	1154223	780902	1129792
		3300	255088	253830	249022	241062	235118	252397	2219046	2241898	2370100	2478133	2453750	1880243	302050	317859	283777	307791	300720	319386	627589	693782	698065	543468	808599	762595	644258	547310	686642	609179	648709	846640	805193	685426	760828	684378	676184	735950	747550	932187	1075517	914946	1391344	1381731	1131864	958108	1261237	857620	1249654
		3600	251553	256218	248738	237496	238513	245676	2218104	2241658	2365895	2493067	2449906	1914489	311768	331767	298422	315414	309342	328999	661123	740304	733087	571825	851975	814389	694865	575122	729844	645499	683923	910843	860075	748015	810193	724717	703204	782680	803275	998610	1151970	974330	1477257	1494393	1221356	1029411	1358367	924538	1346813
[truncated: 25 more columns]

## Sheet: 230831
			Raw RFUs
		Sample	NTC	NTC	NTC	NTC	NTC	NTC	sG1G1	sG1G1	sG1G1	sG1G1	sG1G1	sG1G1	sG2G2	sG2G2	sG2G2	sG2G2	sG2G2	sG2G2	gCD84	gCD84	gCD84	gCD84	gCD84	gCD84	gCD85	gCD85	gCD85	gCD85	gCD85	gCD85	gCD88	gCD88	gCD88	gCD88	gCD88	gCD88	gCD89	gCD89	gCD89	gCD89	gCD89	gCD89	gCD90	gCD90	gCD90	gCD90	gCD90
		Genotype																			G1G0						G0G2						G0G0						G1G0						G1G0
		Reporter	Fam - LwaCas13a	Fam - LwaCas13a	Fam - LwaCas13a	Fam - LwaCas13a	Fam - LwaCas13a	Fam - LwaCas13a	Fam - LwaCas13a	Fam - LwaCas13a	Fam - LwaCas13a	Fam - LwaCas13a	Fam - LwaCas13a	Fam - LwaCas13a	Fam - LwaCas13a	Fam - LwaCas13a	Fam - LwaCas13a	Fam - LwaCas13a	Fam - LwaCas13a	Fam - LwaCas13a	Fam - LwaCas13a	Fam - LwaCas13a	Fam - LwaCas13a	Fam - LwaCas13a	Fam - LwaCas13a	Fam - LwaCas13a	Fam - LwaCas13a	Fam - LwaCas13a	Fam - LwaCas13a	Fam - LwaCas13a	Fam - LwaCas13a	Fam - LwaCas13a	Fam - LwaCas13a	Fam - LwaCas13a	Fam - LwaCas13a	Fam - LwaCas13a	Fam - LwaCas13a	Fam - LwaCas13a	Fam - LwaCas13a	Fam - LwaCas13a	Fam - LwaCas13a	Fam - LwaCas13a	Fam - LwaCas13a	Fam - LwaCas13a	Fam - LwaCas13a	Fam - LwaCas13a	Fam - LwaCas13a	Fam - LwaCas13a	Fam - LwaCas13a
Wavelength(Ex/Em)	485 nm/525 nm (Fam)	Cycle(Seconds)/Well
		0	173940	172806	173971	183189	188097	167946	163310	155578	162584	171609	170528	163691	166032	167310	176210	169154	159881	164080	168616	174821	156937	157450	176898	173398	175061	187497	179365	172987	169800	170019	166088	169842	172548	167774	169567	162922	162319	159602	159219	166446	160760	171038	164232	163221	180793	179129	165433
		300	190307	188275	191269	193989	201327	189798	190145	185974	187108	189239	188023	187505	185698	188359	179109	166175	156812	162779	165705	184374	183136	181900	194804	197232	199604	200416	196938	198321	197957	199408	195766	194809	195928	187547	191501	193051	194995	195264	173130	188101	183818	189739	190859	181507	193647	199998	192343
		600	183580	180530	184642	189187	196338	184793	183514	181074	182115	181573	185678	183285	179902	181372	178671	179248	179236	175113	179031	183196	177910	172527	189245	189419	192685	190132	190197	190749	190530	193311	187872	188564	188106	182570	184878	186344	184025	187205	182687	180075	177097	179052	183289	173354	188055	190238	185141
		900	182971	177858	181650	184333	196107	181430	194508	192157	195121	194543	197192	194159	179735	180356	179033	176358	181868	174132	172501	179556	170330	170940	190193	187464	189141	190823	187293	187252	186814	191385	188365	185976	186487	180112	186209	184303	184211	182442	177663	178670	175659	177621	180666	169106	188374	190156	183107
		1200	182221	180772	182004	184770	194360	183300	235017	246302	247104	236016	244472	237247	198083	194982	191766	186259	195233	187506	181371	186124	177676	172608	206617	203354	194424	193405	193607	190923	190172	194876	201383	195814	191407	189368	189670	187856	189847	187344	182343	181030	187234	186517	182755	174195	199831	197930	189604
		1500	184737	182083	181659	186158	193190	183499	341446	375920	385353	337613	372773	341294	230444	223644	220477	221285	234008	221315	197385	202750	190367	186476	249602	236908	200743	197299	201828	198855	198498	203306	220243	214516	203250	194429	201956	203715	211118	203022	197574	194521	209890	216981	208667	195941	233858	222477	209323
		1800	181293	181038	181084	184556	190432	183059	534371	647621	668337	525082	630931	537265	290845	276059	266560	270350	292151	274693	246806	247586	221628	219147	335738	312314	210707	205330	211080	205893	210618	213046	246009	236154	219061	205138	220915	215880	242483	240859	226049	230328	257783	274524	272283	235818	299215	292432	260316
		2100	185383	178226	181458	182132	191363	184220	837394	1064519	1098953	814351	1030297	826577	375283	345264	344258	346478	379667	341841	330641	337858	286499	275259	484053	454367	229048	216022	230829	223738	234368	232787	277747	266832	239173	221556	247075	236910	316463	305871	286209	291529	346414	372867	394906	314315	409034	411606	351229
		2400	184945	180371	183775	186036	192398	183812	1249164	1529504	1593090	1187871	1497287	1184054	476603	427806	438094	435476	477461	417208	463520	467743	375259	352142	687453	645118	259049	237461	258560	243772	262685	258325	322694	306957	265876	245925	275001	263020	416718	404081	377053	381090	467791	512908	589644	426422	551345	578449	490475
		2700	188957	183168	185698	186983	194726	182351	1672841	1947138	2002825	1597631	1913916	1572748	576194	520165	539463	527441	581064	497545	610924	621795	478971	445837	935109	880487	288600	262077	289737	270201	297871	287366	364195	347934	299159	269954	310183	296086	552563	530948	495318	510599	609902	689471	840764	576017	730124	787948	676946
		3000	190486	182720	186924	190936	193373	185816	2092866	2306778	2360501	1988038	2293674	1975580	667742	613073	634978	620822	671581	576251	801220	809001	599876	552823	1206349	1134378	322919	290370	320044	297034	327663	326164	409678	385922	325180	300000	341750	324203	698859	683482	642320	647456	772301	881312	1126388	739905	917931	1029002	889660
		3300	188312	189427	184736	189051	198982	187677	2458664	2606504	2658123	2335943	2612859	2301176	760971	702113	724540	710380	761787	655420	1004872	1015054	741538	678490	1507992	1417850	354652	317713	359114	327424	364235	356068	449290	417924	357903	328123	375300	348271	858504	847547	808713	806241	942888	1084178	1413867	926845	1127406	1288432	1128207
		3600	192505	186531	189536	188392	197656	188297	2762930	2859222	2886378	2653874	2846590	2613603	834485	781431	796615	784436	835388	731447	1224010	1230022	889522	814162	1791450	1694536	396888	347919	390988	358344	407683	398146	491523	462147	395954	355085	407679	380644	1032161	1016590	990577	980777	1130752	1294702	1706678	1132003	1340127	1555662	1386743
			Raw RFUs
		Sample	NTC	NTC	NTC	NTC	NTC	NTC	sG1G1	sG1G1	sG1G1	sG1G1	sG1G1	sG1G1	sG2G2	sG2G2	sG2G2	sG2G2	sG2G2	sG2G2	gCD84	gCD84	gCD84	gCD84	gCD84	gCD84	gCD85	gCD85	gCD85	gCD85	gCD85	gCD85	gCD88	gCD88	gCD88	gCD88	gCD88	gCD88	gCD89	gCD89	gCD89	gCD89	gCD89	gCD89	gCD90	gCD90	gCD90	gCD90	gCD90
		Reporter	Hex - LbaCas12a	Hex - LbaCas12a	Hex - LbaCas12a	Hex - LbaCas12a	Hex - LbaCas12a	Hex - LbaCas12a	Hex - LbaCas12a	Hex - LbaCas12a	Hex - LbaCas12a	Hex - LbaCas12a	Hex - LbaCas12a	Hex - LbaCas12a	Hex - LbaCas12a	Hex - LbaCas12a	Hex - LbaCas12a	Hex - LbaCas12a	Hex - LbaCas12a	Hex - LbaCas12a	Hex - LbaCas12a	Hex - LbaCas12a	Hex - LbaCas12a	Hex - LbaCas12a	Hex - LbaCas12a	Hex - LbaCas12a	Hex - LbaCas12a	Hex - LbaCas12a	Hex - LbaCas12a	Hex - LbaCas12a	Hex - LbaCas12a	Hex - LbaCas12a	Hex - LbaCas12a	Hex - LbaCas12a	Hex - LbaCas12a	Hex - LbaCas12a	Hex - LbaCas12a	Hex - LbaCas12a	Hex - LbaCas12a	Hex - LbaCas12a	Hex - LbaCas12a	Hex - LbaCas12a	Hex - LbaCas12a	Hex - LbaCas12a	Hex - LbaCas12a	Hex - LbaCas12a	Hex - LbaCas12a	Hex - LbaCas12a	Hex - LbaCas12a
Wavelength(Ex/Em)	530 nm/570 nm (Hex)	Cycle(Seconds)/Well
		0	75943	69598	74261	76287	79110	70069	67050	63628	66274	70744	71188	65318	67230	68048	70847	68587	63567	67177	66433	68657	61769	59411	72423	70862	72282	77148	75159	70154	68182	69172	67088	72134	74797	69986	68935	68125	69515	65869	67117	69389	67006	68526	68287	68857	75625	72900	68112
		300	97738	93032	94267	96900	98558	94095	90803	87116	90148	89558	90736	91370	89405	90864	87148	87698	90985	87865	88284	90006	90520	88260	96254	93148	96413	93684	93413	91838	93752	94282	91569	93447	94498	89537	91891	93497	93863	91951	90265	91599	88178	90610	91196	88911	96112	95345	93822
		600	107246	103363	100712	101758	106963	102348	100287	97288	98567	98744	98556	98533	102263	102221	102316	102448	102897	103176	96844	98436	96985	96629	107319	102876	105441	101930	102296	100810	100638	105512	100673	100279	103304	101121	98938	102538	100304	99583	100180	95949	95161	97415	99937	101112	107563	105195	101708
		900	118362	114396	109047	110867	119548	110924	111439	109386	111949	111497	109230	111324	204049	191736	179533	183912	206374	195332	100640	105463	103060	106807	117212	114616	128610	117546	121466	117606	122238	122165	109340	111115	112974	110014	109077	111620	108882	110876	104301	104650	102164	107200	105226	105765	118812	118602	110122
		1200	131156	121128	119841	122172	130050	120691	125617	123167	123053	123840	124818	123227	524101	474803	454474	462554	552846	495203	110770	112706	109632	113211	127451	125844	178261	153045	167865	160342	170807	171145	120075	121873	121977	117422	123215	118300	117048	121676	115271	115187	114261	116043	116528	113881	125950	128489	118690
		1500	140276	129761	131745	133121	139690	128085	139515	140791	139118	138288	140709	135327	1043998	928384	903907	914978	1083378	943884	118120	122836	116129	119473	138514	134771	254076	212796	250315	228798	250803	249104	134756	129021	135797	131010	135691	130421	125956	133647	124295	123590	122998	128327	124806	119675	138605	137696	127876
		1800	154833	144948	143277	144143	150472	133670	153854	152850	154744	151258	159218	150850	1567604	1403984	1376684	1383823	1617462	1410114	127822	131427	124576	126480	148700	147158	332320	274433	336696	306367	342104	336933	148340	141729	147972	137560	145496	135125	139063	138310	134663	134016	129816	131698	136113	129412	151801	148628	139056
		2100	167899	159678	159505	160306	164493	143285	172478	173898	175429	170904	175906	168134	2076332	1871016	1842141	1844569	2142709	1848342	143834	145486	133142	137605	166787	158910	422616	353054	435856	395256	438912	433362	162331	159167	163243	154248	161058	150201	153600	154159	147484	146365	142102	150764	149181	142325	166107	166508	155716
		2400	183105	177435	171932	180390	183958	154015	188755	200662	199248	185573	199727	185090	2494118	2287695	2258839	2249968	2571967	2214707	154788	157467	147710	149754	183774	174148	512660	427703	544734	483540	537369	524930	183903	179048	182981	169629	179083	168946	169376	168604	161848	164324	159140	168726	170282	151099	184035	186024	173066
		2700	203179	196807	192972	198731	204105	167784	210767	225074	217989	211286	223791	208975	2847684	2619394	2627370	2600435	2915922	2527966	172431	177441	162473	166814	206261	199455	610693	512115	649269	585630	643563	634192	211948	195105	207359	190697	194608	184457	188418	189275	183055	186948	176454	187916	191021	171396	208339	214806	188863
		3000	225939	215966	212368	223570	229115	185568	236544	247064	247329	234627	247382	226956	3096578	2918902	2926495	2882127	3202506	2778358	191738	199293	178997	180990	230354	219573	712016	598054	765732	686131	748571	741544	228456	221278	230597	208953	218478	203632	210992	209761	203354	204836	193645	207594	214895	188283	226346	235565	214573
		3300	248498	236205	231771	248808	249178	191918	262072	270457	270731	254545	268397	251225	3333166	3153664	3148906	3093706	3404797	2960758	215385	218240	195800	198987	258077	246083	810253	683776	866663	778883	852289	833494	253445	246815	250869	232166	244088	223577	231399	232043	230559	224421	214575	228788	240772	206141	255899	265276	236939
		3600	279191	268606	260402	277152	277908	213697	291287	301846	294946	281810	297866	279727	3520581	3375585	3377374	3302737	3589288	3174354	236795	248266	216215	217739	284063	272708	907927	770997	982156	877636	960021	939088	280029	265515	287935	255530	268823	243683	258465	260989	255657	251429	240341	255546	273278	227749	286790	299783	268358
			Raw RFUs
		Sample	NTC	NTC	NTC	NTC	NTC	NTC	sG1G1	sG1G1	sG1G1	sG1G1	sG1G1	sG1G1	sG2G2	sG2G2	sG2G2	sG2G2	sG2G2	sG2G2	gCD84	gCD84	gCD84	gCD84	gCD84	gCD84	gCD85	gCD85	gCD85	gCD85	gCD85	gCD85	gCD88	gCD88	gCD88	gCD88	gCD88	gCD88	gCD89	gCD89	gCD89	gCD89	gCD89	gCD89	gCD90	gCD90	gCD90	gCD90	gCD90
		Reporter	Texas Red- PsmCas13b	Texas Red- PsmCas13b	Texas Red- PsmCas13b	Texas Red- PsmCas13b	Texas Red- PsmCas13b	Texas Red- PsmCas13b	Texas Red- PsmCas13b	Texas Red- PsmCas13b	Texas Red- PsmCas13b	Texas Red- PsmCas13b	Texas Red- PsmCas13b	Texas Red- PsmCas13b	Texas Red- PsmCas13b	Texas Red- PsmCas13b	Texas Red- PsmCas13b	Texas Red- PsmCas13b	Texas Red- PsmCas13b	Texas Red- PsmCas13b	Texas Red- PsmCas13b	Texas Red- PsmCas13b	Texas Red- PsmCas13b	Texas Red- PsmCas13b	Texas Red- PsmCas13b	Texas Red- PsmCas13b	Texas Red- PsmCas13b	Texas Red- PsmCas13b	Texas Red- PsmCas13b	Texas Red- PsmCas13b	Texas Red- PsmCas13b	Texas Red- PsmCas13b	Texas Red- PsmCas13b	Texas Red- PsmCas13b	Texas Red- PsmCas13b	Texas Red- PsmCas13b	Texas Red- PsmCas13b	Texas Red- PsmCas13b	Texas Red- PsmCas13b	Texas Red- PsmCas13b	Texas Red- PsmCas13b	Texas Red- PsmCas13b	Texas Red- PsmCas13b	Texas Red- PsmCas13b	Texas Red- PsmCas13b	Texas Red- PsmCas13b	Texas Red- PsmCas13b	Texas Red- PsmCas13b	Texas Red- PsmCas13b
Wavelength(Ex/Em)	585 nm/625 nm (Texas Red)	Cycle(Seconds)/Well
		0	214737	202062	202875	217349	216738	182512	173557	170533	177911	186263	195459	177874	176916	180234	193693	185505	170550	174264	167307	178936	161006	156917	214550	191914	183322	210055	201313	188068	182305	193526	183006	193994	196507	191590	194316	183302	179117	176750	177254	182447	171353	183109	178006	179990	213535	206439	179279
		300	257960	245205	250084	254265	265113	255861	258012	256959	255720	251646	258332	253341	240562	245600	243448	248479	253535	242936	239349	247211	239659	239403	260114	255494	255760	261293	254069	251244	262470	264555	258743	254926	266986	256213	248829	257224	254348	249273	252382	249381	248499	244717	248484	238398	248424	258045	252429
		600	255846	245012	251563	250244	265231	256292	332839	331698	338162	321740	339074	328865	245700	248790	243811	248100	254704	237838	250606	257438	247086	242220	288597	277767	263049	266936	259645	265318	264271	270448	292642	276445	277104	263098	267101	268284	269446	271618	256495	251983	258939	269504	261528	245147	274550	275154	260068
		900	256273	246702	247074	254997	260973	250557	558968	617621	624143	553375	604144	543626	245141	245901	248990	250969	243256	241197	292553	300087	273954	263908	354240	345490	277958	268184	280396	279748	284900	288201	395738	373118	327683	300157	336569	330409	306747	302701	295035	279523	317621	330648	311341	274406	330418	335033	306451
		1200	257419	244987	241367	253862	261951	262135	873808	1026553	1057562	871395	1021656	881099	254947	246959	239517	250502	244763	244396	374402	376386	314244	302723	450952	442544	311393	293107	319059	301642	331881	324632	579314	522403	434607	381760	458370	426804	392146	378167	354488	344348	415969	443258	393217	317115	399900	414233	364747
		1500	251579	242408	246074	247213	262791	253366	1175285	1406348	1465599	1152860	1381264	1174236	257388	258107	243644	251357	253004	245977	459940	461354	365698	349844	533512	534122	340230	315442	362301	346817	383292	379815	783951	702490	560966	482101	607530	554137	480705	462305	409391	417039	525782	556148	473707	365558	471748	495355	423035
		1800	246556	238245	239331	244884	252480	249790	1390106	1698354	1770910	1383556	1640705	1380516	259490	257713	248264	248090	254864	249394	522098	516324	405956	380353	619730	622009	370831	336738	407626	372436	428308	420469	992183	869269	664023	568157	744851	662223	557674	542775	468597	478540	608144	653440	533740	405981	539229	569097	485872
		2100	243734	242970	239828	241590	247811	249057	1559624	1904273	1996032	1581309	1880268	1559754	265303	259848	259441	258487	264800	252197	591272	581215	457825	421801	697217	691889	409347	367690	454571	414033	487245	472426	1145391	1019521	780124	661535	869328	775995	641595	615240	538571	536206	695520	744508	601020	452243	607882	652610	534166
		2400	251045	238024	239189	240886	257434	255645	1752086	2069974	2159449	1703701	2036006	1683638	272179	257719	261394	255677	271318	248296	653924	638740	494703	473110	782363	791626	447244	395491	503482	458712	535148	523229	1320077	1165140	885132	757116	1016287	874817	707540	685268	600600	596644	787085	846345	670962	500656	670313	730222	599304
		2700	248243	235487	243538	243078	255968	241284	1868349	2185030	2265106	1841601	2165847	1803264	283023	271139	270867	271400	279951	264075	714425	693620	538118	507096	836130	856108	491001	421790	553894	503660	582486	567568	1437136	1290659	985416	856370	1116676	953789	791836	762376	655713	655171	843031	926283	747091	542299	723556	797984	662242
		3000	251779	238401	241272	248951	254768	248085	1991659	2267209	2333868	1940920	2219762	1885705	286725	283697	274012	281262	283125	265618	763388	744178	581470	540161	915438	911909	527327	446788	601877	531085	637302	612983	1599216	1401080	1090359	925337	1216362	1051381	852108	825867	710960	714741	908234	998006	816485	589971	793052	863574	714605
		3300	248891	241127	241455	248007	255202	250074	2052539	2303661	2376985	2006885	2242802	1945080	292866	286827	285554	277947	294278	275451	804573	804343	612183	580243	971652	979010	557808	473704	647765	583056	676547	661072	1703100	1512385	1184794	1006740	1310732	1115118	905067	892583	777816	759862	975178	1071250	877257	639338	847908	943148	771446
		3600	253457	241607	242688	245829	257163	254027	2125691	2345084	2386527	2082419	2291762	2012525	301312	297875	285956	287968	300865	287155	856430	854609	657669	601776	1029080	1032895	605875	499463	691445	614333	739978	703319	1798443	1600575	1272929	1090582	1400282	1190738	981954	951826	814605	815937	1026902	1133401	952843	678941	883958	1002135	813551
[truncated: 25 more columns]

## Sheet: 230904
			Raw RFUs
		Sample	NTC	NTC	NTC	NTC	NTC	NTC	sG1G1	sG1G1	sG1G1	sG1G1	sG1G1	sG1G1	sG2G2	sG2G2	sG2G2	sG2G2	sG2G2	sG2G2	gCD104	gCD104	gCD104	gCD104	gCD104	gCD104	gCD105	gCD105	gCD105	gCD105	gCD105	gCD105	gCD108	gCD108	gCD108	gCD108	gCD108	gCD108
		Genotype																			G1G2						G1G2						G1G0
		Reporter	Fam - LwaCas13a	Fam - LwaCas13a	Fam - LwaCas13a	Fam - LwaCas13a	Fam - LwaCas13a	Fam - LwaCas13a	Fam - LwaCas13a	Fam - LwaCas13a	Fam - LwaCas13a	Fam - LwaCas13a	Fam - LwaCas13a	Fam - LwaCas13a	Fam - LwaCas13a	Fam - LwaCas13a	Fam - LwaCas13a	Fam - LwaCas13a	Fam - LwaCas13a	Fam - LwaCas13a	Fam - LwaCas13a	Fam - LwaCas13a	Fam - LwaCas13a	Fam - LwaCas13a	Fam - LwaCas13a	Fam - LwaCas13a	Fam - LwaCas13a	Fam - LwaCas13a	Fam - LwaCas13a	Fam - LwaCas13a	Fam - LwaCas13a	Fam - LwaCas13a	Fam - LwaCas13a	Fam - LwaCas13a	Fam - LwaCas13a	Fam - LwaCas13a	Fam - LwaCas13a	Fam - LwaCas13a
Wavelength(Ex/Em)	485 nm/525 nm (Fam)	Cycle(Seconds)/Well
		0	188394	184896	185407	186931	189814	187455	192652	194673	184093	185574	183370	196287	196266	176237	175142	193816	181919	183941	189736	184854	162292	160242	181744	175039	185626	187349	204758	185595	191787	194566	194889	204643	208419	195227	189265	179829
		300	202524	198223	184941	189860	192557	194689	205100	200932	196177	190741	186459	189398	196193	204428	202402	197925	191123	189627	197140	194511	188345	187322	202416	201842	204962	200042	207556	197123	199283	194696	200138	206593	214061	200195	194972	204024
		600	195305	189905	191930	195205	187665	187077	201551	194178	189563	187699	189251	191124	188485	190943	193420	188252	183249	178287	184670	180344	176851	176073	190441	195402	199332	190674	200821	186994	192549	189461	188229	195970	203545	193461	184628	191427
		900	192472	188820	188471	187816	187164	182624	238651	207875	203922	208289	204471	217601	190280	196913	198552	193077	184812	183030	178320	177681	175793	172958	191285	191941	196800	190276	199865	187607	191994	186715	191687	193749	201794	191126	184760	190002
		1200	192787	187805	187935	192804	187084	184463	381483	268058	279905	296266	285323	331957	231951	243297	246385	229857	219618	227137	180842	179490	177755	180898	199300	198052	206051	196665	214832	196080	194485	191782	197255	202169	208345	196374	186799	196955
		1500	191800	190553	189914	188941	186620	184008	762671	416874	487336	499492	466708	677414	336776	355653	365685	308887	300483	330807	194327	187399	194575	197144	216535	206521	237383	215034	257959	226297	218707	220211	206687	220251	228966	211467	203101	212514
		1800	191766	188172	190505	190632	188380	185755	1270269	675735	886379	849081	764842	1191977	492057	534036	544334	445117	421282	489503	220552	216108	232954	245766	258352	236048	322340	266876	374370	307564	284152	311628	238493	273805	281246	262247	237565	259004
		2100	193652	188079	188372	189620	188254	185272	1683734	1041696	1398852	1294304	1117465	1623439	671829	707089	703529	601394	554409	640918	279801	272469	302315	317382	332301	290448	477743	365455	576193	440509	414736	482056	300470	379420	394220	352531	306030	341876
		2400	196337	190252	192918	193635	189853	187897	2013638	1488740	1881263	1759742	1530576	1973033	805492	849976	847751	760758	696464	773430	377571	360591	406282	422093	436165	379885	704605	502133	853278	633534	613207	728881	397945	537355	559235	499552	417373	474748
		2700	196174	191420	192790	193724	186761	188904	2250991	1921398	2237504	2119214	1899212	2197883	908836	958981	947156	877421	814590	862593	502401	470388	521328	535361	548392	485428	965669	668960	1136779	838102	842795	1005737	522785	732566	761539	680849	555198	635359
		3000	197310	192801	192736	192562	189112	187391	2442383	2312502	2533073	2429702	2245300	2438726	997008	1042930	1029567	985070	916421	949489	649411	599110	661165	663446	690732	612666	1253123	864582	1432051	1077761	1093071	1285170	674319	952644	998846	895505	727361	829063
		3300	200603	194823	197846	195400	195050	191257	2621918	2657172	2775962	2683693	2563181	2623524	1089163	1142292	1121227	1080285	1014924	1031392	824274	760482	813082	813847	846691	774673	1563498	1094545	1713492	1321969	1368969	1566561	852727	1193491	1252044	1134499	931121	1053818
		3600	203554	198793	197051	198615	193818	192755	2770970	2924232	2978484	2885654	2794504	2761935	1169533	1232984	1207098	1167789	1095350	1102556	1015698	916887	975230	953419	1009734	938376	1848452	1323320	1968005	1540059	1620733	1807490	1049394	1426439	1493191	1363126	1143057	1283343
			Raw RFUs
		Sample	NTC	NTC	NTC	NTC	NTC	NTC	sG1G1	sG1G1	sG1G1	sG1G1	sG1G1	sG1G1	sG2G2	sG2G2	sG2G2	sG2G2	sG2G2	sG2G2	gCD104	gCD104	gCD104	gCD104	gCD104	gCD104	gCD105	gCD105	gCD105	gCD105	gCD105	gCD105	gCD108	gCD108	gCD108	gCD108	gCD108	gCD108
		Reporter	Hex - LbaCas12a	Hex - LbaCas12a	Hex - LbaCas12a	Hex - LbaCas12a	Hex - LbaCas12a	Hex - LbaCas12a	Hex - LbaCas12a	Hex - LbaCas12a	Hex - LbaCas12a	Hex - LbaCas12a	Hex - LbaCas12a	Hex - LbaCas12a	Hex - LbaCas12a	Hex - LbaCas12a	Hex - LbaCas12a	Hex - LbaCas12a	Hex - LbaCas12a	Hex - LbaCas12a	Hex - LbaCas12a	Hex - LbaCas12a	Hex - LbaCas12a	Hex - LbaCas12a	Hex - LbaCas12a	Hex - LbaCas12a	Hex - LbaCas12a	Hex - LbaCas12a	Hex - LbaCas12a	Hex - LbaCas12a	Hex - LbaCas12a	Hex - LbaCas12a	Hex - LbaCas12a	Hex - LbaCas12a	Hex - LbaCas12a	Hex - LbaCas12a	Hex - LbaCas12a	Hex - LbaCas12a
Wavelength(Ex/Em)	530 nm/570 nm (Hex)	Cycle(Seconds)/Well
		0	93572	88259	88660	91447	90502	90191	87553	92681	86484	89750	88041	90486	91125	79508	78407	92303	86104	84148	87653	86430	74071	73716	82931	81102	83100	93381	96090	88672	100019	90292	91786	97440	97853	89182	87355	81909
		300	116179	110986	111067	112151	111320	112326	107882	106306	104933	106380	103792	105705	102707	107284	108346	108535	106334	101835	105832	106379	103730	104671	112969	111854	114198	110616	114748	107514	116324	106169	107522	110400	117369	108649	108127	110384
		600	129961	121596	123577	120824	120608	122105	122241	120810	113344	116780	115940	113837	124904	131694	135634	129519	127387	128995	112004	113594	112418	114614	125542	124809	124668	124322	123916	114617	125875	115574	119494	117564	124948	117636	116423	115777
		900	140342	133515	135717	133928	132469	129893	141798	133969	130634	129320	128909	134973	318049	361149	388145	321224	315252	364435	127330	130500	139319	142738	155296	149168	154034	141533	157952	141815	148542	137479	129606	128415	138256	128024	127038	127883
		1200	153245	146031	147273	143198	143540	142278	171790	153928	150660	149280	150114	156666	1022118	1136081	1204088	945638	917187	1091867	172781	167103	203462	213813	227450	200182	232980	193714	281797	233309	204764	207957	143124	143446	148268	139432	134685	139287
		1500	167356	159820	161005	159007	157722	153191	200254	173763	171040	170887	168094	185405	2079433	2292346	2381479	1838368	1755794	2104265	228763	226327	287000	298010	307340	273741	344489	266547	476990	370354	299895	318650	148535	150866	161663	150545	145066	148388
		1800	186435	178796	173327	168437	167586	167108	234374	197465	195619	193448	191007	215237	3102602	3359452	3457415	2728582	2553764	3006519	298618	287172	391340	393748	404975	355218	485999	362895	696895	537601	415878	452125	160440	162926	174344	163750	159149	164716
		2100	202359	192847	185312	183637	179593	178923	264370	219011	221871	221362	214653	250127	3857106	4142903	4190183	3411520	3213158	3647136	381195	356090	497062	498084	505022	453382	613484	464892	920177	714978	536432	580643	174465	183609	193738	177963	172571	180336
		2400	224382	213258	209784	206932	198251	199601	307872	253754	257454	252835	246910	286567	4426394	4727384	4716994	3993220	3726011	4170645	464094	436275	613759	611304	623838	552672	760022	582298	1150011	894816	671720	724212	190721	204030	213524	199429	188385	200165
		2700	246998	233906	232314	224855	210766	213904	358017	285222	288548	282589	278178	329629	4779264	4985465	5007706	4388302	4055228	4460528	553107	519089	718361	721083	745139	652928	911108	693320	1373588	1069685	795707	852175	212496	226144	241417	222720	207845	220703
		3000	275717	261901	253631	245295	227790	231370	402426	319477	325716	320038	313866	374258	4975611	5191766	5184330	4656804	4334453	4661614	640227	603894	834380	841331	848802	767420	1044426	812453	1599926	1248183	934267	993484	234643	256143	267464	246790	232828	244746
		3300	309514	293147	286262	278005	251201	254257	464661	358550	370238	365170	354418	421823	5143780	5323400	5311282	4879692	4575087	4816528	745248	697314	966624	959111	967654	874175	1215512	928838	1807651	1432072	1074158	1134216	260594	291046	305416	277271	262454	275649
		3600	345602	330867	314510	304994	277054	283101	528100	402382	413278	415977	399346	480121	5247848	5420860	5393958	5022931	4746458	4936914	841732	791880	1091440	1092430	1080990	991514	1356342	1063362	2006250	1591747	1212402	1279013	291347	328146	338839	314477	289920	311811
			Raw RFUs
		Sample	NTC	NTC	NTC	NTC	NTC	NTC	sG1G1	sG1G1	sG1G1	sG1G1	sG1G1	sG1G1	sG2G2	sG2G2	sG2G2	sG2G2	sG2G2	sG2G2	gCD104	gCD104	gCD104	gCD104	gCD104	gCD104	gCD105	gCD105	gCD105	gCD105	gCD105	gCD105	gCD108	gCD108	gCD108	gCD108	gCD108	gCD108
		Reporter	Texas Red- PsmCas13b	Texas Red- PsmCas13b	Texas Red- PsmCas13b	Texas Red- PsmCas13b	Texas Red- PsmCas13b	Texas Red- PsmCas13b	Texas Red- PsmCas13b	Texas Red- PsmCas13b	Texas Red- PsmCas13b	Texas Red- PsmCas13b	Texas Red- PsmCas13b	Texas Red- PsmCas13b	Texas Red- PsmCas13b	Texas Red- PsmCas13b	Texas Red- PsmCas13b	Texas Red- PsmCas13b	Texas Red- PsmCas13b	Texas Red- PsmCas13b	Texas Red- PsmCas13b	Texas Red- PsmCas13b	Texas Red- PsmCas13b	Texas Red- PsmCas13b	Texas Red- PsmCas13b	Texas Red- PsmCas13b	Texas Red- PsmCas13b	Texas Red- PsmCas13b	Texas Red- PsmCas13b	Texas Red- PsmCas13b	Texas Red- PsmCas13b	Texas Red- PsmCas13b	Texas Red- PsmCas13b	Texas Red- PsmCas13b	Texas Red- PsmCas13b	Texas Red- PsmCas13b	Texas Red- PsmCas13b	Texas Red- PsmCas13b
Wavelength(Ex/Em)	585 nm/625 nm (Texas Red)	Cycle(Seconds)/Well
		0	214102	213517	210088	219983	226343	214382	217730	225273	207441	210480	213214	213504	223458	187989	187935	219825	201813	203287	206071	196232	158887	171397	194245	189708	205598	209787	231834	205959	211787	213981	217701	224663	235419	219366	211412	186763
		300	281670	261513	270477	263201	261728	258034	279183	274017	264018	269150	266283	269796	258436	266355	259093	263985	256883	249459	243511	245763	244060	244715	264410	263662	272014	264210	274705	252636	258929	253875	263316	271263	278053	260938	256022	264670
		600	279585	258389	264401	267427	270305	257364	445916	351843	349097	371892	360764	389281	258930	265004	261890	263740	255142	241862	247316	242443	240021	238165	265067	258229	279379	265064	282693	264670	259836	257482	275739	274269	283377	264462	256571	266934
		900	275197	257876	263490	266906	264884	258959	1051078	617944	666835	746335	685483	886727	258267	264181	261829	268027	260272	241029	245018	245861	245635	241284	261900	260530	295871	272674	303163	278639	272144	272845	288280	305460	332806	295301	282128	297308
		1200	277047	260852	263110	266622	262828	256689	2017712	1036363	1196592	1297108	1173874	1705583	269266	279274	274018	271466	259392	254446	256658	257635	252925	258214	281118	279187	326362	300353	359402	322608	306956	317098	342213	400957	419383	372812	340567	373509
		1500	268551	259878	260105	258416	258952	260922	2808530	1402832	1701765	1764685	1582121	2471550	279324	290196	290399	279003	271225	268423	269320	262609	260870	267150	291261	283802	363738	315997	420205	356453	337318	361305	415301	508609	534879	473638	415326	455745
		1800	270902	259862	259939	261475	259179	254725	3278034	1693280	2101486	2104598	1861398	2916457	291866	308973	299385	289389	273882	276963	275278	272194	270710	277604	307206	294553	397414	336448	458758	392880	372175	406034	488035	625695	668521	577683	488685	549255
		2100	268417	255482	256849	260662	257501	255729	3453402	1893373	2353603	2322438	2057242	3105568	303915	318154	314464	295306	284678	290682	284074	281390	290122	292804	307339	299965	423588	362597	508444	422937	400906	438129	548015	733924	777393	679472	554941	626059
		2400	269509	257755	267873	263136	253454	254638	3566598	2067226	2575416	2483036	2190846	3209080	323584	340523	337845	312119	297290	305536	298178	292796	310523	307149	325227	315551	466819	379727	552844	443007	432422	472512	633862	845980	901546	781358	634255	706217
		2700	266678	253874	265067	254418	257388	253976	3531941	2193672	2674516	2574584	2258489	3216656	334524	351810	339751	320779	301496	306952	308644	308871	314024	313100	343064	324305	481787	397040	574699	462277	461177	501495	691094	946420	981717	856836	692480	778875
		3000	270829	260611	259498	257767	257275	252767	3548220	2318895	2726937	2667064	2355906	3257172	346106	359256	364642	331394	314267	328076	323807	309716	325115	328296	342206	339373	513849	419923	621999	491652	491514	538948	781675	1036850	1087728	947986	767417	860236
		3300	267620	261786	261111	265074	255907	257984	3590158	2451040	2825751	2764167	2447970	3302740	364185	382032	382653	348341	326910	342640	344017	329445	345794	353726	371382	349664	550002	445853	646505	526124	517495	580873	837875	1140500	1198171	1037560	833226	927044
		3600	282897	258068	262133	265540	254827	257265	3631960	2536155	2832035	2774651	2535619	3303926	384882	403773	400546	361216	347982	356733	361369	344514	356341	361720	384959	354651	571652	464886	674517	531506	547440	608822	899314	1224747	1270960	1119265	893568	999404

## Sheet: 230905
			Raw RFUs
		Sample	NTC	NTC	NTC	NTC	NTC	NTC	sG1G1	sG1G1	sG1G1	sG1G1	sG1G1	sG1G1	sG2G2	sG2G2	sG2G2	sG2G2	sG2G2	sG2G2	gCD1	gCD1	gCD1	gCD1	gCD1	gCD1	gCD2	gCD2	gCD2	gCD2	gCD2	gCD2	gCD3	gCD3	gCD3	gCD3	gCD3	gCD3	gCD4	gCD4	gCD4	gCD4	gCD4	gCD4	gCD5	gCD5	gCD5	gCD5	gCD5
		Genotype																			G0G2						G1G2						G1G0						G1G1						G0G2
		Reporter	Fam - LwaCas13a	Fam - LwaCas13a	Fam - LwaCas13a	Fam - LwaCas13a	Fam - LwaCas13a	Fam - LwaCas13a	Fam - LwaCas13a	Fam - LwaCas13a	Fam - LwaCas13a	Fam - LwaCas13a	Fam - LwaCas13a	Fam - LwaCas13a	Fam - LwaCas13a	Fam - LwaCas13a	Fam - LwaCas13a	Fam - LwaCas13a	Fam - LwaCas13a	Fam - LwaCas13a	Fam - LwaCas13a	Fam - LwaCas13a	Fam - LwaCas13a	Fam - LwaCas13a	Fam - LwaCas13a	Fam - LwaCas13a	Fam - LwaCas13a	Fam - LwaCas13a	Fam - LwaCas13a	Fam - LwaCas13a	Fam - LwaCas13a	Fam - LwaCas13a	Fam - LwaCas13a	Fam - LwaCas13a	Fam - LwaCas13a	Fam - LwaCas13a	Fam - LwaCas13a	Fam - LwaCas13a	Fam - LwaCas13a	Fam - LwaCas13a	Fam - LwaCas13a	Fam - LwaCas13a	Fam - LwaCas13a	Fam - LwaCas13a	Fam - LwaCas13a	Fam - LwaCas13a	Fam - LwaCas13a	Fam - LwaCas13a	Fam - LwaCas13a
Wavelength(Ex/Em)	485 nm/525 nm (Fam)	Cycle(Seconds)/Well
		0	164342	170449	175187	171075	172099	165165	143289	153099	149171	142348	158072	149307	158324	170035	152592	164428	163508	166471	145304	155854	165179	167425	158147	165512	176386	168989	152218	158519	167240	168269	176659	162937	169017	174243	173094	176380	158774	178238	172739	174583	161448	165940	152404	157666	162888	175468	169497
		300	191147	196347	190263	181741	189558	190580	148430	142902	134968	135321	188559	181893	168065	177598	173166	191631	182574	187723	176625	187990	185228	178079	182918	177113	187112	190158	182443	185007	187682	175854	186919	187907	185676	180111	192987	191917	186696	192597	186481	180020	182518	190991	186116	184153	182627	180535	185141
		600	191153	191769	187947	176518	183099	186753	187755	185500	177662	170784	191755	195580	165446	176814	173240	188276	179985	186843	174956	187479	185015	176772	182829	175193	180863	188772	180899	175824	181946	171543	182575	182083	180175	176346	189437	189678	179373	189461	182925	182816	180401	186515	182727	179327	177955	180149	179524
		900	191483	191860	188533	180126	184053	186968	266034	239834	250744	244805	269139	297966	176020	183430	176785	192697	184287	187453	179911	191902	191875	184562	188263	181243	182020	190443	185696	179484	184600	177186	191702	186935	179054	177827	195814	190707	179955	190976	182706	187788	180014	188578	190619	185288	184196	185467	190132
		1200	192576	193114	189088	182666	185937	187290	529666	430440	495181	501507	538127	635904	223941	217668	215917	222435	218892	215570	195352	210625	221791	202748	199724	197210	192918	198032	211361	197807	205056	203048	221945	222868	183577	192861	217334	212054	200507	207889	193938	200842	189608	195683	208848	200092	199728	204180	214854
		1500	193253	195461	194311	182637	186693	188223	1012524	846476	946527	968449	1007701	1149508	310822	284638	292137	288827	286901	281209	220383	245796	274403	236695	222538	220193	236107	223537	291793	251251	269525	287122	312146	313556	205717	229625	275053	255999	252125	253477	230009	261293	214930	225772	248258	232829	219988	234711	259859
		1800	190734	193739	194230	181533	182935	185811	1520016	1401156	1369845	1398034	1476811	1597264	440615	407281	412483	392735	405738	400259	252448	291046	358229	282380	248873	260067	340869	279000	461923	363703	412399	453575	494102	495938	231805	304717	374297	330575	368116	384784	347162	411782	286229	302547	314068	293321	256464	283509	317085
		2100	194685	197067	191746	185419	187848	188626	1882429	1826526	1682198	1705814	1821420	1920402	563420	545989	534350	527548	542859	542806	300123	352006	471325	348842	287615	307190	507489	366647	713665	552044	644565	704683	757987	758959	292727	407520	522783	448726	555360	635390	582910	687445	418269	441530	405335	370994	311573	347303	397240
		2400	196663	198074	197891	187737	190269	190277	2198004	2196440	1930992	1996182	2095349	2196068	692490	699535	662368	673098	697256	711022	345299	419235	596058	428992	332866	360692	732743	488932	1026133	808184	972884	1021546	1063039	1058515	383354	544314	702356	594086	810381	1023870	951667	1062353	630969	648394	515413	473431	370393	428451	478324
		2700	203266	200794	197948	192871	190688	190455	2470614	2497663	2142778	2215759	2333964	2441524	771978	816811	743233	785731	814830	838496	395190	488563	715083	514960	376540	415186	994083	638566	1364048	1097409	1340080	1355537	1368352	1359427	508411	710455	910323	786519	1097957	1525166	1407915	1505079	909782	929917	633261	572106	436760	510251	557053
		3000	197710	200132	199402	189916	189810	193117	2642050	2685737	2252272	2371680	2450928	2588329	863022	931731	838385	895170	920322	958553	437781	557445	795277	579304	420662	462524	1259064	790095	1665966	1378744	1665141	1681456	1615218	1595138	644418	887103	1124989	998823	1412375	2029913	1865003	1927160	1212530	1273485	729339	666784	500646	582010	613501
		3300	201926	204731	202229	190541	194292	194610	2842532	2897888	2381030	2530546	2623765	2764195	943271	1042796	913742	992122	1017083	1071822	488349	625822	892855	667345	462384	519891	1556333	975893	2011395	1676989	2011512	2019159	1862227	1816597	813867	1083059	1372525	1243685	1748996	2542245	2334650	2357216	1593315	1676516	821533	763174	563555	657910	672701
		3600	205701	205934	203054	195567	198965	194330	2993001	3050778	2510654	2659760	2744744	2910854	1006419	1130107	979037	1071084	1087212	1169562	541289	683802	968905	733004	515524	566365	1842273	1172072	2299925	1979615	2326913	2333022	2056356	2026337	1008475	1296374	1606083	1513265	2068418	2960891	2704865	2716561	1942080	2096726	900031	833687	616453	726024	715838
			Raw RFUs
		Sample	NTC	NTC	NTC	NTC	NTC	NTC	sG1G1	sG1G1	sG1G1	sG1G1	sG1G1	sG1G1	sG2G2	sG2G2	sG2G2	sG2G2	sG2G2	sG2G2	gCD1	gCD1	gCD1	gCD1	gCD1	gCD1	gCD2	gCD2	gCD2	gCD2	gCD2	gCD2	gCD3	gCD3	gCD3	gCD3	gCD3	gCD3	gCD4	gCD4	gCD4	gCD4	gCD4	gCD4	gCD5	gCD5	gCD5	gCD5	gCD5
		Reporter	Hex - LbaCas12a	Hex - LbaCas12a	Hex - LbaCas12a	Hex - LbaCas12a	Hex - LbaCas12a	Hex - LbaCas12a	Hex - LbaCas12a	Hex - LbaCas12a	Hex - LbaCas12a	Hex - LbaCas12a	Hex - LbaCas12a	Hex - LbaCas12a	Hex - LbaCas12a	Hex - LbaCas12a	Hex - LbaCas12a	Hex - LbaCas12a	Hex - LbaCas12a	Hex - LbaCas12a	Hex - LbaCas12a	Hex - LbaCas12a	Hex - LbaCas12a	Hex - LbaCas12a	Hex - LbaCas12a	Hex - LbaCas12a	Hex - LbaCas12a	Hex - LbaCas12a	Hex - LbaCas12a	Hex - LbaCas12a	Hex - LbaCas12a	Hex - LbaCas12a	Hex - LbaCas12a	Hex - LbaCas12a	Hex - LbaCas12a	Hex - LbaCas12a	Hex - LbaCas12a	Hex - LbaCas12a	Hex - LbaCas12a	Hex - LbaCas12a	Hex - LbaCas12a	Hex - LbaCas12a	Hex - LbaCas12a	Hex - LbaCas12a	Hex - LbaCas12a	Hex - LbaCas12a	Hex - LbaCas12a	Hex - LbaCas12a	Hex - LbaCas12a
Wavelength(Ex/Em)	530 nm/570 nm (Hex)	Cycle(Seconds)/Well
		0	80820	81003	86872	81782	84536	76054	64459	73557	70021	66186	74338	70709	73451	79944	67999	74895	75283	78449	64069	70825	76858	77463	71937	76145	81250	77529	68304	68879	75901	75233	80962	74238	76936	78297	82866	82385	69928	84860	81881	83708	75579	74684	68406	74527	75163	82724	78066
		300	118243	114998	110078	105048	108822	109059	101754	103036	94854	91171	108044	109410	99175	103816	95687	110979	107272	105982	100312	106666	105287	100566	105985	100463	107234	107835	104253	101428	103113	98288	107640	101453	105383	104697	112785	110701	101106	106714	99599	100087	98268	106705	104674	101744	100961	102210	99569
		600	136968	135323	130634	121974	124594	123636	117817	117108	109619	105627	122787	129244	163031	143289	135327	144727	133797	133892	116741	124874	127347	121136	123257	118390	121356	123797	120711	117791	120943	112162	119772	119519	118352	115059	128004	125123	113326	122321	114948	118349	111307	115954	124684	120377	119695	120903	118181
		900	150275	144026	140670	133631	135948	135414	139977	138107	131014	130011	147685	154826	455782	349606	389444	358287	306520	304889	143754	154305	176832	166192	151521	145350	141466	145029	142673	146230	150556	138670	126677	126086	125083	124891	133334	135205	124826	131236	125770	128054	118626	122441	157831	148767	150061	148491	180376
		1200	164890	159159	151855	142486	149105	143148	172653	164343	158124	155623	171160	186653	1000407	787729	994155	896696	767519	754976	203825	216979	299004	287252	213749	205519	178633	187229	196557	207742	215049	191849	141357	135930	130102	132393	144288	145888	137295	141965	135398	139806	125515	133235	231795	221069	232115	223951	342029
		1500	180855	177270	165578	156514	163597	156853	197062	186841	177050	174860	193975	212589	1626924	1336692	1736537	1621563	1372181	1370921	301220	316655	474966	470550	305842	284606	232229	246595	279199	297989	314356	264751	154825	149992	140882	137912	150785	151463	144241	151532	148536	151200	136534	143265	345117	321406	352037	324020	583603
		1800	202843	198779	180431	173404	174701	164165	219055	204332	193463	193941	208125	234126	2218819	1929438	2474272	2371134	2043683	2054997	417834	432458	672876	687111	416031	379895	289783	319231	374081	415874	422818	360592	169511	169612	151166	151221	163816	161189	153381	162653	159987	166536	143711	151525	481323	454032	502679	447493	859219
		2100	222268	216320	199566	182916	186080	179276	236595	223461	208271	215797	229263	260489	2688838	2452224	3009832	2991004	2624184	2639018	545216	559435	898521	930791	541918	473327	362788	410562	471787	553812	544522	450985	188301	185405	155810	153252	174212	171016	167035	174477	177127	185230	154457	157968	630540	599748	663370	588800	1131585
		2400	245396	237127	217555	204702	199951	190790	258238	248907	226806	234831	250506	290927	3099719	2896169	3465156	3535365	3117332	3205625	697063	701604	1133299	1185468	668538	583672	441592	513957	587129	708043	673305	552785	203523	202778	169527	163917	185209	182407	181201	195394	194937	204812	165767	172798	783438	750157	839740	740347	1406465
		2700	274436	268723	250848	227794	227569	210334	281154	272523	239797	258605	279244	317560	3392764	3263776	3771190	3930042	3534622	3635958	866361	869592	1402515	1481098	819058	708348	541322	644732	723563	890077	828008	668152	235274	234103	186596	181551	200327	192625	196195	219556	226857	229230	183498	187470	983693	916516	1051280	904279	1705265
		3000	296239	293976	276645	254109	241275	220763	301990	288460	262390	280850	294107	347801	3576012	3530400	3947102	4190551	3805008	3962710	1017765	1018922	1624998	1704998	946312	811871	633132	757060	843045	1033458	947061	763765	251428	253766	197514	188738	212279	209243	208924	237469	252936	256042	196835	197503	1132089	1065168	1210866	1058333	1915116
		3300	333203	324922	312695	285559	271155	243740	331019	317104	282091	303862	321049	384238	3769091	3760487	4116328	4451116	4081278	4268390	1210042	1203632	1871033	1964169	1105984	945231	745874	911226	985514	1232689	1099874	879982	281927	283363	219911	206373	235520	223419	234839	263650	290301	290043	217016	218998	1312550	1238076	1411521	1242046	2180973
		3600	364493	365589	350254	316289	294582	266078	360697	342162	303649	332289	351422	428410	3914182	4001762	4237358	4634776	4313556	4529592	1363320	1358596	2113409	2219166	1256772	1069208	867021	1054734	1132469	1412592	1256057	999378	315427	313074	238537	225395	255398	244286	258839	293436	321191	324998	243630	239292	1490994	1402688	1611351	1401339	2399904
			Raw RFUs
		Sample	NTC	NTC	NTC	NTC	NTC	NTC	sG1G1	sG1G1	sG1G1	sG1G1	sG1G1	sG1G1	sG2G2	sG2G2	sG2G2	sG2G2	sG2G2	sG2G2	gCD1	gCD1	gCD1	gCD1	gCD1	gCD1	gCD2	gCD2	gCD2	gCD2	gCD2	gCD2	gCD3	gCD3	gCD3	gCD3	gCD3	gCD3	gCD4	gCD4	gCD4	gCD4	gCD4	gCD4	gCD5	gCD5	gCD5	gCD5	gCD5
		Reporter	Texas Red- PsmCas13b	Texas Red- PsmCas13b	Texas Red- PsmCas13b	Texas Red- PsmCas13b	Texas Red- PsmCas13b	Texas Red- PsmCas13b	Texas Red- PsmCas13b	Texas Red- PsmCas13b	Texas Red- PsmCas13b	Texas Red- PsmCas13b	Texas Red- PsmCas13b	Texas Red- PsmCas13b	Texas Red- PsmCas13b	Texas Red- PsmCas13b	Texas Red- PsmCas13b	Texas Red- PsmCas13b	Texas Red- PsmCas13b	Texas Red- PsmCas13b	Texas Red- PsmCas13b	Texas Red- PsmCas13b	Texas Red- PsmCas13b	Texas Red- PsmCas13b	Texas Red- PsmCas13b	Texas Red- PsmCas13b	Texas Red- PsmCas13b	Texas Red- PsmCas13b	Texas Red- PsmCas13b	Texas Red- PsmCas13b	Texas Red- PsmCas13b	Texas Red- PsmCas13b	Texas Red- PsmCas13b	Texas Red- PsmCas13b	Texas Red- PsmCas13b	Texas Red- PsmCas13b	Texas Red- PsmCas13b	Texas Red- PsmCas13b	Texas Red- PsmCas13b	Texas Red- PsmCas13b	Texas Red- PsmCas13b	Texas Red- PsmCas13b	Texas Red- PsmCas13b	Texas Red- PsmCas13b	Texas Red- PsmCas13b	Texas Red- PsmCas13b	Texas Red- PsmCas13b	Texas Red- PsmCas13b	Texas Red- PsmCas13b
Wavelength(Ex/Em)	585 nm/625 nm (Texas Red)	Cycle(Seconds)/Well
		0	266410	210640	231792	218652	221685	194222	174501	182807	177096	169270	194664	181130	215015	213592	180765	197290	196499	201343	166954	179576	200181	201471	180090	204953	219405	202958	174991	178414	187913	196826	198694	179046	191686	199770	228310	205708	187332	214545	205994	206465	187742	193427	185595	189698	201383	227383	205066
		300	281716	286518	277052	266893	268172	272266	308034	291210	285450	268633	315654	329688	241632	260217	250240	273421	268306	274467	261696	273702	273945	262143	272750	264033	275831	278927	264868	259693	270051	256686	262518	259750	263372	252714	288759	272829	266833	274313	268649	251512	252166	265752	278729	269529	268202	281614	264542
		600	289628	288217	285012	279658	277652	287589	771102	629028	724277	709543	743728	860002	241455	264498	251425	275202	269497	277246	312899	347577	372495	328352	340806	342894	293198	298051	322404	301053	326185	325168	362532	354649	294184	305136	356695	344932	307531	309294	293884	306144	284299	301682	339476	331649	323348	333316	341610
		900	290200	287491	285615	269630	275334	289626	1836802	1462626	1721193	1673631	1680288	1869590	249274	269809	254695	294416	276828	287507	421055	495435	580714	473861	445820	468364	320321	314948	404250	357219	419068	432726	575173	577648	333167	376739	470740	445218	361815	370896	342541	378856	323027	349686	470757	450058	430461	478478	550038
		1200	296182	297990	291464	278785	283843	290965	2833442	2350122	2603948	2510615	2525440	2734757	250371	282799	257352	297744	287325	296683	591648	713016	892055	649719	596489	657279	370964	352532	516789	435330	523096	573516	874504	868424	384481	457042	620973	572039	445594	469061	415266	480067	390380	415892	697908	642240	597732	689214	855726
		1500	298197	298614	284422	275295	282036	299414	3424180	2980004	3092511	2982793	3013521	3172564	255521	280172	268570	302424	301832	298709	726747	897624	1178930	847207	717876	823767	413086	371194	608348	486421	600319	651080	1135969	1121930	432941	526507	727547	677594	507342	535677	479077	572532	445869	460212	926209	829777	762296	890024	1100000
		1800	300974	298457	293101	276540	283015	286398	3668425	3297400	3253870	3184042	3205903	3341918	257808	278784	276625	311174	295565	310293	845448	1074959	1422901	985811	827815	950276	456762	395725	682108	531922	659687	742398	1363238	1341899	479076	597124	827518	780748	551616	626365	552351	659537	481344	498463	1143003	1025833	890280	1061844	1309260
		2100	300924	298817	294019	275016	278034	293050	3734872	3434597	3251459	3224682	3235154	3374389	268204	298025	290684	316556	308844	316083	942834	1210641	1607427	1086402	913026	1054406	484715	403850	736069	581126	710831	793788	1552071	1505383	527925	657702	923795	856548	619752	705180	619955	730775	530156	546613	1320153	1195586	1005274	1231379	1480528
		2400	295712	299531	290583	275475	285856	296224	3834403	3582687	3308218	3271361	3278162	3432020	276509	301898	288925	324376	316853	322160	1030945	1340782	1771117	1175767	993364	1166899	515615	433008	795558	611178	749889	854742	1704289	1681932	577704	733165	1027608	950268	673013	771726	681264	804878	559111	588940	1490828	1327145	1119836	1356181	1651243
		2700	296389	295285	292129	272169	283344	298302	3876564	3595854	3305885	3309870	3296510	3453478	285386	305875	306439	338510	328685	333078	1103455	1460407	1927687	1272922	1074514	1250169	551705	438592	840656	640313	789700	893257	1836731	1819909	630690	787029	1105500	1036755	723986	850359	742612	864845	607766	632194	1616041	1487965	1205915	1473501	1757234
		3000	296617	297161	288261	278250	283586	294638	3840113	3575900	3225394	3300361	3221885	3455990	289228	303147	300304	347747	335346	337907	1164592	1555430	2047322	1324154	1113826	1317103	579086	450124	878387	657869	810574	934678	1954786	1875662	682553	841697	1181553	1134314	754326	903719	787864	907806	635727	663165	1715718	1571127	1276398	1556584	1840243
		3300	290837	298992	291253	281487	283454	290322	3877519	3591464	3240415	3324896	3234541	3489979	297710	315934	319510	349916	344253	357280	1233962	1644317	2172462	1409680	1178402	1385987	600550	458737	902862	685842	865656	978883	2069750	2008830	721593	895190	1249795	1222436	796310	978365	849706	968946	670768	716921	1880519	1715145	1349083	1665579	1931587
		3600	288738	288620	291766	276914	278308	293508	3867084	3569983	3241372	3356396	3212680	3464892	304264	322825	329683	370626	340563	367274	1280861	1711869	2279789	1458571	1226158	1459146	619372	472152	932681	707694	866786	997653	2106750	2059958	774072	956695	1324956	1294903	828661	1024945	892238	990438	706793	758747	1969226	1794778	1410965	1748091	1987102
[truncated: 25 more columns]

[truncated: 6 more sheets: 231019, 221005, 221010, 221012, 221017, Description]
