# Supplementary material for: CRISPR-enabled point-of-care genotyping for APOL1 genetic risk assessment
Source: EMBO Mol Med. 2024 Sep 13;16(10):18. doi: 10.1038/s44321-024-00126-x (PMC11473833; doi:10.1038/s44321-024-00126-x)
Supplement: Supplementary file 3 — EV Figure Source Data [file 44321_2024_126_MOESM3_ESM.zip › EMM-2024-19522_SourceDataFor_EV3/EMM-2024-19522_SourceDataFor_EV3.xlsx]

## Sheet: 220914
			Raw RFUs
		Sample	NTC	NTC	NTC	NTC	sG1G1	sG1G1	sG1G1	sG1G1	sG2G2	sG2G2	sG2G2	sG2G2	BR001	BR001	BR001	BR001	BR041	BR041	BR041	BR041	BR103	BR103	BR103	BR103	BR118	BR118	BR118	BR118
		Genotype													G0G0				G0G1				G1G2				G2G2
		Reporter	Fam - LwaCas13a	Fam - LwaCas13a	Fam - LwaCas13a	Fam - LwaCas13a	Fam - LwaCas13a	Fam - LwaCas13a	Fam - LwaCas13a	Fam - LwaCas13a	Fam - LwaCas13a	Fam - LwaCas13a	Fam - LwaCas13a	Fam - LwaCas13a	Fam - LwaCas13a	Fam - LwaCas13a	Fam - LwaCas13a	Fam - LwaCas13a	Fam - LwaCas13a	Fam - LwaCas13a	Fam - LwaCas13a	Fam - LwaCas13a	Fam - LwaCas13a	Fam - LwaCas13a	Fam - LwaCas13a	Fam - LwaCas13a	Fam - LwaCas13a	Fam - LwaCas13a	Fam - LwaCas13a	Fam - LwaCas13a
Wavelength(Ex/Em)	485 nm/525 nm (Fam)	Cycle(Seconds)/Well
		0	56833	56192	57833	55799	54475	51367	54649	55552	65069	66187	68227	66174	67758	70467	71560	70923	61769	54720	54794	57275	57370	62249	61415	65262	60159	61003	66384	76852
		300	59561	63041	67069	67373	67609	67351	66164	64255	67115	62976	66162	63743	65155	66928	63939	64272	62410	64581	65270	67266	66046	68016	66247	69893	66373	65392	65057	68061
		600	59791	60681	63372	64134	71332	70981	72585	72869	63213	59436	61503	59579	71555	70166	70790	71751	73398	67615	67322	69264	65711	67220	64525	67786	64544	64078	62442	63398
		900	61117	62132	64190	65840	111900	111979	132830	133002	67430	62830	67867	64164	111876	109898	110880	116341	117794	108654	103042	106739	79759	84277	76942	82132	67001	64504	66024	69160
		1200	63597	64269	66804	67840	208598	204860	254674	256955	80065	77540	79307	77523	178806	178040	176774	184528	200183	184616	175866	176151	124279	129534	114653	116518	69167	71189	73332	77548
		1500	65089	65966	68889	67332	375041	366468	437568	435133	103752	97864	104911	101014	233992	228814	222682	218028	315398	297329	280902	281444	221833	235914	201963	198580	77100	78891	87173	89485
		1800	67028	66871	70587	72517	568850	558507	632721	622841	125744	119631	125459	123315	263102	254286	243559	238330	448821	426322	413493	413959	367974	388983	340116	338581	89806	90613	103996	108782
		2100	65938	68261	70864	72084	756353	740558	814626	805030	144382	139857	146729	140460	273655	262724	253191	246471	572766	553075	545986	546225	513230	538958	472584	493920	102171	105125	117637	119949
		2400	67900	69261	74860	73771	917865	895887	966056	952228	161427	152370	163601	158945	280608	273073	262933	250796	688882	672684	681682	679009	639815	668776	600314	638230	117146	118586	131940	132519
		2700	69334	73391	74739	75221	1049248	1033084	1088138	1074322	179964	172644	178622	175481	287465	280777	263789	258556	795043	783814	798522	801051	744524	780943	718157	758052	125594	125150	140718	140257
		3000	70005	73250	74416	76983	1169699	1154123	1191104	1167249	195700	186330	192378	186609	287739	282327	265024	259674	900225	886946	915682	908545	851431	886326	821300	882722	133839	133943	148843	147571
		3300	72586	71377	75670	76811	1286052	1261658	1292865	1276474	208781	199221	205740	200586	291814	286547	272010	268566	982696	967389	1013348	1004448	936568	978584	910927	984260	139423	141750	156602	157041
		3600	73566	74045	75181	77511	1374710	1352550	1369677	1334617	219916	212566	218266	215521	292682	287836	272092	270955	1045694	1047646	1097242	1077302	1007868	1053425	1000947	1070129	148472	148177	158657	162019
			Raw RFUs
		Sample	NTC	NTC	NTC	NTC	sG1G1	sG1G1	sG1G1	sG1G1	sG2G2	sG2G2	sG2G2	sG2G2	BR001	BR001	BR001	BR001	BR041	BR041	BR041	BR041	BR103	BR103	BR103	BR103	BR118	BR118	BR118	BR118
		Reporter	Hex - LbaCas12a	Hex - LbaCas12a	Hex - LbaCas12a	Hex - LbaCas12a	Hex - LbaCas12a	Hex - LbaCas12a	Hex - LbaCas12a	Hex - LbaCas12a	Hex - LbaCas12a	Hex - LbaCas12a	Hex - LbaCas12a	Hex - LbaCas12a	Hex - LbaCas12a	Hex - LbaCas12a	Hex - LbaCas12a	Hex - LbaCas12a	Hex - LbaCas12a	Hex - LbaCas12a	Hex - LbaCas12a	Hex - LbaCas12a	Hex - LbaCas12a	Hex - LbaCas12a	Hex - LbaCas12a	Hex - LbaCas12a	Hex - LbaCas12a	Hex - LbaCas12a	Hex - LbaCas12a	Hex - LbaCas12a
Wavelength(Ex/Em)	530 nm/570 nm (Hex)	Cycle(Seconds)/Well
		0	117213	112613	107663	96865	95655	85361	97020	94463	123606	118882	127918	124666	126330	125102	125302	123030	121061	110142	93753	94751	122368	129494	120306	127074	125442	125877	128209	127210
		300	147706	145889	149465	150247	145713	144125	147940	142602	144743	138673	140914	136457	139679	139409	145060	144056	149302	146987	148949	149459	140983	149748	141944	149180	142396	142384	144683	147476
		600	174897	169925	173796	176200	171030	168449	171458	165582	171534	161498	168374	159045	159269	169240	168555	172450	177653	175322	178724	175441	162455	175062	164048	175631	163774	164309	169962	172363
		900	195900	195117	198222	201286	209984	202496	206696	195748	259693	246172	254191	242335	190664	198740	194109	199840	210888	201131	206086	206626	196620	205964	199173	211671	196204	198611	217939	233942
		1200	212988	215289	214855	220852	235475	230686	236310	223494	475597	453951	468525	454653	215817	225296	222354	224699	243130	226438	233162	230461	254381	268344	257507	269792	255410	260968	317208	336079
		1500	230331	231216	232801	239401	255118	252936	252827	238272	787744	755527	776175	761128	236868	246756	235347	245397	255057	243285	252290	252537	335760	353588	338262	335715	334537	341976	452260	465948
		1800	242247	243171	243782	253132	275211	270334	269217	260476	1154044	1107087	1125482	1100829	251179	259723	253570	254822	268725	264478	267782	263553	426000	443272	431681	415808	423148	432748	596260	605922
		2100	247482	250708	256710	261815	285718	283072	283830	269469	1526338	1456313	1492937	1445132	263418	269851	257153	261166	291017	276965	282806	281314	522854	544937	525098	499791	509024	520554	744466	758010
		2400	256838	262774	267212	267824	296365	291686	298145	284051	1883611	1803292	1825058	1785038	277170	284341	268907	268701	302872	295005	292508	295355	634509	657791	639396	593982	606279	619353	899185	913728
		2700	274078	276694	283889	284314	316439	306121	315738	300104	2239514	2142782	2180074	2116833	292097	298172	276326	281735	322578	306585	315299	312749	728765	771790	729179	678227	693853	702719	1049263	1062077
		3000	281604	286452	290918	289870	323078	319498	329161	312061	2553474	2432192	2487200	2407285	304593	314613	284913	286353	342000	328319	330402	332173	843918	887308	831818	772650	780097	788695	1188750	1206673
		3300	292875	301729	304821	306658	345554	333131	349214	324550	2862571	2732190	2773308	2693352	320834	321499	297442	298543	356623	342410	350942	348266	955619	1013305	949371	869497	872729	886584	1347374	1365017
		3600	302269	307542	312688	315530	354415	351099	358998	342514	3123216	2955322	3003756	2936304	329709	331614	305368	308411	378666	362079	361858	366473	1050993	1118091	1030583	958727	948982	962014	1468248	1491601
			Raw RFUs
		Sample	NTC	NTC	NTC	NTC	sG1G1	sG1G1	sG1G1	sG1G1	sG2G2	sG2G2	sG2G2	sG2G2	BR001	BR001	BR001	BR001	BR041	BR041	BR041	BR041	BR103	BR103	BR103	BR103	BR118	BR118	BR118	BR118
		Reporter	Texas Red- PsmCas13b	Texas Red- PsmCas13b	Texas Red- PsmCas13b	Texas Red- PsmCas13b	Texas Red- PsmCas13b	Texas Red- PsmCas13b	Texas Red- PsmCas13b	Texas Red- PsmCas13b	Texas Red- PsmCas13b	Texas Red- PsmCas13b	Texas Red- PsmCas13b	Texas Red- PsmCas13b	Texas Red- PsmCas13b	Texas Red- PsmCas13b	Texas Red- PsmCas13b	Texas Red- PsmCas13b	Texas Red- PsmCas13b	Texas Red- PsmCas13b	Texas Red- PsmCas13b	Texas Red- PsmCas13b	Texas Red- PsmCas13b	Texas Red- PsmCas13b	Texas Red- PsmCas13b	Texas Red- PsmCas13b	Texas Red- PsmCas13b	Texas Red- PsmCas13b	Texas Red- PsmCas13b	Texas Red- PsmCas13b
Wavelength(Ex/Em)	585 nm/625 nm (Texas Red)	Cycle(Seconds)/Well
		0	217971	223386	238405	232911	233670	218572	239678	226645	234090	223951	229046	236266	242293	230549	233138	233056	230485	228393	227195	239595	232139	234933	234737	242456	233144	233640	238235	230500
		300	235864	243819	239668	241457	259876	253496	267836	251878	239458	226931	239507	228818	249801	245978	252204	252674	259886	247931	247368	253590	229528	249004	235547	243849	238599	228143	234236	221461
		600	228295	233892	239597	245629	453778	438272	534796	520196	239803	224366	237790	221448	471381	486097	479521	555509	557821	459947	432632	436208	296519	320382	289655	295645	224982	225354	236320	225488
		900	225628	235113	245621	239934	1144182	1134928	1379686	1349559	244003	229316	236557	231612	1178874	1202829	1196271	1288082	1270013	1120719	1038602	1022537	558187	587313	519588	519967	224198	226918	229957	214959
		1200	228855	233848	240140	241020	1838791	1844860	2085968	2009780	247482	236766	244808	237179	1844426	1870960	1834191	1883101	1734048	1651556	1633484	1629140	937274	978231	870955	858822	228641	230908	226616	220484
		1500	225285	233673	240601	246392	2202689	2197557	2365596	2243457	260099	237993	255045	237041	2101888	2183118	2096306	2102975	1872158	1848918	1867144	1888587	1211963	1323853	1156856	1157591	234257	225311	229227	221018
		1800	225925	233971	242772	245618	2290703	2265792	2421596	2297321	256411	247498	250157	247631	2191060	2243767	2123133	2152098	1898536	1906868	1922503	1923411	1379227	1469612	1282773	1306095	239395	233896	230109	225506
		2100	225741	230657	236449	241757	2290259	2287746	2405200	2323561	257686	242503	252604	247896	2174858	2240375	2150002	2142268	1918155	1904905	1928205	1950442	1445677	1529510	1338730	1377816	233758	230351	227824	220761
		2400	232310	234430	243042	244397	2298219	2303322	2446562	2346823	266334	242302	258275	249983	2210654	2294282	2165682	2166836	1931058	1936898	1944096	1961761	1469777	1584731	1365489	1417292	240821	226728	225774	224109
		2700	225959	239743	243850	243756	2319937	2322240	2463854	2351173	262600	241070	258857	249798	2205216	2296938	2187340	2203987	1918608	1908269	1939664	1973079	1475220	1574731	1362774	1409167	228214	230931	233473	223303
		3000	229465	227394	235240	247478	2315938	2311118	2465308	2338518	261878	253728	256670	251294	2218507	2297995	2171911	2191865	1918888	1930026	1930294	1985310	1485344	1578249	1392623	1428620	240365	237464	232887	226012
		3300	227339	232252	239875	242980	2332363	2322960	2479103	2354122	263542	250114	262067	257207	2218236	2291538	2212106	2210025	1916172	1929073	1948032	1970452	1489050	1601924	1370641	1426950	239700	231599	227192	220928
		3600	230467	229656	239290	239126	2344489	2323608	2447780	2350583	270506	246227	264330	255062	2215228	2284254	2192628	2206354	1937692	1925379	1930545	1966725	1507350	1599313	1379554	1432702	233654	228629	224804	224993

## Sheet: 220919
			Raw RFUs
		Sample	NTC	NTC	NTC	NTC	NTC	NTC	sG1G1	sG1G1	sG1G1	sG1G1	sG1G1	sG1G1	sG2G2	sG2G2	sG2G2	sG2G2	sG2G2	sG2G2	BR082	BR082	BR082	BR082	BR082	BR082	BR083	BR083	BR083	BR083	BR083	BR083	BR084	BR084	BR084	BR084	BR084	BR084	BR085	BR085	BR085	BR085	BR085	BR085	BR086	BR086	BR086	BR086	BR086
		Genotype																			G0G0						G0G0						G0G0						G0G2						G0G0
		Reporter	Fam - LwaCas13a	Fam - LwaCas13a	Fam - LwaCas13a	Fam - LwaCas13a	Fam - LwaCas13a	Fam - LwaCas13a	Fam - LwaCas13a	Fam - LwaCas13a	Fam - LwaCas13a	Fam - LwaCas13a	Fam - LwaCas13a	Fam - LwaCas13a	Fam - LwaCas13a	Fam - LwaCas13a	Fam - LwaCas13a	Fam - LwaCas13a	Fam - LwaCas13a	Fam - LwaCas13a	Fam - LwaCas13a	Fam - LwaCas13a	Fam - LwaCas13a	Fam - LwaCas13a	Fam - LwaCas13a	Fam - LwaCas13a	Fam - LwaCas13a	Fam - LwaCas13a	Fam - LwaCas13a	Fam - LwaCas13a	Fam - LwaCas13a	Fam - LwaCas13a	Fam - LwaCas13a	Fam - LwaCas13a	Fam - LwaCas13a	Fam - LwaCas13a	Fam - LwaCas13a	Fam - LwaCas13a	Fam - LwaCas13a	Fam - LwaCas13a	Fam - LwaCas13a	Fam - LwaCas13a	Fam - LwaCas13a	Fam - LwaCas13a	Fam - LwaCas13a	Fam - LwaCas13a	Fam - LwaCas13a	Fam - LwaCas13a	Fam - LwaCas13a
Wavelength(Ex/Em)	485 nm/525 nm (Fam)	Cycle(Seconds)/Well
		0	55545	60318	57665	60349	60197	62438	65144	61833	59356	62111	63309	61538	53818	53720	57218	54378	55925	60545	59426	57432	57623	61977	61653	62588	58262	59910	61119	61564	58749	62356	58169	60561	57352	61454	58427	58676	58696	57459	53622	59659	59769	61287	60168	55024	61002	64647	59582
		300	54120	52987	51840	53255	50809	53450	57435	57607	51325	56106	55708	55987	47823	46810	48515	50018	55844	52092	52903	53715	54284	55158	55792	55995	53018	52151	53508	54151	53180	56818	51981	54853	52968	52873	50874	51441	53145	51976	58872	53839	53286	53971	52935	49435	52100	59022	53782
		600	67815	69008	67500	69842	69117	66583	98231	100014	89712	88170	99915	99526	64372	63805	63800	67347	71815	68859	77373	76817	77483	75636	80906	83130	78117	75290	79164	77672	77537	79299	79698	78360	74237	75874	83084	83291	74079	75928	85571	79797	75236	74547	74042	63964	70102	74470	73885
		900	70702	74522	72114	72990	70034	68416	184337	194955	168487	169602	193999	193479	69372	71266	72302	75557	83926	80660	103609	102880	110121	104726	130413	132845	110551	105995	110135	111349	119438	121911	114819	116120	113979	118100	137859	141291	103863	106728	126947	121291	93875	90038	98848	87448	92900	100052	96456
		1200	73671	76025	74769	74232	73253	71174	316261	337222	302597	306798	331478	331980	92113	91812	93849	99121	115639	105661	153445	156338	168544	164383	207502	209165	172562	157383	166988	167742	186365	189254	178379	179364	178269	184503	215205	219278	156650	154330	194470	182900	128158	124431	142990	120022	129729	138138	135182
		1500	75701	79646	74788	77885	74791	73878	501082	539064	487039	501750	516533	514046	129393	132093	129812	138803	159190	144704	205478	212753	233307	221195	262217	269854	228667	214249	223653	230190	238104	244194	232040	236622	228306	237808	261327	266026	211004	202280	248211	241201	177720	168787	183998	161147	173603	184211	182785
		1800	77745	82015	77697	80477	75406	74157	672032	733960	676455	703720	684931	676623	166502	167968	167514	173007	200774	188351	236555	249420	264062	255753	287341	301530	257258	246698	258856	263753	267210	270193	263203	270416	255399	263793	282404	285454	247375	237542	287663	279763	218157	212439	219936	186264	207012	221989	216774
		2100	82876	81791	80074	80477	78467	76792	821237	895872	829217	859830	821815	812065	203757	201468	198019	206970	239886	227039	251550	264837	280356	275456	304723	315857	274665	264548	277251	281627	280953	284887	277155	283317	268344	274593	293405	290390	270583	255766	306688	307875	242320	234585	233593	204015	225808	244879	236897
		2400	82742	83125	79435	81529	79264	79079	943274	1026566	959733	1002941	933142	917552	234346	237967	227604	235188	274587	267130	255986	273275	290607	285124	310146	320936	279715	269398	288533	292193	286153	290803	289291	292153	277788	279911	297719	294816	284358	268645	322516	321490	257201	251758	247030	208666	234396	256034	248926
		2700	83149	84299	83734	85573	83507	80880	1032464	1143460	1066596	1112995	1021509	1011416	263531	263896	254258	258388	307563	296220	259769	276201	292953	286482	312211	323846	282001	276574	295689	298403	290998	297293	289866	296685	284468	281390	298841	297903	293668	277187	334728	336924	270504	260525	248795	212533	243367	264728	252562
		3000	83985	85487	83908	85991	82394	83730	1115512	1240930	1153051	1196598	1100651	1086969	292403	292133	284986	283706	335869	325688	267712	282307	299110	296363	313068	329730	285430	279562	297925	301201	294381	298964	297774	305195	284931	287281	298324	304085	304655	286265	349467	352177	279786	272120	256181	212265	248989	268735	259683
		3300	88901	89562	85766	87881	85803	82367	1192422	1318693	1243216	1290734	1171392	1161417	315329	319032	304692	311367	363762	358966	267991	284718	299498	297840	312282	332198	288540	282198	299777	305066	296515	303814	297022	304359	285446	289076	299920	300551	308241	292728	358746	362994	287537	278444	257825	216233	253569	274463	262320
		3600	88326	90069	87103	88063	87193	85088	1244865	1396320	1307193	1348362	1228658	1204606	335664	341300	329309	335680	387211	377961	267664	289006	300645	298222	319145	331593	288835	282740	306240	307358	294921	303469	302055	309180	286040	289863	305119	303348	319364	302535	372173	373029	292275	289003	263395	220109	256950	280183	263608
			Raw RFUs
		Sample	NTC	NTC	NTC	NTC	NTC	NTC	sG1G1	sG1G1	sG1G1	sG1G1	sG1G1	sG1G1	sG2G2	sG2G2	sG2G2	sG2G2	sG2G2	sG2G2	BR082	BR082	BR082	BR082	BR082	BR082	BR083	BR083	BR083	BR083	BR083	BR083	BR084	BR084	BR084	BR084	BR084	BR084	BR085	BR085	BR085	BR085	BR085	BR085	BR086	BR086	BR086	BR086	BR086
		Reporter	Hex - LbaCas12a	Hex - LbaCas12a	Hex - LbaCas12a	Hex - LbaCas12a	Hex - LbaCas12a	Hex - LbaCas12a	Hex - LbaCas12a	Hex - LbaCas12a	Hex - LbaCas12a	Hex - LbaCas12a	Hex - LbaCas12a	Hex - LbaCas12a	Hex - LbaCas12a	Hex - LbaCas12a	Hex - LbaCas12a	Hex - LbaCas12a	Hex - LbaCas12a	Hex - LbaCas12a	Hex - LbaCas12a	Hex - LbaCas12a	Hex - LbaCas12a	Hex - LbaCas12a	Hex - LbaCas12a	Hex - LbaCas12a	Hex - LbaCas12a	Hex - LbaCas12a	Hex - LbaCas12a	Hex - LbaCas12a	Hex - LbaCas12a	Hex - LbaCas12a	Hex - LbaCas12a	Hex - LbaCas12a	Hex - LbaCas12a	Hex - LbaCas12a	Hex - LbaCas12a	Hex - LbaCas12a	Hex - LbaCas12a	Hex - LbaCas12a	Hex - LbaCas12a	Hex - LbaCas12a	Hex - LbaCas12a	Hex - LbaCas12a	Hex - LbaCas12a	Hex - LbaCas12a	Hex - LbaCas12a	Hex - LbaCas12a	Hex - LbaCas12a
Wavelength(Ex/Em)	530 nm/570 nm (Hex)	Cycle(Seconds)/Well
		0	200943	231442	221701	220620	230571	237315	235731	224655	204585	230295	228334	220051	196727	187652	206649	194520	196170	223012	209510	212344	206527	222504	225058	226261	201054	210497	203463	212416	202126	212123	191852	218866	196562	205543	193982	205361	204562	194432	173573	206608	193257	205873	211260	177172	199818	226033	211569
		300	358882	241942	222258	221341	225525	236064	230657	225678	206026	225859	226672	213266	189140	191750	206533	286448	360197	242309	220903	225224	223922	234149	225166	235234	217010	215726	215169	220481	204302	214891	194831	210458	195666	196634	196296	200621	211525	246627	349619	243590	222401	228572	231426	209195	273600	326708	306952
		600	435647	442044	414135	415967	395016	391941	386282	410483	372607	388081	390070	385780	376717	385972	408360	452079	498394	448084	403691	412259	405012	391878	379228	384817	364946	364908	380825	378817	371489	374760	371796	383639	354008	369867	376706	391249	403956	406390	472876	425827	390756	381252	375719	303462	345343	380615	353160
		900	495138	510953	474010	482986	461262	453470	453753	486246	437757	459408	454891	453266	636892	672510	716738	824428	946246	795340	474826	490356	476963	455810	439044	458608	431301	423326	444177	442047	435955	443652	434434	449300	417029	440199	447764	464528	518523	528063	714849	627134	505445	485614	443251	351221	400961	439053	405702
		1200	555884	571348	536810	540369	507394	498153	514061	539406	489007	514310	507252	505343	1238133	1298485	1366271	1509765	1745893	1528362	533137	544658	534967	512700	493731	521434	488438	471494	504946	503154	490414	497617	494788	500703	473665	489882	498672	521351	699506	709138	1126204	983858	672956	650290	493485	392629	445637	490474	457226
		1500	600122	617911	573228	581885	554963	552691	555564	582073	534271	561582	543389	545572	2080034	2186068	2233422	2380408	2782964	2463190	576901	592069	576304	554226	533627	565199	532006	526006	553299	549562	529141	544566	540799	553698	511246	531414	540598	554270	921494	915999	1585038	1430144	877962	839535	526076	432187	484693	533668	493398
		1800	635310	650159	617293	613941	592933	583265	581840	628599	562723	585673	572085	573634	3022123	3141282	3175951	3340256	3897724	3560070	610040	640135	615883	588608	566002	593909	555911	545958	587855	589054	560359	576986	577250	581313	542346	554362	574595	584917	1129400	1121754	2084082	1920475	1105438	1058530	569397	465846	520461	571872	532325
		2100	669534	691839	643463	660079	639007	624390	607300	646047	591481	623696	597943	606305	4004037	4135396	4181472	4302953	5040657	4638422	633932	659569	643735	620333	595665	615335	587375	575957	627675	627859	585126	596004	607201	618860	565333	589826	593046	610896	1369732	1342836	2559698	2387919	1338457	1257590	599529	493007	549848	606094	557621
		2400	701340	735090	694318	701935	682264	661134	648412	684784	631321	660167	636566	628924	4967458	5065909	5074083	5181075	6137900	5740760	665592	695616	677278	652326	626618	652721	617121	601514	666006	670968	611516	622709	644091	661215	593153	615856	622877	640641	1596655	1563614	3017828	2849302	1563446	1467649	631892	514998	579540	640798	584686
		2700	747694	772306	727317	727703	716507	697090	678340	721485	663840	687223	653894	652917	5819975	5931204	5943652	6038670	7071109	6643145	688293	724251	710242	673058	649362	672321	635207	625802	698029	699736	635372	644837	667864	683912	611827	635113	631383	651275	1786493	1743062	3427071	3274702	1774182	1693467	651545	531154	609429	667564	610896
		3000	785748	819838	768767	773631	745303	731937	706416	760717	702913	732501	692058	683029	6620281	6713752	6708874	6887344	#SAT	#SAT	725023	755030	744479	710045	679926	698014	673426	658100	731929	742853	662048	678451	718355	727846	644040	666086	660195	677876	2012236	1957869	3834072	3675830	1986246	1891125	683899	557189	639170	696365	638258
		3300	825384	855746	796288	808232	790137	770508	735472	799675	741369	767237	718088	716063	#SAT	#SAT	#SAT	#SAT	#SAT	#SAT	745133	777071	774178	749678	697315	731780	703061	688979	770602	778220	695068	704427	746699	756341	668106	700953	685034	706414	2217984	2132890	4242888	4063064	2175952	2087139	722808	586485	665784	738769	668031
		3600	870131	897749	834139	855172	828384	804898	777860	833384	787126	808449	751550	754627	#SAT	#SAT	#SAT	#SAT	#SAT	#SAT	787790	816145	809724	774651	727046	759460	737372	713278	805610	809057	711157	727058	782224	799963	698313	720880	715151	738029	2393549	2327112	4595518	4407982	2395350	2301861	749467	615895	706192	768386	700584
			Raw RFUs
			NTC	NTC	NTC	NTC	NTC	NTC	sG1G1	sG1G1	sG1G1	sG1G1	sG1G1	sG1G1	sG2G2	sG2G2	sG2G2	sG2G2	sG2G2	sG2G2	BR082	BR082	BR082	BR082	BR082	BR082	BR083	BR083	BR083	BR083	BR083	BR083	BR084	BR084	BR084	BR084	BR084	BR084	BR085	BR085	BR085	BR085	BR085	BR085	BR086	BR086	BR086	BR086	BR086
		Reporter	Texas Red- PsmCas13b	Texas Red- PsmCas13b	Texas Red- PsmCas13b	Texas Red- PsmCas13b	Texas Red- PsmCas13b	Texas Red- PsmCas13b	Texas Red- PsmCas13b	Texas Red- PsmCas13b	Texas Red- PsmCas13b	Texas Red- PsmCas13b	Texas Red- PsmCas13b	Texas Red- PsmCas13b	Texas Red- PsmCas13b	Texas Red- PsmCas13b	Texas Red- PsmCas13b	Texas Red- PsmCas13b	Texas Red- PsmCas13b	Texas Red- PsmCas13b	Texas Red- PsmCas13b	Texas Red- PsmCas13b	Texas Red- PsmCas13b	Texas Red- PsmCas13b	Texas Red- PsmCas13b	Texas Red- PsmCas13b	Texas Red- PsmCas13b	Texas Red- PsmCas13b	Texas Red- PsmCas13b	Texas Red- PsmCas13b
Wavelength(Ex/Em)	585 nm/625 nm (Texas Red)	Cycle(Seconds)/Well
		0	214164	258923	242737	250063	256185	264494	332553	310216	273832	300280	315641	291951	212366	207424	227267	214124	213471	242987	238890	248392	244929	272109	282739	282432	247491	249487	232870	245713	237172	248585	224076	249513	233769	243385	231194	235140	231425	219419	205031	235672	220818	231096	232407	195682	222085	259825	231483
		300	345271	363950	291841	289555	303851	318967	559232	570443	510406	468395	515438	467685	190734	194224	217027	325598	347442	343144	360102	364522	401394	393328	426724	438404	400479	377973	386857	389991	388452	349066	268933	260297	238056	240090	253016	246158	233239	347266	387054	383334	344639	340487	357128	280201	324254	349619	339335
		600	337685	362008	348503	356757	335705	340202	1340570	1344656	1145957	1126338	1419800	1386991	316691	320239	318213	335436	346674	344675	592059	588981	657217	618336	826635	823333	671176	593142	635505	640887	722831	713172	680722	693384	643660	671899	868469	917801	568786	620324	803237	677205	482541	458286	518737	434988	471059	512005	510549
		900	342205	350089	348748	347745	339719	335124	2567119	2638648	2382507	2412044	2653853	2635859	314150	316664	317918	334286	357978	361229	1264656	1244512	1429344	1349443	1852737	1872566	1487248	1296418	1417803	1410763	1662502	1628553	1496439	1558469	1481329	1596994	1985623	2060232	1242271	1285411	1614478	1441105	960565	885846	1064278	928410	986108	1034304	1043419
		1200	343804	358526	347744	363041	340774	337187	3170231	3297021	2980743	3107402	3209399	3163731	320103	321796	320219	335606	372555	359720	2062735	2081850	2295548	2196507	2729887	2776633	2360918	2096016	2261290	2258614	2532452	2501234	2311296	2401522	2288082	2425559	2664692	2760560	1900984	1879548	2167185	2065821	1519840	1423229	1741338	1509501	1600728	1689827	1690354
		1500	337202	352498	346252	354436	347526	335753	3338519	3441719	3200750	3297616	3369230	3332698	334781	328373	331211	336063	379081	368433	2478141	2607589	2778522	2677544	3020244	3082882	2738782	2530259	2674642	2680347	2821466	2841141	2660323	2779570	2625656	2734720	2911420	2972087	2210014	2136729	2362962	2322211	1886033	1810728	2156564	1846418	2012603	2150508	2120544
		1800	343214	353696	348898	358838	340437	334933	3361172	3538592	3254220	3369493	3426390	3352303	336531	332916	330906	341661	382643	370569	2580713	2735435	2903475	2806931	3074905	3171686	2850511	2677623	2784092	2798775	2901442	2931552	2749011	2827920	2685808	2804196	2969313	3034658	2319436	2209412	2420110	2370824	2033104	1983130	2293412	1947999	2165639	2343210	2305453
		2100	341660	367665	348617	365369	343441	331183	3393874	3551167	3233871	3370873	3411790	3385067	340100	331436	332074	340617	383922	383653	2648339	2804821	2934444	2853314	3096463	3196862	2866865	2722402	2844753	2863620	2962014	2938340	2770364	2855236	2704605	2838615	2969011	3032682	2342768	2227094	2458664	2420091	2059964	2063523	2328302	1961996	2220120	2400079	2336668
		2400	333858	362906	351478	352921	342491	337170	3341624	3534166	3279061	3386457	3442701	3393213	343902	342134	344074	340820	389362	386554	2627703	2825027	2920503	2851268	3092920	3200592	2879076	2717149	2833940	2839113	2923076	2943962	2765732	2891834	2722426	2824426	2983438	3053270	2340055	2228979	2473993	2402335	2065912	2057397	2371603	1961850	2202190	2392211	2327863
		2700	341349	360223	352161	363048	342865	338871	3364107	3562040	3264503	3377429	3419984	3379130	345708	345238	345102	353571	391922	386403	2670232	2820201	2943436	2879080	3100576	3217213	2901014	2730798	2851155	2843844	2937722	2968762	2782254	2891204	2725747	2834496	2998708	3074213	2366090	2229808	2436444	2403043	2086982	2069470	2357848	1966323	2198575	2429980	2330482
		3000	344401	364186	350768	358409	351365	337899	3358632	3544282	3297029	3383504	3445568	3405688	349630	351073	348331	350900	396556	388134	2669830	2807564	2960448	2877474	3113852	3219524	2882662	2729149	2828499	2846509	2935491	2952348	2802209	2869130	2719681	2837413	2977581	3056174	2364093	2239496	2454606	2413980	2090811	2061449	2344529	1980302	2201597	2401735	2334152
		3300	347553	367053	352305	359714	339679	341470	3371116	3576340	3307878	3409691	3477038	3396093	347625	348677	354662	364081	397800	391927	2646592	2812924	2981206	2867775	3107294	3220207	2904415	2730110	2860815	2838616	2946778	2945889	2808586	2893104	2744817	2841772	2980222	3053735	2371496	2257613	2463906	2424618	2119462	2090920	2368946	1976475	2203586	2403953	2357513
		3600	349611	356326	347431	349763	343179	337302	3335807	3550730	3285347	3391298	3461398	3373366	359874	350510	356189	367352	397887	392747	2649741	2811079	2972565	2873940	3109298	3206443	2872064	2728955	2858908	2845000	2946967	2948957	2784605	2878791	2743920	2836554	2987490	3071963	2335806	2260460	2437712	2406100	2106960	2085573	2349093	1972284	2229408	2403916	2357319
[truncated: 25 more columns]

## Sheet: 220919_2
			Raw RFUs
		Sample	NTC	NTC	NTC	NTC	NTC	NTC	sG1G1	sG1G1	sG1G1	sG1G1	sG1G1	sG1G1	sG2G2	sG2G2	sG2G2	sG2G2	sG2G2	sG2G2	BR091	BR091	BR091	BR091	BR091	BR091	BR092	BR092	BR092	BR092	BR092	BR092	BR093	BR093	BR093	BR093	BR093	BR093	BR094	BR094	BR094	BR094	BR094	BR094	BR095	BR095	BR095	BR095	BR095
		Genotype																			G0G0						G0G0						G0G0						G0G0						G0G0
		Reporter	Fam - LwaCas13a	Fam - LwaCas13a	Fam - LwaCas13a	Fam - LwaCas13a	Fam - LwaCas13a	Fam - LwaCas13a	Fam - LwaCas13a	Fam - LwaCas13a	Fam - LwaCas13a	Fam - LwaCas13a	Fam - LwaCas13a	Fam - LwaCas13a	Fam - LwaCas13a	Fam - LwaCas13a	Fam - LwaCas13a	Fam - LwaCas13a	Fam - LwaCas13a	Fam - LwaCas13a	Fam - LwaCas13a	Fam - LwaCas13a	Fam - LwaCas13a	Fam - LwaCas13a	Fam - LwaCas13a	Fam - LwaCas13a	Fam - LwaCas13a	Fam - LwaCas13a	Fam - LwaCas13a	Fam - LwaCas13a	Fam - LwaCas13a	Fam - LwaCas13a	Fam - LwaCas13a	Fam - LwaCas13a	Fam - LwaCas13a	Fam - LwaCas13a	Fam - LwaCas13a	Fam - LwaCas13a	Fam - LwaCas13a	Fam - LwaCas13a	Fam - LwaCas13a	Fam - LwaCas13a	Fam - LwaCas13a	Fam - LwaCas13a	Fam - LwaCas13a	Fam - LwaCas13a	Fam - LwaCas13a	Fam - LwaCas13a	Fam - LwaCas13a
Wavelength(Ex/Em)	485 nm/525 nm (Fam)	Cycle(Seconds)/Well
		0	56208	55676	51813	58045	54960	56446	58202	58159	63197	61791	57479	61342	57722	58521	54050	58584	57416	60583	57526	54938	57423	54998	54541	57896	62090	62756	61118	58773	61464	57130	58818	60916	56096	61276	61847	61779	62990	58822	20420	60046	62644	56740	55646	56185	57361	59822	60273
		300	61048	48865	48319	48713	47964	49681	54229	51736	58505	56872	50987	54439	51450	50798	49746	64676	65605	53139	52007	50341	51860	50578	51537	53089	53419	54732	52017	52430	52940	50424	52463	52679	53395	55755	53620	54954	52720	62160	18948	55062	55947	50796	53392	51930	52965	54490	52522
		600	64378	66684	64716	65030	64870	63714	86920	84141	109950	104667	75895	75858	65163	65267	67427	65546	68818	68982	75598	75678	72670	72534	71428	74527	70802	71938	72628	71346	72099	70977	71918	73628	74186	73528	74517	75232	70329	71488	18031	75557	75584	74140	76332	76298	73752	74000	73381
		900	68058	67914	68449	66389	66252	66761	183449	177210	245314	233252	127211	128328	69075	69238	69955	69734	78530	75001	119736	112745	96774	94770	95151	96676	80283	80818	83959	80756	80383	79641	87471	86451	91626	87509	92597	95567	83285	86717	18241	92031	91776	88850	94960	95844	81814	83080	78982
		1200	72578	72648	69777	70740	68931	71648	362185	358867	439780	431076	260299	261901	79281	79338	81051	80184	94277	90079	207253	194475	151516	146702	143958	148253	97138	98399	118915	114023	94961	92923	120438	118126	130342	122001	134613	132905	107448	111698	18020	118682	123296	116151	141517	142501	100642	101203	92118
		1500	73724	75236	71202	72589	72505	73031	604239	609941	663801	667710	470420	476487	105458	104384	100228	103284	126834	119486	297074	288688	226443	222907	216442	220519	140138	139439	222751	211816	130728	129317	157550	157950	179730	166138	183912	183147	138729	145146	18177	157986	163046	157302	204137	205003	128391	128307	106334
		1800	75442	76843	74804	74603	76528	77954	877349	902984	837770	868853	769318	801030	137388	137334	130744	129291	158035	152500	346613	343265	292509	285040	284643	292513	266811	262441	486106	453209	246629	245118	195043	194805	218091	204730	226066	224133	171826	179359	18190	203571	206973	200276	262495	268420	158565	159884	126786
		2100	76272	77796	75078	77611	78123	78478	1097928	1140600	930902	978072	1073776	1132519	160711	161722	151223	153767	184318	182783	368214	366432	326478	323487	326393	341415	535571	518170	865724	817457	499094	494553	224580	222414	246475	235226	251956	250795	205007	211303	17218	235422	237506	234763	304554	312567	192511	194318	145948
		2400	77116	78753	78455	78565	77927	78185	1260300	1331476	992864	1047461	1340604	1417934	179609	180407	170029	171215	212335	208292	378540	383611	341824	341195	350236	368385	928247	915686	1271562	1213282	870920	854776	249435	243756	264108	253481	266900	265496	231250	237495	18155	258702	262023	260074	326822	336361	216149	219096	165586
		2700	80385	80227	78983	80953	79621	80201	1398322	1506315	1035268	1116117	1585514	1676678	198371	197641	184603	189973	233108	230683	382321	390345	351078	350037	368507	387213	1354711	1356806	1642572	1567587	1295161	1273328	259242	255065	271287	261575	271806	271432	255375	259327	17904	272774	274406	271584	331598	345086	237297	238864	181395
		3000	82461	82330	80989	83109	80887	81329	1492900	1624307	1059397	1147049	1774122	1888331	213941	212516	198798	202561	257163	254492	384742	387428	352158	350264	373900	395002	1768980	1774811	1930983	1851066	1688594	1674672	264688	265562	273732	267112	272126	276718	265997	269396	18564	278993	279342	283604	341067	351735	248466	251478	195913
		3300	83814	84879	81420	84569	85131	84979	1596945	1752832	1092728	1171495	1948259	2076543	232522	231361	207759	219615	272367	276462	385317	389075	355287	362930	378970	403201	2117753	2133238	2183449	2080503	2042328	2032278	265390	270698	269676	270190	274650	277701	272387	275333	18438	293042	282322	290639	347563	358328	259739	263924	205760
		3600	85243	84469	82965	83802	84444	84523	1647922	1835127	1097867	1192843	2085705	2233102	241243	245286	223994	227082	294938	297245	383851	395214	357845	359984	381961	408946	2417149	2454348	2385721	2284758	2343405	2329146	270339	271316	272448	273239	278716	278909	285257	287307	18029	295870	284276	291569	347871	358319	270179	274666	216426
			Raw RFUs
		Sample	NTC	NTC	NTC	NTC	NTC	NTC	sG1G1	sG1G1	sG1G1	sG1G1	sG1G1	sG1G1	sG2G2	sG2G2	sG2G2	sG2G2	sG2G2	sG2G2	BR091	BR091	BR091	BR091	BR091	BR091	BR092	BR092	BR092	BR092	BR092	BR092	BR093	BR093	BR093	BR093	BR093	BR093	BR094	BR094	BR094	BR094	BR094	BR094	BR095	BR095	BR095	BR095	BR095
		Reporter	Hex - LbaCas12a	Hex - LbaCas12a	Hex - LbaCas12a	Hex - LbaCas12a	Hex - LbaCas12a	Hex - LbaCas12a	Hex - LbaCas12a	Hex - LbaCas12a	Hex - LbaCas12a	Hex - LbaCas12a	Hex - LbaCas12a	Hex - LbaCas12a	Hex - LbaCas12a	Hex - LbaCas12a	Hex - LbaCas12a	Hex - LbaCas12a	Hex - LbaCas12a	Hex - LbaCas12a	Hex - LbaCas12a	Hex - LbaCas12a	Hex - LbaCas12a	Hex - LbaCas12a	Hex - LbaCas12a	Hex - LbaCas12a	Hex - LbaCas12a	Hex - LbaCas12a	Hex - LbaCas12a	Hex - LbaCas12a	Hex - LbaCas12a	Hex - LbaCas12a	Hex - LbaCas12a	Hex - LbaCas12a	Hex - LbaCas12a	Hex - LbaCas12a	Hex - LbaCas12a	Hex - LbaCas12a	Hex - LbaCas12a	Hex - LbaCas12a	Hex - LbaCas12a	Hex - LbaCas12a	Hex - LbaCas12a	Hex - LbaCas12a	Hex - LbaCas12a	Hex - LbaCas12a	Hex - LbaCas12a	Hex - LbaCas12a	Hex - LbaCas12a
Wavelength(Ex/Em)	530 nm/570 nm (Hex)	Cycle(Seconds)/Well
		0	57455	53347	54959	58603	57411	55879	55401	53103	57032	54227	55359	59511	56813	54273	54051	57230	55332	58056	58170	59224	57766	52984	53753	58928	63558	63406	59973	60511	65564	58004	62074	63520	55191	60368	61289	58351	59077	59457	4007	60564	62167	50765	54253	52112	58396	61469	61278
		300	91289	58850	56295	56632	55057	52522	56292	53347	54593	53472	55860	56772	55810	53183	61238	85036	88349	59428	57089	57029	56854	54312	54621	57858	61451	61446	58641	58175	63754	57652	59117	61772	58347	57268	57609	54060	58784	86993	3885	86618	69185	59975	61982	63929	64662	63746	63850
		600	89609	90666	92129	92675	89503	87887	94956	87483	93340	91573	88971	87351	84695	84176	86570	85404	96121	93358	95435	95009	93141	91437	86205	93385	89621	93804	94619	92401	101137	93168	93990	90055	94053	88660	88436	91639	84337	86991	4062	93339	94307	91466	93605	92623	93469	93023	93503
		900	97132	92270	97081	95407	89128	86436	109914	102246	112403	109804	98254	103344	113017	115379	111943	120372	205797	161993	105274	104970	103485	100790	96151	102349	92909	96282	101307	95352	101484	97683	99845	97950	98948	95226	96948	98616	92607	93965	3645	104785	98724	97386	100868	100038	96344	98149	97111
		1200	106565	102925	105981	102288	96546	94163	123870	117528	120556	123541	118834	119695	219626	225313	205281	217728	454065	378546	121725	120887	112512	114324	111073	115491	102685	104714	108749	105428	109943	103795	110136	109652	111536	108071	112929	110582	105246	106039	3670	115165	110593	110775	112180	112508	108497	108794	101511
		1500	116840	112109	119569	113100	107001	102355	128506	132835	133825	131796	132772	132439	405122	418916	359083	365144	838183	728744	135166	135320	131133	127161	128337	132188	115316	120521	119987	115995	116935	113984	123948	121156	126855	121561	121383	126304	118459	119158	3871	133429	125632	122088	127680	127488	122389	124922	112296
		1800	129403	125376	136138	131507	115926	115520	141152	141415	141780	142117	143733	145817	663445	674046	550854	560799	1290036	1191611	148882	143744	142610	140684	142199	149252	135292	134759	132001	130636	135074	132414	137731	137662	137515	134496	136218	137893	134653	138302	3654	155221	135810	135721	143302	139422	138114	141407	124651
		2100	145536	137580	152782	149403	130510	126819	153349	153616	149240	150664	157056	161185	981831	986170	778098	776729	1806235	1718232	161511	155762	158198	153328	157809	165017	157459	161021	148709	146710	149049	149778	154210	151581	149734	148564	148068	147776	152384	153931	3896	173084	148710	144635	155150	153541	157020	157992	138095
		2400	159893	155337	174062	167715	142865	138679	161085	164255	160052	158395	173642	182905	1323529	1325897	1024251	988782	2367955	2264869	166859	171311	169508	166316	174944	181900	179456	185841	170523	161924	175016	173305	163429	165129	165857	165148	158263	161365	171871	171949	3965	190166	163796	161652	168785	168676	178578	177235	149103
		2700	180346	171147	197958	191694	158559	160261	175787	178530	166694	171183	186660	193658	1684241	1692089	1279808	1247935	2910294	2831477	179028	177465	183475	180069	190737	203982	207556	212935	189519	181458	198798	201954	178762	185249	183919	178498	173050	171283	185403	193668	4296	216208	179181	172905	185852	185003	197271	197246	161435
		3000	202629	198247	224787	219694	176529	178561	187695	192343	183604	182482	208212	216195	2089107	2080811	1564592	1523098	3480215	3434831	202515	195401	201718	199377	210034	222008	247861	250005	213944	204038	235200	225042	200548	198461	196546	199211	190156	191482	209255	206174	3579	238246	192558	192931	203146	202730	219418	218429	184755
		3300	227025	214832	249389	246783	197299	193124	198652	211664	191848	195530	228572	236969	2494213	2480449	1826250	1784366	3965676	3959929	214550	212033	212151	214851	234165	244657	275190	283166	241457	231159	263998	262110	211485	216405	212753	216135	204080	206422	231793	231020	4025	260695	210533	208562	227169	221862	238171	237590	201216
		3600	245717	238576	274244	265662	215700	212957	212323	225336	202574	208821	253875	259594	2864258	2863591	2090114	2051112	4456889	4463811	226234	227103	231303	229433	249351	270323	312060	312680	264434	256666	299280	291778	236592	236803	234405	229445	223680	225059	259113	254127	3988	279456	224113	223485	244728	245564	262994	257326	221911
			Raw RFUs
		Sample	NTC	NTC	NTC	NTC	NTC	NTC	sG1G1	sG1G1	sG1G1	sG1G1	sG1G1	sG1G1	sG2G2	sG2G2	sG2G2	sG2G2	sG2G2	sG2G2	BR091	BR091	BR091	BR091	BR091	BR091	BR092	BR092	BR092	BR092	BR092	BR092	BR093	BR093	BR093	BR093	BR093	BR093	BR094	BR094	BR094	BR094	BR094	BR094	BR095	BR095	BR095	BR095	BR095
		Reporter	Texas Red- PsmCas13b	Texas Red- PsmCas13b	Texas Red- PsmCas13b	Texas Red- PsmCas13b	Texas Red- PsmCas13b	Texas Red- PsmCas13b	Texas Red- PsmCas13b	Texas Red- PsmCas13b	Texas Red- PsmCas13b	Texas Red- PsmCas13b	Texas Red- PsmCas13b	Texas Red- PsmCas13b	Texas Red- PsmCas13b	Texas Red- PsmCas13b	Texas Red- PsmCas13b	Texas Red- PsmCas13b	Texas Red- PsmCas13b	Texas Red- PsmCas13b	Texas Red- PsmCas13b	Texas Red- PsmCas13b	Texas Red- PsmCas13b	Texas Red- PsmCas13b	Texas Red- PsmCas13b	Texas Red- PsmCas13b	Texas Red- PsmCas13b	Texas Red- PsmCas13b	Texas Red- PsmCas13b	Texas Red- PsmCas13b
Wavelength(Ex/Em)	585 nm/625 nm (Texas Red)	Cycle(Seconds)/Well
		0	157240	158383	140900	164605	150360	159107	211903	211186	299170	277924	191338	203184	167978	160394	156425	164813	166890	176301	177386	172198	169915	155236	159044	179069	187292	179347	169107	173322	166911	159637	165963	179794	154770	177964	178274	176508	171322	163136	2215	169721	176977	152234	157576	157102	157135	165249	166344
		300	242978	243713	160540	150371	145311	150837	282352	265220	413156	381232	217513	227664	185049	196385	248590	250898	254998	259240	250669	208819	185503	179611	177141	184201	173805	172270	177712	174586	170004	170776	174215	184932	180897	191279	179104	183444	218976	257574	2694	269619	261621	268250	270676	272055	255977	261423	244696
		600	248117	251357	242206	246447	245822	248685	1358481	1267985	2089194	1905789	840727	830786	247966	248449	243486	253522	266634	263768	721678	643840	500151	473152	471423	467184	311135	324249	373910	357145	302602	309836	388547	382382	432645	397663	445852	461262	364604	417135	3145	423152	419228	390444	469856	462850	318386	318743	287149
		900	253139	257593	248546	245589	247816	252138	3747633	3689752	4379144	4280887	2660676	2697406	261566	264356	252573	259011	283592	284037	2242574	2050012	1472552	1380260	1355983	1362326	569302	572796	813352	771905	486651	489112	958320	916904	1104818	1029133	1219954	1214660	857320	958893	3002	1016115	1027110	940599	1287604	1252402	643168	632877	498741
		1200	247932	266166	251459	255677	247776	255111	4721074	4746800	4978738	4985532	4208740	4360190	281818	278015	269446	272486	297909	309109	3661177	3563684	2815641	2717146	2634962	2705470	1004554	986006	1531914	1448073	802471	802591	1889917	1829985	2157218	2011948	2318613	2341552	1518649	1623931	3156	1790772	1882869	1813009	2426504	2401533	1201510	1204869	852326
		1500	251355	262264	252758	251431	254091	250339	4832508	4939068	5094666	5103318	4636104	4862114	297005	297381	285863	286335	315217	318506	4278606	4264664	3709637	3616543	3512064	3687975	1386108	1364978	2139559	2041520	1113948	1124548	2715239	2653833	2993476	2816058	3128483	3125555	2066398	2198683	3333	2405594	2594662	2515053	3223759	3250512	1737458	1761673	1234909
		1800	259041	259943	250107	254543	253355	256331	4860324	4975150	5186575	5210841	4725289	5025674	301612	302917	293008	294379	331939	325964	4423208	4422712	4069845	4034847	3951448	4133620	1620540	1629417	2487364	2349988	1336015	1328719	3248904	3145622	3467559	3306444	3544112	3579131	2464980	2505102	2742	2759378	3033378	2996273	3603653	3700740	2169711	2185581	1559150
		2100	263078	259197	248572	256089	251814	257105	4820498	5023796	5182258	5218395	4780699	4980190	315777	301750	296000	302656	329096	341667	4482508	4507514	4233643	4200902	4084540	4308773	1797433	1800963	2652480	2537015	1479899	1482787	3509650	3480732	3715740	3577549	3767591	3807498	2724746	2760230	3296	3032129	3312219	3295117	3788116	3862965	2462590	2468772	1805775
		2400	255893	259852	251001	253952	254932	260718	4748396	4994400	5208446	5191626	4744080	4961627	314400	315795	295107	306345	330545	348063	4468170	4453887	4231750	4232974	4083382	4362727	1913203	1945213	2720797	2619549	1618956	1589596	3694688	3644189	3796924	3673218	3809681	3883683	2922655	2954960	2786	3223332	3447330	3488152	3869311	3909103	2671110	2677896	1998582
		2700	255976	265789	254208	257273	255655	251449	4674714	5036518	5176072	5229678	4797160	4974702	323485	321632	298317	310734	345932	353089	4466894	4480401	4256563	4268065	4101132	4363226	2005040	2019864	2793129	2685316	1703248	1699763	3765168	3709805	3817064	3751967	3874065	3922068	3095542	3089658	3577	3347044	3523688	3583032	3874711	3997986	2833576	2843433	2142372
		3000	256466	275152	256400	260255	257188	261775	4672967	5050116	5181517	5254394	4820122	5028384	325825	325340	310723	315548	351618	354918	4493228	4538760	4280784	4280214	4169156	4434470	2095692	2127067	2816488	2708902	1792001	1787091	3810657	3826844	3836581	3796539	3877658	3969446	3177982	3169623	2819	3398607	3564925	3615735	3870324	3963836	2957556	3002088	2301541
		3300	252628	271417	253968	257457	251871	264729	4661230	5058107	5192070	5219080	4819818	5045954	329854	333265	310340	321913	353252	357022	4445722	4496428	4296853	4264422	4143536	4364852	2134243	2184160	2843068	2712279	1852457	1848669	3796318	3817947	3820033	3775489	3866047	3953598	3192602	3238862	2833	3447894	3577575	3652646	3921233	3978252	3053384	3097802	2422141
		3600	257745	270568	252791	265424	255952	259721	4643094	5026269	5182484	5266010	4792520	5002488	337216	337283	322603	328320	363981	369362	4440102	4483979	4251878	4272364	4118006	4406838	2154174	2206913	2833484	2723913	1900240	1891718	3830038	3832452	3787775	3773749	3852628	3940509	3252092	3262352	2861	3458663	3611939	3658162	3865594	3983133	3148955	3152567	2524208
[truncated: 25 more columns]

## Sheet: Description
RFU values measured after Cycle(Seconds)/Well (Column C7-19, C26-38 and C45-57) for six replicates of different samples (Row 3, 23 and 42: NTC = non-template control, DNA standards: sG1G1, sG2G2 and patient DNA: BR0XX with respective genotype in row 4 ) each with respective reporters (Row 5, 24 and 43)
