# Supplementary material for: CRISPR-enabled point-of-care genotyping for APOL1 genetic risk assessment
Source: EMBO Mol Med. 2024 Sep 13;16(10):18. doi: 10.1038/s44321-024-00126-x (PMC11473833; doi:10.1038/s44321-024-00126-x)
Supplement: Supplementary file 3 — EV Figure Source Data [file 44321_2024_126_MOESM3_ESM.zip › EMM-2024-19522_SourceDataFor_EV4/EMM-2024-19522_SourceDataFor_EV4D/EMM-2024-19522_SourceDataFor_EV4D.xlsx]

## Sheet: 210820
		crRNA	46									47									48									49									50									51
		Sample	NTC	NTC	NTC	Non-target-allele	Non-target-allele	Non-target-allele	Target-allele	Target-allele	Target-allele	NTC	NTC	NTC	Non-target-allele	Non-target-allele	Non-target-allele	Target-allele	Target-allele	Target-allele	NTC	NTC	NTC	Non-target-allele	Non-target-allele	Non-target-allele	Target-allele	Target-allele	Target-allele	NTC	NTC	NTC	Non-target-allele	Non-target-allele	Non-target-allele	Target-allele	Target-allele	Target-allele	NTC	NTC	NTC	Non-target-allele	Non-target-allele	Non-target-allele	Target-allele	Target-allele	Target-allele	NTC	NTC
Wavelength(Ex/Em)	485 nm/525 nm	Cycle(Seconds)/Well	D5	D6	D7	D9	D10	D11	D17	D18	D19	E5	E6	E7	E9	E10	E11	E17	E18	E19	F5	F6	F7	F9	F10	F11	F17	F18	F19	G5	G6	G7	G9	G10	G11	G17	G18	G19	H5	H6	H7	H9	H10	H11	H17	H18	H19	I5	I6
		0	52496	51578	54906	57586	53457	55085	469895	330996	329944	52879	50772	51951	54454	54823	55541	65355	70904	68526	50756	51857	49312	53149	53323	53316	54456	52113	66277	50375	52638	48750	50732	50197	45558	51312	52698	52098	43145	50314	55143	49274	50248	49421	62332	63821	68365	50121	50487
		300	52199	49751	53081	56948	54874	54619	567754	389529	392688	51193	49489	52733	52033	52897	53053	73349	80146	75745	50382	48731	47744	48663	50364	52729	57374	52621	71500	49603	50498	48344	48137	46550	44659	53204	54276	52573	41439	50567	53805	47943	46646	48230	80501	79557	93034	51591	49859
		600	51315	50963	52565	60757	58047	59236	726997	496754	511619	52985	51132	51136	54027	54419	54668	93734	104576	98959	51456	50993	47840	51496	53655	54677	70988	64921	94671	49092	49024	47141	45912	47489	41815	71442	74165	78128	41145	49966	54242	50587	50652	47653	185897	176188	230847	50668	47932
		900	54767	53400	55548	70838	67244	67903	886413	593257	626729	53561	51483	54320	56238	56617	58135	120066	137352	122370	54067	52530	50690	56940	58802	62245	102070	91780	147539	47508	49235	46517	47000	47114	42594	131587	140101	151263	42688	53489	57442	58296	56226	54944	421454	387879	498063	52889	51118
		1200	56104	54626	58223	79781	74392	76603	983572	655783	689351	53593	54788	55468	62210	61849	63435	137700	156250	138679	57871	55696	53605	63419	65946	68926	141452	116858	197917	46485	48364	45827	46874	48050	42206	205472	220719	234815	41794	53746	60194	68799	64307	63687	655801	582937	731441	54253	51905
		1500	58478	56557	61134	87085	80782	82604	1051960	698810	737368	57282	55775	55484	65769	65643	68685	147668	170475	148931	59331	59491	54414	69107	72147	77328	173434	143351	244770	48404	47604	47280	48824	47542	43119	264816	283524	299131	44171	55834	61962	79136	76387	73832	810016	719335	895460	56285	53620
		1800	61891	59469	61789	91272	85164	87491	1084337	723526	772657	57525	55552	57210	68836	67727	71478	157715	179905	160231	60711	60236	54149	73648	77190	83456	200007	162298	278346	48117	49082	47302	49885	50192	43368	307291	327480	345133	45382	58384	64040	90652	84869	82973	902787	794715	982089	57920	55677
		2100	61693	59826	64743	94810	86613	89877	1167897	738165	771434	59019	56870	57544	69354	69632	72882	162189	185094	162741	61403	60169	55011	76356	77995	84376	216110	175121	308980	48278	49027	46288	50159	50097	44209	337235	358064	375458	44260	57340	64253	97599	93138	88464	959496	824212	1033365	57400	55253
		2400	61717	62539	64055	99074	90530	94266	1191040	746616	787767	59254	59200	59857	71878	71943	74256	167571	194579	169294	60896	61412	58098	76698	82639	86063	234386	191076	332157	48453	50758	47093	51007	50337	45591	363451	382960	409310	46466	59273	64319	107864	100034	94350	996122	872524	1060852	58088	54348
		2700	63079	63166	64283	100819	92192	97563	1198548	745413	793305	60778	58531	59991	74930	74821	76089	175700	196026	173155	62564	62253	57687	78371	83343	87766	247226	198983	343121	46777	50863	45642	51633	51064	43621	382907	401143	428113	44486	58357	63355	110841	105353	100677	1005775	890571	1082475	57275	55204
		3000	63720	62992	65776	101660	93907	100578	1210900	754777	802076	61134	59087	61063	75194	73602	74353	178359	198920	174941	63516	62882	57532	79874	84623	88506	261062	208730	361674	47652	48690	47324	54073	52146	45096	404813	422841	447691	44955	57667	65187	114856	109200	105972	1024107	907623	1094328	59383	57161
		3300	64245	65454	66590	104674	97449	101353	1228562	761152	800724	61081	59112	62514	77739	74744	77969	182881	207747	181391	63778	62669	59470	82888	88968	91813	270195	218955	381040	47264	51115	46711	53240	52279	45360	428576	449088	471922	45234	58520	63348	119306	114381	110566	1037948	922883	1108359	59075	57040
		3600	65714	65897	69421	108959	99308	105394	1234833	766523	818514	61449	59531	62062	76166	77657	77634	187766	213874	185656	66157	65452	59606	83097	89088	91303	287382	229392	400017	47564	48986	47175	54911	53174	45117	454419	465714	501312	45453	58994	65976	125294	119198	114504	1055980	933870	1118665	60380	56504
		3900	66292	66266	68687	110418	102495	108346	1232319	774770	814235	63253	60236	62021	77842	77669	80891	189064	217953	184675	64888	65816	60425	85619	91534	94948	298734	238058	416008	49182	50395	45911	53441	52805	46860	470612	487172	521007	44765	58474	66438	132777	124717	116862	1060938	941664	1125059	59762	57664
		4200	66642	65940	70328	111317	101533	107505	1232278	766686	808775	61672	59445	63183	78014	78044	80476	189235	216828	188826	65487	65801	60961	86131	92991	95796	306698	242064	423336	47823	50128	47516	55309	52610	46008	481871	501465	536493	45175	60651	65739	135186	126257	120938	1050039	933845	1117506	61055	57536
		4500	67702	67293	69835	113938	104072	112305	1243813	777607	819167	64239	60480	63574	79542	78179	80823	194102	218303	192420	66839	65983	62814	85595	94462	98020	313555	249585	441990	49035	49876	47947	54049	53996	46179	503855	524050	552471	46354	59974	66257	140965	132282	126199	1061352	946813	1121691	60290	57458
		4800	68955	68989	68885	114677	106601	112924	1254685	781892	825732	63667	62037	63139	79600	79824	80527	197191	223516	197255	68107	66318	62129	88147	94963	99857	327275	256159	463037	48502	50344	46982	55596	54855	47572	521950	535392	574146	45672	60628	66515	142148	134864	129500	1061364	949116	1129939	62342	58375
		5100	68527	68719	72216	117134	108196	113738	1264366	788638	830620	63705	62937	64987	80605	80323	81570	200285	228005	199627	69140	67476	63161	89224	95278	102010	337861	264392	470376	48290	50653	47069	55877	54156	46644	535432	556250	593994	45961	60701	66714	147243	139905	130271	1063010	948952	1126347	61971	58818
		5400	69524	68467	72468	121564	110600	115952	1284914	795641	842176	65297	65435	65516	81374	80903	83444	204466	236332	202978	69430	70529	64412	92291	97726	104041	353271	277581	494458	49204	49492	46776	56173	54167	48122	562961	581187	617648	45846	63047	67611	153498	143020	137737	1077316	952578	1141603	61656	59198
		5700	71386	70045	75095	121919	111803	118112	1282377	794210	840085	65096	63944	66270	81454	81261	84646	211262	233691	204473	69674	70070	64500	91112	97866	103220	362154	283573	503859	49189	50259	47544	57060	55360	46236	572047	587256	634092	46731	61855	67728	157255	143791	139976	1055599	950272	1121938	62211	57422
		6000	69940	72264	74068	124901	114283	121863	1295724	806899	851094	67706	63274	66750	82491	82762	83084	210874	245688	211559	71298	71647	65361	94184	98490	103829	373174	293829	518782	48845	51163	49072	57727	55785	47175	584959	604388	648885	45695	62616	68842	161320	151643	144378	1065347	954528	1141496	62168	60977
		6300	72074	71883	76381	123841	114757	122521	1301565	806814	852090	68879	65000	66607	83593	83515	85655	215385	244320	213254	72555	71001	66861	93096	100729	106253	384077	297805	535818	50194	51137	47148	57903	55470	47971	609064	628806	668895	46642	62703	68450	166400	153937	148194	1069661	960840	1140735	62861	60447
		6600	74146	72710	76313	125393	117852	125024	1291314	814124	853115	68349	66548	65469	83252	83829	85454	218262	248564	215299	73425	72399	66149	94877	100719	108396	387871	299514	538141	49832	50488	47912	57345	56254	48188	617534	634440	678356	46594	61284	68723	165607	156008	148741	1059248	944545	1117879	63046	60878
		6900	73169	71470	75792	127933	115740	124720	1300921	811095	859281	68554	66170	69823	84748	83534	87796	222302	250819	218161	74445	72189	65225	94895	102206	108246	402513	311984	558935	48751	51413	47785	57618	56475	48918	632768	655522	696143	46071	63635	69002	174890	162101	152502	1055530	947499	1117331	63461	59604
		7200	72390	72520	78955	131632	120540	127931	1309942	815055	863456	69481	66761	67624	85862	84119	86962	228122	256432	222596	76002	74067	67845	96915	103661	109981	415480	318597	580533	51189	50947	50164	58339	56422	49355	654444	673232	714124	46029	63688	70784	176808	165858	153045	1070256	965177	1125362	63677	61037
		7500	75163	73957	78149	132307	120763	129082	1321704	821125	861182	71395	67797	69977	85545	84837	87971	230780	260744	227927	75371	75040	69327	97547	106124	111565	425496	327151	587376	49902	51726	48906	58980	57368	48648	661932	686073	729765	46730	63922	68408	181238	170465	159809	1060761	947082	1122821	65566	60708
		7800	77494	75439	81097	136051	123283	128191	1343205	830218	881265	71472	68766	71275	88547	87098	90064	235533	268361	230737	77613	77335	68135	98434	106849	114524	437276	339123	608261	49901	52450	48685	59374	56047	48585	685722	704127	759054	46932	64302	71674	190008	176219	165125	1079127	967832	1140764	65262	61261
		8100	78400	75567	80576	134461	125869	131958	1331394	824417	868858	72031	70363	69784	86969	87411	88498	234699	266773	231803	79668	76385	69938	99488	106152	113532	445007	342504	614348	50079	52501	49887	59304	57617	48014	694336	712627	768972	46421	65458	70756	190511	180263	168200	1064675	957533	1136709	64560	60614
		8400	77400	76463	79760	137635	124824	133358	1331215	831586	870202	74023	71311	72058	88969	87557	89496	237446	272612	233417	78825	76677	70476	100724	111698	112875	456355	348730	634665	49171	52048	48003	60244	58463	48304	704978	723400	774222	46567	64681	71528	194382	181599	169582	1070204	957007	1129008	65465	63285
		8700	77533	77425	83052	139352	126452	137443	1347802	835635	884450	73706	69679	73440	88306	87481	90043	245445	274686	238381	80046	79111	71563	101337	109223	116972	466993	354462	646594	50408	51946	49513	60986	58440	49741	720729	740452	798019	46975	66786	71713	200747	188486	174817	1069248	954410	1130116	66478	62262
		9000	78423	78225	81013	142246	126881	135251	1322491	832181	876439	74258	71521	71599	89771	88181	91083	246824	278127	236921	80069	80197	72516	101058	109673	116546	469082	359934	649961	51271	52100	48403	61452	57483	47883	724817	748809	795965	46972	64811	71312	202965	185580	175201	1059330	946203	1121764	66017	62701
		9300	79574	79851	86094	143400	131028	138791	1345544	829780	884236	75938	71190	73350	91524	88244	92204	250614	284769	244850	81291	79688	72442	103981	113675	118408	480820	376053	666390	50805	53984	48925	62115	59504	49102	746116	767646	822379	47461	65786	75060	209318	195216	181545	1063600	966002	1137546	67754	62994
		9600	79415	77974	81629	143296	131365	138607	1350640	825681	884120	75421	71463	74934	89570	89042	91480	251999	283295	245900	82628	80763	73950	103747	112252	119400	489165	375057	674177	51497	53392	50032	59807	58622	49430	755156	770405	824293	48338	66703	71569	214764	196018	180704	1059504	959822	1132677	67627	62595
		9900	79931	80266	84926	147530	134206	143135	1371825	847202	896220	76028	73542	73776	90074	90061	94053	258611	290310	252551	84844	83356	74400	107587	113688	121890	506243	386617	704066	51596	53016	50330	59952	59805	51124	775121	805752	847386	46700	68540	72195	220286	202742	188330	1079573	969535	1147432	68574	63386
		10200	82229	80570	86736	152259	136652	144557	1374509	848861	900362	76559	73447	75908	91800	92841	94448	261647	293820	256161	84506	82675	74906	105324	117752	123768	517728	395273	715492	51777	54815	50374	63002	60661	49825	793592	816366	862489	46027	68066	74148	226480	205952	193352	1082149	968635	1151882	68793	64739
		10500	82256	82016	85808	152060	138028	144653	1376915	850842	910634	77911	74829	75866	91553	90960	93163	266288	296685	259119	86186	84032	74729	106201	118096	125288	524750	401917	727576	50699	53590	50912	61762	60146	50000	795790	821900	872430	47388	68000	74783	230367	214185	197894	1079791	972398	1143294	69908	64905
		10800	82959	82762	88328	153374	138869	147984	1384750	864271	917096	78559	76362	78089	92456	93401	96401	272000	305274	263568	85369	86827	74756	109259	115000	125646	532041	407876	744307	51738	53989	51994	63955	61438	51079	813376	840360	889137	47273	68919	74711	234588	213202	197124	1080135	960166	1141551	68621	64480
[truncated: 16 more columns]

## Sheet: 210908
		crRNA	53									54									55									56									57									58
		Sample	NTC	NTC	NTC	Non-target-allele	Non-target-allele	Non-target-allele	Target-allele	Target-allele	Target-allele	NTC	NTC	NTC	Non-target-allele	Non-target-allele	Non-target-allele	Target-allele	Target-allele	Target-allele	NTC	NTC	NTC	Non-target-allele	Non-target-allele	Non-target-allele	Target-allele	Target-allele	Target-allele	NTC	NTC	NTC	Non-target-allele	Non-target-allele	Non-target-allele	Target-allele	Target-allele	Target-allele	NTC	NTC	NTC	Non-target-allele	Non-target-allele	Non-target-allele	Target-allele	Target-allele	Target-allele	NTC	NTC
Wavelength(Ex/Em)	485 nm/525 nm	Cycle(Seconds)/Well	D5	D6	D7	D9	D10	D11	D17	D18	D19	E5	E6	E7	E9	E10	E11	E17	E18	E19	F5	F6	F7	F9	F10	F11	F17	F18	F19	G5	G6	G7	G9	G10	G11	G17	G18	G19	H5	H6	H7	H9	H10	H11	H17	H18	H19	I5	I6
		0	45449	49466	55715	55214	56361	53376	64704	68865	70319	55880	58902	57187	56113	56157	61499	368327	292793	463973	45895	54473	64876	56849	56470	59170	513789	535313	544757	55365	55053	55672	54937	54305	56874	205335	239068	258882	50201	51469	53863	55035	54834	57066	135131	98614	133105	54934	52491
		300	50904	46880	52112	54624	54297	49995	64919	71378	72967	55173	60640	57817	55135	54896	59567	457172	355544	574497	57489	56181	66144	54549	53762	58913	618839	646748	670522	55850	54695	56739	53968	52779	56739	264105	299174	325559	48080	50690	53151	56182	53280	54415	176620	124614	179135	53008	51750
		600	52472	47906	53921	53740	54940	50034	85490	89934	94055	63981	67878	68214	62445	62328	67181	662355	478741	797025	65643	63810	78462	60583	61320	67119	808077	846910	893782	68087	64346	67199	59492	56643	65186	445144	476943	546120	51580	51984	54330	58216	55461	56386	271224	180335	270902	52449	51831
		900	55531	50630	56597	60664	63309	56141	136377	143765	149163	81813	86697	86746	75570	76030	83417	865609	605982	1010673	79336	75939	96051	72058	72795	81240	942408	987270	1038078	89954	79226	86851	71527	66175	79368	702747	720623	817088	52736	52625	58101	59747	58106	56586	346969	225436	335169	52906	50887
		1200	59981	54850	63652	72682	76472	61837	196519	205862	210548	99497	110859	110023	92014	97659	107393	1018004	697897	1149430	88992	84084	113031	82981	86634	97938	1023552	1087426	1129084	108893	97082	101626	84059	76355	95447	891034	895603	1006521	55570	53355	59032	59883	59742	60635	384598	250576	376007	54217	51701
		1500	65054	56646	67850	83375	89051	69703	254369	256941	258156	119797	127485	133132	111004	113853	125985	1100760	751179	1243336	96225	92687	123920	95779	96823	110490	1069863	1135834	1169893	124147	108661	117229	94852	85522	109246	994921	997085	1096081	56178	55023	60280	61745	60659	62594	405945	264889	392581	54448	51954
		1800	71371	60279	74317	94351	98180	77824	292195	301094	297345	135701	149797	147200	123600	126777	140457	1159942	778382	1365710	101409	98923	132514	103306	106097	123327	1092555	1166963	1197682	135797	120295	126960	102835	91760	119985	1049946	1049384	1153863	57218	56496	62875	63683	63099	62934	421217	273731	406442	54733	52498
		2100	74493	61791	76820	99263	106636	83240	324921	324062	323285	145731	161181	159974	131931	134779	149703	1178489	800999	1370304	105918	100170	138804	112364	112503	132695	1083384	1145641	1211286	142173	124993	132356	107856	97108	126450	1052275	1049469	1155684	57119	56779	61045	64002	63620	63842	427610	272410	410504	53359	51724
		2400	77346	65345	82046	107231	114008	86660	351508	356204	351102	160678	175085	173875	139011	143857	159062	1201752	858912	1403691	110609	106705	144606	122085	123736	144469	1098234	1176048	1228673	150099	130744	137897	115015	103206	137523	1094727	1057383	1171258	56430	57611	63455	63251	63358	63726	444453	284696	418199	54068	52137
		2700	81535	67413	85740	111090	116728	89188	373941	374670	368793	166444	186677	189348	145208	148381	164814	1214130	865270	1400810	114844	110808	149800	128234	130488	152943	1096201	1185836	1187722	152286	135059	146320	117544	105598	144389	1070806	1047724	1172659	56763	57287	62685	64927	64368	63732	443641	282941	417292	53647	52508
		3000	85812	71851	91935	117171	124432	91571	396625	399876	387881	178683	197310	201943	152221	156518	172991	1255445	869920	1437174	117028	110590	164850	139762	139287	162749	1113257	1201703	1215718	159986	141494	153279	127385	113130	151657	1093016	1055119	1176728	57679	58210	64922	67225	65046	66841	450236	287189	427290	54257	54080
		3300	91112	73913	98293	118793	128683	95420	414491	415924	405483	187387	213294	211045	158579	163603	181857	1273634	885046	1438572	121006	114119	171612	149367	145022	173498	1124132	1211427	1223849	166309	145806	157463	131646	115864	156952	1106486	1070199	1191484	57741	57345	65498	65639	67827	67587	458345	288165	432437	54229	54240
		3600	98202	78013	102055	121464	132787	96648	426341	426992	420726	196119	219302	217724	161132	166763	186819	1261864	883894	1437761	120657	118737	176675	154281	155099	178157	1115184	1197543	1221391	168655	147754	160863	136252	118754	165922	1103250	1052909	1189201	57956	58935	63777	65830	65529	66834	456072	291002	426437	54312	53624
		3900	103740	84055	110278	123652	137508	98739	448578	451230	442654	208319	231070	230882	166759	174514	196239	1286550	891198	1447006	127153	120378	181591	162301	163867	193236	1119498	1207778	1221089	176688	154665	170134	143192	124245	172487	1108785	1074693	1206922	59459	60132	66054	65953	68280	67738	463056	292948	436479	54171	53448
		4200	110333	87679	117444	124725	140908	100489	464600	465328	448859	211514	239951	243812	168701	176191	200653	1297295	905617	1470766	127932	124016	182059	171096	172500	205183	1120158	1207418	1231555	178581	156393	171408	144630	128587	178095	1104620	1078825	1190534	59810	58117	65797	67635	66971	69545	467012	295546	440732	54254	54332
		4500	117828	92462	124450	131308	143853	104899	483742	479661	475964	226038	253496	260634	179268	185050	209521	1311468	913283	1478579	135629	125977	190571	180451	181431	221451	1128573	1214361	1231209	186628	162398	178075	152374	134364	187164	1114903	1084562	1203020	59921	61497	65960	67158	69666	68960	471754	301540	447354	55921	54469
		4800	126962	98594	134734	133990	148241	108690	506453	504151	487658	239222	263320	272719	181628	191075	215386	1328482	933078	1504123	135954	129575	197993	191555	193398	237884	1143694	1235392	1235407	195015	167732	183279	159361	138181	191872	1134727	1102885	1227433	61824	61508	67409	68257	69640	70885	480032	302441	456999	55491	55005
		5100	131075	102690	138987	135062	150703	107623	514487	506806	498576	241436	270886	277279	187075	192622	220668	1313261	919722	1481812	135471	131943	196891	196986	201986	240489	1128669	1224568	1233552	198110	171760	184134	163867	141712	198794	1110818	1082486	1205954	58975	60948	66833	69182	68431	71996	479545	302754	453035	55404	54290
		5400	139050	107993	148395	134684	152965	109065	528576	525012	509108	253408	282058	285532	189643	196276	223859	1322040	924896	1486770	141059	133058	204266	206959	207332	253608	1129766	1215643	1226547	199780	175822	190996	168496	145679	204407	1108365	1094743	1208573	60833	61825	68798	69277	70840	70848	478472	306400	460337	55658	55344
		5700	146466	116082	155542	138105	151595	108692	543005	536011	520558	255919	289234	292535	192810	201904	227843	1319210	924485	1480799	145071	137140	202960	213480	216992	264907	1127894	1207336	1221623	205308	179626	195296	172494	146633	214232	1103792	1079537	1197525	60861	62586	69089	69697	70659	71221	483594	310920	456403	57539	55551
		6000	153445	118411	163108	140183	157075	111523	557314	551001	533444	265329	293163	305678	196830	204909	231380	1315200	923740	1486280	147771	137901	209836	220640	223514	272925	1120544	1206493	1221622	212674	178247	199056	174891	156404	216855	1101527	1086378	1207858	61202	62317	69403	71950	70560	70811	489006	309575	465705	56057	54805
		6300	163383	126042	172584	141801	159362	112891	573989	565545	550287	272266	306128	317260	201955	209366	237098	1321704	930821	1495066	148848	142537	217420	232184	230001	286644	1124972	1212635	1224962	216792	187783	203321	183592	156210	225279	1117115	1090287	1210216	62011	63166	70501	71568	69221	71124	495076	312363	467925	55901	55937
		6600	170385	130951	181642	145161	163057	114990	584847	588035	561106	286703	319748	329839	206421	212442	241790	1337035	928731	1500280	153071	145531	222922	242816	245266	297703	1132212	1217179	1224486	224030	192674	209392	189089	159910	233636	1113533	1107285	1213986	61359	62413	70788	71584	70760	72197	501064	313216	468645	56462	56646
		6900	180340	138603	194984	146815	163991	117641	614239	601919	585767	295580	331885	339043	208836	221678	249351	1343100	943107	1522460	156950	148823	228871	251951	256263	311637	1141858	1226481	1232799	230031	198781	214442	197152	167194	245128	1127625	1122242	1226954	63319	62776	70914	73430	72152	72256	507131	322194	481017	57625	56703
		7200	186803	143887	202755	147333	163569	117786	619794	611432	594287	300519	340933	347287	213419	222009	254461	1339174	945004	1500988	157460	147779	231729	261065	263371	321530	1138452	1216031	1235624	233978	197850	220952	202342	172192	250538	1114580	1112332	1215040	62155	62831	69569	72738	72270	71568	502917	319069	479492	58412	56570
		7500	200035	150559	214470	149293	166956	118159	639391	629841	607424	313684	347932	358736	220058	226906	258217	1342736	949673	1522682	160075	151171	238051	270146	273962	336469	1134204	1227451	1240856	240313	207154	228708	208976	177605	254965	1116314	1117279	1227744	63603	64749	72500	73386	73793	73763	509218	324016	486068	58318	57120
		7800	207768	157341	221463	151172	169459	119059	646957	638538	613131	318985	355805	368541	220846	233101	266719	1342164	947417	1514401	165161	155572	241851	277915	283116	344668	1136725	1220084	1240798	244091	209579	230342	212220	180759	263430	1116483	1119696	1219797	63762	64658	71134	75026	74960	74132	513772	327326	486603	58670	57539
		8100	215416	165328	232791	152741	172772	119205	652184	649404	628436	325057	365911	375256	226048	232498	268661	1341731	942852	1497569	165508	156233	243338	287759	287375	354341	1126797	1213492	1220473	246181	210953	232602	216850	185349	270662	1114334	1114070	1212792	63472	64464	72452	74287	73646	74110	515724	322750	487118	57733	57354
		8400	228257	167286	239778	154306	172411	119431	668058	658968	626237	334251	370901	381437	228397	237480	273696	1340005	936016	1507655	167920	155506	243849	295991	294885	362674	1115506	1210986	1219277	250578	216299	235615	222731	188641	274273	1105858	1104853	1216736	64518	65263	73446	73205	73537	73324	515390	331752	487563	58357	58275
		8700	235396	176985	252500	159513	175894	122769	683891	672072	652839	344474	381701	391126	233102	243115	276936	1340162	948722	1514336	174292	163145	253795	309121	309029	377448	1132426	1218291	1232698	258864	220816	242804	230775	199288	287134	1109283	1128141	1224353	64925	66090	74339	75852	74617	72913	520624	333037	503369	59545	56337
		9000	243358	181534	259546	159123	175848	123201	687414	678370	653393	347018	388935	401889	234483	243543	284322	1325614	936288	1501049	175168	163460	253747	314304	315586	382887	1120269	1197396	1217328	261321	224320	247897	231873	200414	290486	1105582	1099736	1218081	64423	64937	74933	75035	74810	74705	527988	331315	497937	58618	58511
		9300	253273	193791	269390	161220	181063	126238	707573	699956	674567	360069	403245	414321	241845	249044	289708	1343696	945404	1526180	179336	166051	259141	329255	324849	404205	1133197	1220450	1232158	269680	231143	251539	241824	209552	301442	1121110	1125580	1223165	64516	67358	74764	75670	75992	76179	537939	337228	506472	59768	58563
		9600	261433	197262	280188	162573	182208	126249	716928	709266	684516	364423	405537	420411	241810	251361	291780	1336761	942586	1518317	180634	170727	264356	333120	336848	409311	1118841	1222624	1229766	272168	232307	254951	245333	207412	311892	1118462	1123522	1231258	66274	66163	75572	76522	75325	76739	539188	340560	506168	59961	59584
		9900	270889	202282	288986	166423	184084	128476	732053	723999	691799	375371	419251	429338	244784	257099	296432	1349464	942853	1514709	182976	171122	271866	342910	345258	423873	1130145	1221207	1229300	277298	239382	257532	250655	214305	318454	1114230	1128308	1216190	65322	66550	75903	75492	76634	78453	542806	343468	509046	60647	59207
		10200	280372	208004	299771	164407	185810	128275	740011	730244	699625	381544	428691	445484	250059	263019	305493	1354581	948399	1515016	185832	173295	277230	349834	358171	441522	1127606	1215046	1235835	281229	243864	262439	260407	219501	324961	1120783	1130917	1218864	65659	68773	75766	76793	77491	77066	541912	348150	515567	62383	59140
		10500	295090	219640	314594	168989	189076	129922	759907	751557	722499	391770	438449	451024	255760	271239	308715	1365916	955549	1519652	189387	177991	278343	361816	367483	449582	1133063	1224140	1242306	289526	246581	271965	267754	229100	332074	1122981	1137157	1230966	67255	69018	77911	79070	77802	80084	549255	351123	518461	61087	60396
		10800	300927	223969	322040	171250	190617	130598	766569	762062	728081	395955	440766	462763	260716	273898	313121	1360886	955174	1521921	194637	178177	282953	374045	375780	464745	1137606	1222096	1239516	293791	254248	277162	274692	231905	342090	1114640	1147591	1235903	68385	70726	78125	79842	78486	79800	553836	349785	519481	61307	61115
[truncated: 16 more columns]

## Sheet: 220412
		crRNA	60									61
		Sample	NTC	NTC	NTC	Non-target-allele	Non-target-allele	Non-target-allele	Target-allele	Target-allele	Target-allele	NTC	NTC	NTC	Non-target-allele	Non-target-allele	Non-target-allele	Target-allele	Target-allele	Target-allele
Wavelength(Ex/Em)	585 nm/625 nm	Cycle(Seconds)/Well	K3	K4	K5	K7	K8	K9	K15	K16	K17	L3	L4	L5	L7	L8	L9	L15	L16	L17
		0	23335	24513	23353	23556	23602	25641	24977	24485	25872	22473	25064	25112	45676	44490	47589	75802	79194	80118
		300	22411	22618	21733	24927	23859	25294	25404	24879	27482	22143	24352	23983	82835	81245	88027	180911	184927	181338
		600	24587	22351	22297	25208	23950	23438	29370	28072	30042	21457	23536	24069	132057	126430	132889	320821	321497	328456
		900	26356	24237	25454	24361	23436	24718	36773	34012	32374	22564	24941	25407	162164	160595	169377	442577	445722	445389
		1200	24124	23726	24979	24443	23558	24392	40217	36877	37340	23263	25397	27306	181720	182677	190524	522214	542062	525629
		1500	27358	26091	27056	26078	24628	25093	44240	39341	40478	24383	27672	24958	200792	200652	210080	586217	609098	590561
		1800	27285	24906	24023	23606	25005	26772	44225	40241	41406	25167	27211	26473	219970	216309	229004	625408	661334	651617
		2100	28680	25608	26454	26922	26310	26131	44205	43455	42888	23556	26864	27403	235289	236782	245233	678715	702220	691232
		2400	27872	25359	27995	26544	25541	24896	47850	44634	41643	24086	27052	29265	259237	251540	257377	717139	752825	724211
		2700	28459	27551	26772	26205	26166	26898	50214	46142	44019	26707	28700	27829	273177	266280	277557	754236	792001	763204
		3000	30790	29164	29149	26620	26462	29504	50957	49588	45330	25509	28192	27193	280976	278260	287987	779918	822590	790700
		3300	31530	27772	29687	27773	27231	31908	51945	50945	45769	25877	30882	28729	298626	297706	305663	811859	868326	833265
		3600	29434	30299	27836	27224	27360	30065	53850	48913	48600	26181	30315	27450	308735	309723	311590	837730	895962	856803
		3900	29394	29056	29228	29183	26596	30105	52027	51691	46954	26035	28572	28704	323881	323381	331459	871354	930173	879754
		4200	32152	29084	29458	30266	28331	28890	55037	54934	47949	28520	28848	30041	337710	336556	343175	887059	949421	903492
		4500	31957	29789	30666	27996	30192	32655	57019	52279	51605	27252	29437	31519	347856	349456	355267	915636	982357	943667
		4800	33252	29571	33203	28818	29409	31347	58435	53900	48777	28263	32798	32161	368254	361734	367926	950668	1023137	969066
		5100	34312	32576	30317	28036	30588	30468	60189	56582	51798	26835	31623	32743	374950	379765	374009	958851	1039593	979353
		5400	32075	32031	31103	30063	27330	30649	61830	56354	54436	26152	31084	31420	391434	397135	388460	986866	1067291	1025488
		5700	33649	33348	32080	31937	30377	33277	61303	58812	54053	28174	32075	32672	406185	406479	406008	1008174	1091286	1037744
		6000	36039	32299	33962	30798	30622	33494	61911	61831	54933	30460	34118	31636	421445	423847	421715	1014895	1111007	1040726
		6300	34375	32964	31597	31547	31748	32099	66964	61910	57728	29350	32185	31655	436278	432798	416262	1026334	1142960	1054207
		6600	36489	34838	33377	31590	31880	31640	67113	64802	58024	27066	33570	32805	439521	439232	442610	1051076	1142916	1076051
		6900	35419	35671	33127	31586	30276	32603	66977	65649	59496	31380	34064	33497	447495	457328	449100	1083742	1170933	1089096
		7200	36457	34444	34841	30921	33669	35610	69262	65405	58251	30960	33765	32415	466259	466002	455327	1078723	1198187	1102575
		7500	37600	35463	36708	32788	33071	34828	70537	68708	59201	30145	34210	35105	481053	475942	468527	1092946	1206164	1113523
		7800	39051	36238	35514	34341	34971	35320	74950	70853	62351	31970	33384	34715	493887	486689	484765	1116808	1230968	1128754
		8100	36492	37551	36873	34267	32766	34284	70039	70734	62530	30294	36684	35936	500353	500161	493602	1122548	1231139	1141135
		8400	38020	34109	37054	34591	33704	35859	74503	70992	64566	30394	37668	34230	513293	514051	504200	1134660	1245901	1152379
		8700	36686	38069	38559	35688	35712	36532	77798	71215	65149	32660	36540	35772	518896	523209	518549	1132970	1273468	1145780
		9000	39644	36798	37477	36343	36043	35492	78631	76858	64948	32284	35076	35870	534257	534501	526633	1156192	1285061	1176282
		9300	41607	37192	37128	37233	35051	38515	77732	74344	67577	33704	35734	36453	547496	543946	534613	1163883	1286387	1174476
		9600	41301	36390	39554	35086	35568	36717	79928	78738	66995	34353	36368	38983	559392	559949	537282	1155630	1305450	1175280
		9900	42072	40924	39128	35272	35958	39763	81469	78487	69080	32077	37346	37589	565004	567175	544523	1167208	1307616	1196423
		10200	41519	40716	40461	35755	36705	38078	82591	77326	69070	34529	36619	40100	580698	589764	562612	1183476	1317381	1195956
		10500	41999	38924	41135	36385	37011	39064	82943	81818	70506	33567	39231	35993	599574	596300	584382	1193316	1314235	1214257
		10800	44758	41546	40172	36194	36608	39357	87028	81692	71493	32661	38120	36890	605714	595616	569341	1203825	1345143	1328597

## Sheet: 220520
		crRNA	311									312									313									314									315									316
		Sample	NTC	NTC	NTC	Non-target-allele	Non-target-allele	Non-target-allele	Target-allele	Target-allele	Target-allele	NTC	NTC	NTC	Non-target-allele	Non-target-allele	Non-target-allele	Target-allele	Target-allele	Target-allele	NTC	NTC	NTC	Non-target-allele	Non-target-allele	Non-target-allele	Target-allele	Target-allele	Target-allele	NTC	NTC	NTC	Non-target-allele	Non-target-allele	Non-target-allele	Target-allele	Target-allele	Target-allele	NTC	NTC	NTC	Non-target-allele	Non-target-allele	Non-target-allele	Target-allele	Target-allele	Target-allele	NTC	NTC
Wavelength(Ex/Em)	585 nm/625 nm	Cycle(Seconds)/Well	C3	C4	C5	C7	C8	C9	C15	C16	C17	D3	D4	D5	D7	D8	D9	D15	D16	D17	E3	E4	E5	E7	E8	E9	E15	E16	E17	F3	F4	F5	F7	F8	F9	F15	F16	F17	G3	G4	G5	G7	G8	G9	G15	G16	G17	H3	H4
		0	31669	27289	29205	28557	28598	27169	94083	121850	137274	29573	31240	30758	26830	29889	29512	51605	63120	65035	31349	33295	30794	33225	34204	32607	44664	50592	50635	31646	31092	32299	33394	30344	30859	53455	65376	69323	27713	29312	30861	31335	29849	29301	70263	84955	86794	33074	9068
		300	35661	29762	31698	31051	28184	31097	141264	156340	195764	33939	28662	29054	25896	25566	27527	52760	64399	73061	30875	28416	26752	28138	27794	27268	45218	50327	52106	34881	25068	27590	29180	26676	27063	64194	76775	83147	32837	24101	27154	28924	27685	29612	88697	100297	118349	37561	9689
		600	34741	34134	33334	36975	37118	35081	248974	263810	308487	33532	34915	32921	30002	32000	33956	114597	130531	147816	33557	35912	33921	31807	32854	32858	102521	112013	126275	32707	32506	33473	35978	31192	34140	166624	179952	201374	30926	31453	32020	42728	44161	45637	220333	248956	260864	40671	9158
		900	37824	36708	34995	43747	42805	43018	389985	408857	476557	34071	33904	33856	32080	32142	31860	207650	248252	272708	32233	33263	35730	33656	32362	32526	215876	225367	238433	34083	32692	32362	37692	37446	35699	358346	364433	390024	32931	35607	33756	63522	71595	73889	391026	413413	427910	49108	10010
		1200	45360	39170	41109	51248	47915	50341	515438	522851	598463	35118	33245	32574	32235	32918	35387	331368	380036	395332	30130	34295	32434	33160	33312	34280	316955	327590	331882	36081	35767	34590	42740	39617	41491	550674	547260	570557	33391	35223	36519	87558	98260	102354	516148	544860	531696	51932	9558
		1500	45178	40600	45182	58579	53074	55916	603114	607232	677451	32762	33232	33329	30485	31827	34237	434149	493430	505264	29213	33527	30816	36285	34225	34839	389750	403004	381766	38850	35606	34381	46796	43001	45436	721835	711363	714977	37630	35943	35777	102149	117054	122310	625120	638624	603983	54529	10912
		1800	46674	42287	43552	59448	57387	57890	655185	661071	728183	34113	32735	31990	31331	34583	34919	517535	586165	596765	31036	33567	31851	35801	35312	35258	431661	436589	415532	36620	33980	34086	47808	47578	47331	829946	836714	817634	36774	35043	38246	110070	123114	131347	676741	705341	641239	56544	12386
		2100	47427	45084	45318	64790	61605	63204	695200	698095	759265	33091	34159	33360	33145	34373	34782	590661	661396	647952	30149	33009	31759	35674	36410	37859	457217	456960	434061	38017	35697	34060	53767	46947	48510	932756	915295	884672	37999	35388	39805	114711	136319	134761	710809	732311	665419	63205	12728
		2400	47973	45259	46351	70046	61878	64663	734041	725315	782721	33311	33928	33980	34183	36383	36971	657709	741553	720372	31884	31682	34425	38040	39537	39608	485264	480343	456974	37909	37517	35915	52702	49516	50139	1006684	999496	965592	37981	38850	38847	120762	137369	142126	760388	770656	688219	67653	12857
		2700	49915	47355	47785	70738	63954	65286	759787	744313	818292	35239	34536	34436	33610	35898	36584	710696	778674	779692	31171	34312	34145	39909	41881	41010	500882	511252	474934	40371	37606	35323	55559	48443	53223	1093520	1066663	1053762	38779	39561	38865	128216	144796	149877	794138	807641	721560	65174	14032
		3000	52062	46829	50434	66961	66924	69399	775245	756841	826285	33913	37013	36670	35721	37139	38906	760480	837844	827063	33598	35466	35234	37867	43095	41081	519026	516105	490256	37386	39141	38352	54523	51126	53862	1133988	1117111	1092282	39328	40194	39532	132078	147898	156628	808271	819849	712237	69732	13381
		3300	52718	47671	50121	71443	69272	65605	796566	782766	834527	35265	34261	35318	38528	39709	37056	821448	894867	870299	32746	34195	34580	43209	43078	42250	541867	544558	507729	39350	38468	36268	56816	52483	52583	1196817	1171212	1145827	42328	42641	39591	133321	148614	153960	836463	860141	730693	72413	13643
		3600	56216	50167	49692	73439	70274	73833	810749	800476	861999	38479	34747	35405	36199	40404	39473	878456	955306	931674	32765	34407	34586	44851	44252	44915	561245	556731	540803	38085	37982	39816	59364	52179	56544	1255411	1239109	1202703	39249	40022	39581	134743	154148	166570	877646	871651	744245	75698	14512
		3900	55582	48062	49445	75363	70335	72127	814078	803229	866753	36617	37235	33694	36785	38128	39704	902991	999019	965597	33695	36533	34874	41966	46311	45274	572382	583265	542137	41637	38722	35813	61903	55138	56602	1286909	1292171	1236683	41096	41361	43209	141132	159807	167831	890243	903859	755494	78361	14907
		4200	55519	49474	52732	78176	73510	73696	833598	835778	889524	34111	35137	33386	38696	37429	41670	957193	1056025	1009148	32950	35573	37633	47176	47420	45424	597557	599575	571976	40562	38221	40682	65921	58917	59708	1353709	1336990	1282814	43172	39924	41936	139520	155583	169075	917116	922344	768033	79943	15436
		4500	55917	48789	52946	78466	76323	78008	831635	835754	897253	34259	36385	34917	40056	43616	41389	1002065	1093376	1053106	32032	36411	32854	44286	45682	49536	599330	611977	569109	40672	40417	37552	62502	57520	59494	1370976	1386402	1314925	40765	39871	42029	149895	163109	168827	942562	934166	772329	83279	15256
		4800	56454	51304	53699	82310	76698	74715	853420	855749	899355	39588	35526	34458	42125	43160	43019	1025772	1124659	1102269	32741	36362	32542	47833	48666	48416	626046	633846	598602	40012	39093	39801	64477	59432	64603	1424252	1444931	1355391	43697	43808	41982	147888	170273	167199	959245	962574	781843	82988	16225
		5100	56630	54499	53540	81230	75457	78734	875779	859267	928407	36156	38160	37381	41422	43623	44890	1077341	1175183	1144539	33581	33350	33920	49325	51261	52306	645470	641022	614571	40295	41453	37343	65059	59501	64459	1466428	1465948	1394120	41796	41851	42785	158132	167723	178487	982948	989225	782848	85579	16273
		5400	61251	53603	54211	83402	80203	79247	887037	877019	943915	38407	37938	34165	45479	46333	43926	1122114	1222023	1169933	33218	35973	35517	50458	49607	53742	657531	662170	634198	40940	39202	41430	67226	61971	65952	1514594	1496502	1429976	43357	42636	45157	159274	174679	179330	1005921	1006914	798716	90097	16469
		5700	59963	55491	55841	84725	80910	86075	893549	878613	935639	37764	39054	33475	45551	45482	45186	1150463	1247708	1193774	31615	34902	34985	53503	53482	51224	679212	673554	646362	40753	39272	40012	68963	62651	66103	1531577	1530819	1452909	43338	46117	46065	159507	178159	185717	1009320	1014802	801099	92363	16657
		6000	63376	56175	57453	85608	80985	83911	903378	893168	955788	41311	37628	37095	44442	48385	47821	1197623	1282594	1238323	32174	37714	35698	50856	55001	52626	691370	704361	660909	43241	41738	39449	69817	60985	65152	1562874	1570330	1471800	43491	43960	45932	164189	176051	188809	1041032	1040844	805253	95735	17692
		6300	64716	59363	58175	93718	83651	84433	933646	911800	991088	38999	36481	35171	45587	48209	45954	1236234	1329251	1270258	34641	35901	35872	54333	55687	56905	732661	726399	687176	42384	42596	42597	69010	63599	66654	1595342	1606302	1505097	43838	43433	45064	163274	187903	193078	1076612	1071828	819150	94449	17985
		6600	64121	56059	61654	89476	87720	87365	943909	923521	992308	37940	36708	36313	46102	48032	47612	1255469	1348054	1300184	34819	34819	36032	55389	59227	56442	743347	736674	703398	43730	39156	41101	76099	64090	70696	1627726	1621596	1532253	43567	47575	49084	172562	186584	199574	1090422	1088818	824438	96902	19414
		6900	64759	59449	60110	91130	83514	91312	942010	906181	992080	38082	37570	37387	46348	50977	44404	1269171	1370686	1321890	32292	35878	37365	56389	59856	54825	744684	742694	705195	44453	42053	41665	75969	68319	70077	1644550	1660565	1554287	45206	45993	45338	171623	187803	196634	1096865	1101421	828727	93439	19198
		7200	65962	62221	62762	93274	88850	91459	962399	929334	1000045	39141	36846	34820	48343	50146	50562	1306253	1385303	1343654	35717	34546	36057	58256	58262	57413	768006	762348	719479	45284	43860	44199	79709	69778	69320	1657098	1671266	1569541	45754	45263	45368	175534	196509	197340	1127420	1115767	822147	102006	20084
		7500	71035	59338	63307	96137	90176	91956	969837	940834	1007088	40079	36727	33573	49064	50934	49908	1336922	1434845	1355446	33951	35748	36158	59536	59319	60911	779337	784424	734538	45068	42059	41550	73995	66740	71313	1683784	1687432	1573725	45330	46322	47551	176921	195919	202874	1135071	1139815	831919	101745	20197
		7800	69836	64524	67295	96698	89923	88823	986843	952323	1025730	40353	37205	36672	50277	50284	51226	1382641	1454042	1397237	33246	37722	34528	61611	65856	62540	805026	806727	751718	43179	45868	42386	78484	71893	77869	1695138	1711422	1614836	46159	47564	48792	179728	196997	201584	1142477	1154907	834117	107147	22660
		8100	72364	61001	64688	98885	95466	94631	995822	975391	1046335	40417	39553	37465	52634	55860	54448	1421907	1489516	1437232	33499	37611	37239	63415	66048	65435	825817	816525	762714	46210	43967	42182	78434	70969	76074	1732242	1741546	1640922	47884	45790	48842	188845	199954	212702	1171088	1182732	857684	111393	20740
		8400	71869	66664	66944	101141	92447	95921	999521	973670	1046153	41970	39962	38594	51708	55588	54449	1431195	1518008	1440950	35164	36840	35977	64219	66695	67207	830304	825207	778764	48355	44786	42469	79301	72583	72248	1737886	1747969	1650809	47924	45734	45433	188208	199705	209874	1158438	1180281	851957	112867	21742
		8700	71033	66316	67237	99474	96707	97912	1012955	985483	1062574	41788	40749	35982	51824	55094	52141	1451584	1529541	1465558	35180	38243	34905	64720	68569	65544	855527	833191	783658	46227	45059	40977	80317	74482	76960	1760574	1788961	1652869	48427	48813	48587	188409	208676	215826	1199327	1209596	866780	112859	21221
		9000	75716	68294	67231	99927	95938	98620	1027936	985948	1060085	42872	40777	39820	54542	57281	55599	1486523	1563748	1487651	34948	37183	38364	67086	71524	66929	860947	850788	805737	47609	43408	44734	79253	74725	77264	1772484	1790437	1662211	48992	49118	51042	193359	210096	220122	1198619	1226110	866800	117973	23133
		9300	77646	69743	70169	103917	99749	102358	1038734	1011796	1092562	40466	42296	39511	54227	59059	55425	1501112	1580041	1503395	34206	38827	38047	69130	74204	68796	861450	857390	811521	46804	46387	44146	85525	75296	80101	1778717	1785651	1693752	50240	50008	50323	199833	219297	219230	1223455	1245894	879838	121312	23146
		9600	76903	67967	72028	106014	101889	98850	1041495	1016101	1083074	43166	41956	36709	56391	57730	56603	1511420	1607923	1534729	37267	37762	38184	70343	74737	74143	889713	882526	825523	46432	45411	45163	84530	78935	81189	1798490	1808166	1698946	51515	50289	51508	196914	212450	220554	1231907	1248218	888261	123100	22683
		9900	77193	70568	70232	110289	102219	100463	1058188	1022673	1104618	43188	41569	39588	57898	56154	59017	1528828	1623582	1558320	36978	39239	39777	70713	77093	72785	896110	895490	846328	48213	45504	45985	88104	81359	85551	1799051	1822814	1712335	52384	52957	49848	205999	214935	226143	1242188	1264090	892366	123758	22414
		10200	80116	74831	73908	113588	100500	104857	1057376	1047012	1111060	42297	42170	37862	60583	59450	60387	1548245	1633232	1566181	36840	38981	39104	73555	76690	76012	920193	911774	854148	49118	46212	48888	88839	80754	85151	1779358	1831196	1700982	52213	51045	51111	202487	214023	228510	1258280	1284739	883784	126755	24302
		10500	82562	71896	73682	107727	105546	105940	1085061	1060766	1131928	42420	43374	39899	59964	63553	63838	1588914	1660746	1572262	36906	40408	38880	73602	76329	78361	930332	920162	850543	49548	46629	46872	89361	78437	87187	1832634	1859568	1735475	52190	52364	54244	207626	224872	232589	1265258	1309542	905818	131649	23752
		10800	79535	73680	79508	113835	108634	112105	1077811	1057841	1152074	43649	44067	37838	59573	62596	60046	1609322	1667962	1603046	37152	37888	36459	77202	80603	80868	945611	945661	881486	48685	44811	46880	91752	83037	83731	1844402	1872168	1748536	52537	53496	52453	214786	224619	241461	1286503	1310062	919020	136437	26075
[truncated: 7 more columns]

## Sheet: Description
RFU values measured after Cycle(Seconds)/Well (Column C4-40) in triplicates for different samples (Row 2: NTC = non-template control, Non-target-allele, Target-allele) for each crRNA (Row 1)
Mean RFU values for the Non-target-allele and Target-allele were each divided by the mean NTC values at the timepoint 10800.06 (=3hrs) for each crRNA
