# Supplementary material for: CRISPR-enabled point-of-care genotyping for APOL1 genetic risk assessment
Source: EMBO Mol Med. 2024 Sep 13;16(10):18. doi: 10.1038/s44321-024-00126-x (PMC11473833; doi:10.1038/s44321-024-00126-x)
Supplement: Supplementary file 3 — EV Figure Source Data [file 44321_2024_126_MOESM3_ESM.zip › EMM-2024-19522_SourceDataFor_EV4/EMM-2024-19522_SourceDataFor_EVF4B/EMM-2024-19522_SourceDataFor_EV4B.xlsx]

## Sheet: 230109
		crRNA	38												39												40												41
		Sample	NTC	NTC	NTC	NTC	Non-target-allele	Non-target-allele	Non-target-allele	Non-target-allele	Target-allele	Target-allele	Target-allele	Target-allele	NTC	NTC	NTC	NTC	Non-target-allele	Non-target-allele	Non-target-allele	Non-target-allele	Target-allele	Target-allele	Target-allele	Target-allele	NTC	NTC	NTC	NTC	Non-target-allele	Non-target-allele	Non-target-allele	Non-target-allele	Target-allele	Target-allele	Target-allele	Target-allele	NTC	NTC	NTC	NTC	Non-target-allele	Non-target-allele	Non-target-allele	Non-target-allele	Target-allele	Target-allele	Target-allele
Wavelength(Ex/Em)	530 nm/570 nm	Cycle(Seconds)/Well
		0	112083	124339	114804	116421	114287	110925	104070	116923	112333	107387	117920	115749	127987	125174	126993	118190	122211	107833	117520	107336	91606	111998	107861	112246	119982	104076	120054	123904	112257	111011	106383	106256	104217	111791	102140	112593	132725	174174	90942	135222	130151	129968	133667	128064	129545	133301	130134
		300	135267	136599	137077	136529	141186	128097	120920	135724	127248	129493	133278	137925	133818	130361	129983	129419	138663	119786	130882	129084	119480	127973	127165	128024	126261	134377	124036	127260	129837	121144	116534	117473	117878	120967	115762	121337	130952	128810	86886	131663	131774	126306	132175	129473	128568	133642	129226
		600	157678	157597	151656	152249	159785	148332	139359	150418	153380	148185	160918	165330	151250	146332	144633	145454	154260	134705	147225	147078	148012	144785	149128	154694	144698	138127	133913	134163	140902	130495	131000	130233	131217	132097	129908	141674	152691	142818	82590	141713	145592	142771	144056	146158	150066	149948	146383
		900	180924	182688	176228	176447	200068	202543	180473	198503	237049	209557	235562	256944	169066	167855	157341	164328	208865	193558	198206	202733	258692	257592	276501	315041	164885	151557	152395	151681	159295	152494	151319	147818	160499	160365	158295	179856	173352	160359	96873	158462	163848	158512	159615	158970	167664	170781	166399
		1200	199298	198118	192590	193821	335157	359455	284923	330719	514332	429709	482958	524376	187370	185077	173551	183142	500954	482207	451411	467314	819759	832749	880654	1023064	185362	162447	166646	167511	180771	166912	171069	165751	263339	252520	254565	296429	192570	172929	113761	170762	183411	179420	179080	179516	189571	196648	186026
		1500	216963	209196	208598	206324	592797	650014	476082	583613	1036907	842363	904403	954317	201600	196577	188065	192199	1260958	1231078	1128445	1175552	1931196	1950462	1990559	2186893	198953	175790	174791	180079	192814	179280	187352	177696	550084	523929	517112	632272	199814	183812	160188	184591	201038	192134	196888	193058	208778	219020	209779
		1800	225439	218773	210975	211622	931721	1034506	750616	930872	1705851	1350756	1438143	1491502	204813	205223	190222	196391	2320856	2270129	2113562	2206444	3016079	2990718	3019851	3205944	209008	179040	187237	190714	208372	193160	200067	193511	1079166	977869	991671	1209164	210271	193461	171221	189498	216366	206526	205356	209149	239509	250822	238917
		2100	232931	224739	218893	218586	1327147	1459394	1073544	1319459	2393154	1916144	2009570	2049072	214986	212596	197379	209578	3282418	3182839	3077969	3202917	3754422	3695714	3732882	3880383	222545	187088	192813	197006	219886	211244	222646	215278	1776171	1588211	1599900	1967713	218212	204134	141554	196561	244627	238033	226447	225487	286079	302683	281814
		2400	246380	231101	226732	224193	1706270	1895223	1395838	1720446	2968166	2398580	2531977	2547558	222747	221051	203609	211635	3869322	3696445	3731434	3828030	4103462	4040736	4068829	4182650	235821	189303	198654	205134	234927	225163	242476	230162	2446904	2153738	2180688	2651798	222835	212452	152203	201637	268136	259687	243687	248118	357040	370267	335341
		2700	251372	237672	231979	236416	2106958	2303229	1734853	2118362	3471318	2854234	2988056	2976169	230736	230056	209017	218468	4260936	4042253	4124279	4245824	4304776	4230166	4252164	4345758	242973	199480	209520	214063	257404	243568	270804	264116	2995070	2683279	2677775	3263095	233348	219796	130844	211759	306138	298984	270562	275929	431927	463793	415676
		3000	256473	242646	238587	235097	2449628	2650847	2030646	2461433	3810682	3187992	3358027	3323586	233672	238504	213404	227717	4474914	4206479	4367338	4427684	4401503	4329101	4389746	4447090	261916	201354	210060	218579	278592	260917	298689	287073	3374206	3050122	3026827	3632981	241601	223728	113821	209553	348449	337455	304787	307592	526935	566302	496657
		3300	264982	246503	245923	241207	2768824	3029403	2360601	2810284	4136664	3518215	3695408	3666158	248374	244393	223060	230443	4610849	4324401	4532835	4561402	4480946	4416278	4441064	4527926	269757	209857	220886	228105	299027	288899	335616	319200	3697962	3401606	3339919	3913898	251690	234170	134914	214429	401747	390884	347345	342677	655188	696478	613706
		3600	270461	246853	252844	246641	3055504	3295436	2593341	3089006	4332851	3728328	3947411	3894405	251796	255533	223427	231143	4639265	4319810	4552668	4596201	4460784	4399040	4457905	4504932	279959	214106	229248	235935	324220	306353	370185	349499	3865836	3556453	3481362	4062722	260801	236020	162332	222141	450881	441663	391232	388633	782549	841282	724863
		3900	273863	249854	255481	252974	3284479	3548355	2811242	3335373	4461616	3901556	4099643	4036828	257743	260477	233477	239105	4677440	4365287	4595222	4631126	4502630	4432332	4493020	4524678	298027	221016	236625	246362	352659	341783	404453	386957	3998033	3725882	3624535	4117440	273065	245112	188075	232624	519117	511394	438813	438516	936948	1006499	866518
		4200	284137	252846	262794	256425	3519617	3773747	3037781	3579534	4595721	4023372	4247654	4216952	273292	270462	238581	245026	4721944	4391894	4640000	4678338	4508446	4455169	4511763	4548186	311654	228816	241395	253651	385102	367752	453008	429570	4088119	3838148	3721352	4168907	285713	254292	200471	234812	592168	585817	497006	495900	1112974	1189680	1018254
		4500	291247	259132	263848	262542	3698342	3945036	3207968	3765749	4648635	4137667	4380318	4314444	280845	276367	243667	248703	4715874	4418786	4668502	4691699	4529031	4490334	4504802	4558940	321533	228674	248195	262050	417362	404815	501326	477038	4146869	3920322	3796942	4228650	287090	263356	203453	243647	666825	659956	557305	557551	1288581	1379801	1178426
		4800	300338	262202	267555	268873	3846517	4082573	3370026	3918317	4677193	4219648	4477328	4397629	287875	286221	249691	253635	4742048	4415863	4676766	4685385	4517686	4475952	4550772	4580850	339139	237125	264738	270122	455012	440960	550584	520374	4191874	3972388	3856194	4246272	296288	269166	216329	248390	750460	745878	633172	629233	1467810	1566910	1340869
		5100	302059	266875	274645	275172	3973996	4228204	3500144	4043173	4711127	4267612	4516706	4456008	296067	295062	259602	261630	4753167	4463574	4689750	4689967	4546472	4520652	4586588	4583872	351775	244533	269538	283604	490379	478146	605004	573321	4229965	4023516	3910529	4242280	315311	284156	256658	262168	848694	843337	707730	709789	1689747	1771192	1530305
		5400	317207	270177	284264	282172	4142168	4400955	3670041	4205896	4752638	4346982	4603465	4551346	309348	305148	267547	269909	4795044	4486610	4724025	4741162	4594762	4524936	4608104	4621644	366426	252640	281346	296617	534953	514805	657982	623219	4245794	4027608	3934229	4251368	321793	287963	292147	274862	948474	952179	791976	792324	1872486	1990925	1712415
		5700	319285	282803	291124	287646	4239594	4477916	3774478	4305316	4818224	4442287	4673727	4607762	322199	321409	275748	275220	4797612	4483288	4724743	4737587	4580188	4517282	4607227	4620416	389400	259202	287970	303312	583731	562709	720618	680180	4279523	4086672	3975544	4287008	333844	301480	296689	280010	1057653	1056836	885465	884729	2093146	2229194	1909261
		6000	330879	281475	301621	295024	4352714	4589519	3900398	4450080	4881594	4477930	4727856	4664792	335855	329943	286223	284739	4883394	4555954	4803745	4806872	4644836	4599261	4690320	4692688	397876	269758	297744	316136	637275	605669	787048	741701	4316221	4149742	4027564	4317201	353798	311807	334452	296527	1180224	1175226	979621	1000436	2308160	2457348	2110119
		6300	331740	288199	297564	296023	4354709	4556657	3904466	4444554	4793948	4442247	4684560	4608636	344396	337862	295029	287513	4857560	4543952	4773290	4762910	4638696	4563406	4648010	4635471	415805	276733	304019	321233	676965	650911	856026	799821	4293798	4140623	3993055	4310996	365796	318560	314546	299079	1287877	1278894	1070640	1084448	2490699	2631017	2301109
		6600	342503	287452	309547	304943	4503742	4691134	4049010	4558453	4867254	4541874	4766272	4733981	357327	352667	304142	301677	4893076	4594736	4809222	4830198	4688162	4632415	4686893	4719917	433488	278670	317170	334426	735309	706416	927518	877871	4351134	4172943	4077320	4336746	381174	334862	349592	310432	1426711	1412565	1193276	1202838	2726498	2874219	2517988
		6900	342275	297335	313607	310042	4534016	4714700	4092325	4611990	4865674	4526238	4782832	4732494	366908	360022	309240	307666	4872878	4640278	4777086	4800074	4649616	4592441	4673202	4674752	448883	287742	328533	346336	786430	757858	995540	934137	4319081	4162328	4038756	4311532	393170	342780	372709	318167	1549067	1534459	1291377	1306100	2884529	3016461	2655571
		7200	357311	300062	318550	315558	4570773	4751985	4131996	4653838	4871096	4574042	4801507	4722436	374299	378162	320025	317787	4867456	4643901	4801372	4822948	4653576	4602626	4674766	4680879	466561	299101	339150	360890	836388	810151	1069562	999305	4346906	4177835	4069574	4337648	405120	355684	352220	324818	1680359	1677433	1417609	1444762	3088547	3252803	2863088
[truncated: 1 more columns]

## Sheet: 230110
		crRNA	42												43												44												45
		Sample	NTC	NTC	NTC	NTC	Non-target-allele	Non-target-allele	Non-target-allele	Non-target-allele	Target-allele	Target-allele	Target-allele	Target-allele	NTC	NTC	NTC	NTC	Non-target-allele	Non-target-allele	Non-target-allele	Non-target-allele	Target-allele	Target-allele	Target-allele	Target-allele	NTC	NTC	NTC	NTC	Non-target-allele	Non-target-allele	Non-target-allele	Non-target-allele	Target-allele	Target-allele	Target-allele	Target-allele	NTC	NTC	NTC	NTC	Non-target-allele	Non-target-allele	Non-target-allele	Non-target-allele	Target-allele	Target-allele	Target-allele
Wavelength(Ex/Em)	530 nm/570 nm	Cycle(Seconds)/Well
		0	123590	127063	121827	115443	124560	127710	117815	121166	122767	117263	118393	111860	135308	139651	132031	132075	134980	128167	124942	132967	128870	127203	130152	127284	141871	142693	145636	137759	142497	132199	135408	127639	117306	134982	128149	128744	154696	157604	163278	153006	152699	148987	153024	143835	151716	133026	145280
		300	133928	132393	130649	121778	128344	132314	126782	125571	128465	126860	121930	122028	139554	140677	125462	129604	133328	135110	133102	133699	138304	137299	135993	139046	142083	138939	139285	135411	144123	133381	136750	137524	122692	138446	130070	132961	154820	155948	159229	152143	152251	143588	148487	142264	148790	128489	146147
		600	150050	148696	145838	132387	138368	144277	138958	132929	137156	138854	137258	136685	158271	156580	137254	142146	147717	148788	149944	150025	226914	247704	246469	295365	162918	158001	156236	151470	155970	148633	154457	147596	142905	162844	159515	161712	177390	173019	174628	170110	165469	160304	163750	154617	160374	144945	162870
		900	168358	161144	164973	151709	156437	160748	153440	150062	150704	153305	153527	153145	177952	176037	156060	160018	207713	214290	221382	222251	1218284	1420714	1354494	1703268	186544	177548	175111	174161	180340	171286	170211	168880	284772	322764	341623	354235	193578	188490	197530	187800	185847	178513	185927	174484	178416	160473	178055
		1200	180884	178447	180382	165078	168084	183025	170947	162083	171457	169634	168431	165492	194532	188182	166843	177361	591439	591504	660271	689857	3131774	3443035	3200982	3582034	208067	201378	199282	194026	205198	192625	196706	191290	746497	865847	894089	947783	204275	206263	211242	204151	200732	195613	198915	191395	195593	175480	199730
		1500	195016	188339	194132	181724	187657	196496	183341	181095	182745	186158	182193	177131	202906	196340	178013	188517	1635944	1645476	1818666	1933992	4143363	4292964	4103464	4228016	226540	219641	221838	213623	232183	222163	224121	221808	1452130	1697875	1694993	1776457	216180	217114	223750	215333	214824	209839	218053	206878	208706	185817	211022
		1800	206802	199552	206179	191093	202198	210920	197724	191546	197731	195508	194900	190520	208379	202498	182851	191834	2920256	2965989	3139914	3288352	4446330	4473783	4337882	4375733	243276	238287	242359	233751	266977	259856	257760	256827	2199776	2504937	2486162	2519026	226340	222926	233676	227485	235436	223652	230078	224330	222528	203547	224603
		2100	210754	208173	215606	200450	214880	222405	210636	203594	209436	211207	207738	207345	216763	209369	193852	197748	3759788	3822656	3947986	4043699	4533842	4504778	4414914	4440704	260463	254770	254899	247158	316324	305243	306899	305798	2774944	3153812	3079644	3083312	236607	229836	241762	233898	249762	244949	245956	245516	237236	215585	238824
		2400	225141	215092	226613	208105	232927	234762	221127	217934	224141	224098	218543	216424	218305	212535	193987	202469	4168536	4210708	4276460	4301396	4553625	4533609	4447412	4438090	281831	268331	281631	266624	375496	361013	368423	370914	3223643	3582786	3517485	3431553	241446	239677	253125	243116	277908	272864	271931	275781	263597	234545	255610
		2700	230292	224172	236505	221335	251310	253050	232117	233233	238957	241151	232884	228529	220767	219003	200651	209184	4350785	4413456	4414640	4391258	4602053	4554964	4464654	4479869	297710	285939	297940	279971	451577	436406	449721	445060	3489403	3847054	3762590	3660201	251008	243035	257369	251607	307008	303897	305132	310658	278788	254053	274562
		3000	238747	227989	243006	230295	273160	271601	246168	243274	252773	260516	249507	243904	224891	221185	203610	209949	4431006	4439494	4448102	4428312	4591866	4551354	4460191	4472509	309047	302555	315684	292398	532152	520299	534899	537118	3647306	3978438	3892312	3771992	260395	255705	265388	260861	345527	345621	341712	355347	303070	283410	296316
		3300	243919	237944	251810	232395	300680	298225	261094	259053	275704	278818	266610	259908	227431	224219	206676	217300	4462794	4510220	4461582	4469757	4602672	4550329	4456171	4478256	327456	325699	331380	315604	638196	617514	645537	647902	3743225	4068953	3948588	3853278	263643	260992	273638	271402	395096	394028	385498	406497	338227	307108	322819
		3600	256523	245959	257547	240156	321580	319893	280262	272020	297280	300257	289091	283029	234678	225832	210884	219644	4520687	4527200	4515605	4491242	4603958	4576188	4479565	4518094	351099	337735	355416	335994	746641	730646	766403	769747	3807038	4152346	4046273	3920382	276716	265567	282889	280918	447828	455151	437502	464439	374141	343119	353790
		3900	266876	254822	267936	251816	355372	349566	294763	297736	324890	327580	308162	305777	234829	229768	215541	218246	4514374	4534169	4472432	4477247	4619282	4578229	4490878	4505226	366178	361339	374016	352886	876093	846935	900880	902696	3847598	4175871	4084795	3963995	283053	276906	290488	289644	520221	520673	498503	542469	417649	382176	392825
		4200	274144	261774	277143	262272	389500	377761	317467	308919	349035	356383	336520	336124	241743	235034	217697	225113	4544144	4554969	4517930	4515856	4631181	4582512	4486864	4533626	389956	378592	391443	369556	1015750	990903	1044891	1040904	3893379	4225208	4116344	4021148	293670	284592	303019	293259	592988	596996	568315	616048	466704	424136	435094
		4500	286859	272995	291134	274863	424670	414972	341555	331196	384383	390325	369558	369541	249506	242078	225214	233343	4600090	4632882	4572986	4550706	4684018	4630215	4524658	4583061	407572	395472	415042	389016	1163993	1129558	1204147	1208182	3916040	4281869	4182302	4084472	303040	296007	310465	308062	676034	681505	660441	715672	525606	475526	481450
		4800	294621	281718	301122	284670	479248	446504	366708	359224	423334	437174	397825	400966	249861	244412	226068	239295	4624724	4675390	4573792	4590912	4703528	4655006	4554214	4600938	429777	419475	440509	413816	1323477	1299273	1376748	1377267	3951222	4296538	4204808	4089198	309554	300630	315259	319249	770768	776319	739149	821468	584570	529192	539505
		5100	307604	293882	308290	291972	524595	490491	389871	376549	460719	470329	424282	431958	249230	245720	231365	239980	4602096	4653598	4570262	4586960	4688530	4637990	4546455	4583300	442608	443547	451547	432720	1472914	1437195	1531104	1539892	3953375	4298821	4180525	4100369	323157	310401	329258	328141	871733	875930	839395	920430	642183	583799	587590
		5400	315474	298386	319382	306549	568716	522397	411593	396697	497939	508736	465247	467822	259672	254311	236737	245446	4631683	4668750	4582612	4596392	4691553	4652224	4559787	4573812	467776	456107	478818	446745	1640313	1595605	1692458	1701300	3951086	4280352	4173651	4111056	328582	317723	335446	330340	973619	980511	940727	1043536	714496	640552	656971
		5700	335710	313666	332220	317216	622718	572090	443299	431330	546178	561907	510549	511149	262990	257262	242693	246352	4679960	4739195	4609727	4624132	4736532	4668712	4587220	4641456	490598	475516	497035	468803	1816706	1785525	1886598	1890656	3988932	4335884	4204542	4174762	339008	327718	342667	341803	1092356	1096682	1059559	1169392	792501	712483	723763
		6000	346641	325836	344034	326834	684315	613103	474165	459676	592992	608799	553652	555310	265869	263019	246360	249486	4684652	4737225	4640178	4650543	4745644	4710834	4616762	4638146	507732	494395	523639	490900	2001371	1967112	2052386	2065359	4005260	4352646	4222100	4168542	349001	338993	356311	352515	1210323	1232238	1175646	1299056	872882	783047	795863
		6300	356118	335715	357419	342387	729144	665935	502604	491129	643178	663845	594964	605537	271207	268460	251307	257273	4686689	4772816	4646818	4661828	4772544	4698674	4624050	4675725	535663	514605	549909	511906	2170541	2116301	2243533	2243258	4024128	4367383	4275144	4207916	358654	341866	367245	362717	1336134	1349639	1299228	1437000	958239	857615	868952
		6600	364230	344864	367156	350375	794155	707977	532841	517485	685014	709344	640211	652526	272291	275496	259751	258962	4664108	4732757	4615205	4624752	4747950	4700260	4596084	4623356	550491	537730	560089	530371	2335273	2285900	2387994	2386060	3982662	4349052	4201022	4174070	370369	348896	369520	377484	1455953	1475792	1416052	1556395	1048985	927510	951322
		6900	376656	352816	380473	366438	850996	759682	567699	551190	752053	769942	692085	699156	276411	275496	259660	262685	4690814	4737106	4609229	4639670	4745634	4684090	4580608	4643535	568527	551242	590233	545621	2488710	2441660	2559449	2541374	4004180	4357106	4249098	4164852	377848	358410	380396	379132	1599360	1610957	1568750	1719183	1141831	1016732	1047428
		7200	392413	365488	396018	377184	911441	816231	606838	582887	805684	830936	751123	756616	282927	284803	269533	268740	4663579	4736990	4621629	4668894	4740648	4695658	4593774	4650146	588378	576620	603192	565569	2643517	2574361	2713898	2700423	4010249	4354349	4241654	4194217	387533	364471	391208	394332	1723726	1761377	1695056	1862616	1242476	1099835	1143875
[truncated: 1 more columns]

## Sheet: Description
RFU values measured after Cycle(Seconds)/Well (Column C4-40) for different samples (Row 2: NTC = non-template control, Non-target-allele, Target-allele) for each crRNA (Row 1)
Mean RFU values for the Non-target-allele and Target-allele were each divided by the mean NTC values at the timepoint 10800.06 (=3hrs) for each crRNA
For each sample RPA performed in duplicates and RPA product measured in duplicates (first two colums RPA product 1 and second two columns RPA product 2 for each sample)
