# Supplementary material for: CRISPR-enabled point-of-care genotyping for APOL1 genetic risk assessment
Source: EMBO Mol Med. 2024 Sep 13;16(10):18. doi: 10.1038/s44321-024-00126-x (PMC11473833; doi:10.1038/s44321-024-00126-x)
Supplement: Supplementary file 3 — EV Figure Source Data [file 44321_2024_126_MOESM3_ESM.zip › EMM-2024-19522_SourceData_Code/EMM-2024-19522_SourceData_code_APOL1_ts_classifier.ipynb]

# %% [code]
import sys
import matplotlib as mpl
import pandas as pd
from matplotlib.pylab import imshow, plot, subplots, hist, scatter, bar, step
from glob import glob
from tqdm.notebook import tqdm
import matplotlib.pyplot as plt
import numpy as np
import seaborn as sns
import math
import os
import sktime
import re
from collections import Counter
from sklearn.model_selection import train_test_split
from sklearn.metrics import accuracy_score, balanced_accuracy_score
from sklearn.metrics import confusion_matrix, ConfusionMatrixDisplay
import tsgm
from tqdm import tqdm

from sklearn.ensemble import RandomForestClassifier
from sktime.classification.distance_based import KNeighborsTimeSeriesClassifier
from sktime.classification.deep_learning import CNNClassifier, FCNClassifier, LSTMFCNClassifier, InceptionTimeClassifier, TapNetClassifier
from sktime.classification.feature_based import Catch22Classifier, FreshPRINCE, RandomIntervalClassifier, SummaryClassifier, TSFreshClassifier
from sktime.classification.hybrid import HIVECOTEV1, HIVECOTEV2
from sktime.classification.interval_based import CanonicalIntervalForest

# %% [code]
df = pd.read_csv('Data/All_samples_raw_mdc_tum_br_g2.csv')

# %% [code]
df.head()

# %% [code]
df.rename(columns={'Time [s]':'Time'}, inplace=True)

# %% [code]
df.head()

# %% [code]
df.Target = df.Target.str.replace('G1G0', 'G0G1')

# %% [code]
df.Enzyme.unique()

# %% [code]
grouped = df.groupby(df.Target.str.extract(r'(G\dG\d)', expand=False))

# %% [code]
for name, group in grouped:
    print(name)
    # print(group)

# %% [code]
df_plot = df.copy()
df_plot['Genotype'] = df_plot.Target.str.extract(r'(G\dG\d)', expand=False)

# %% [code]
with sns.plotting_context("talk"):
    g=sns.relplot(data=df_plot, x='Time', y='Datapoint', kind='line', hue='Enzyme', errorbar='ci', col='Genotype', col_wrap=3, col_order=sorted(df_plot.Genotype.unique()))

    (g.set_titles("{col_name}", size=18)
      .tight_layout(w_pad=0)
      .set_ylabels('RFUs')
      .set_xlabels('time, s'))
    # g.savefig('pics/mean_plots.pdf')

# %% [code]
df_plot.head()

# %% [code]
with sns.plotting_context("talk"):
    g=sns.relplot(data=df_plot, x='Time', y='Datapoint', sort=False, lw=0.2, kind='line', units='Target', hue='Enzyme', estimator=None,  col='Genotype', col_wrap=3, col_order=sorted(df_plot.Genotype.unique()))
    (g.set_titles("{col_name}", size=18)
      .tight_layout(w_pad=0)
      .set_ylabels('RFUs')
      .set_xlabels('time, s'))
    # g.savefig('pics/mean_plots_all_lines.pdf')    

# %% [code]
sns.set_style('white')
with sns.plotting_context("talk"):
    g=sns.relplot(data=df[df.Target.str.contains('G1G1')], x='Time', y='Datapoint', sort=False, lw=0.2, kind='line', units='Target', hue='Enzyme', estimator=None)
    (g.set_titles("{col_name}", size=18)
      .tight_layout(w_pad=0)
      .set_ylabels('RFUs')
      .set_xlabels('time, s'))
    g.savefig('pics/mean_plots_all_lines_illustration11.pdf')    

# %% [markdown]
Require trial number and  time point as multi index, enzyme as col names, Datapoint as data. Target should be converted to 1d vec with same length as no of incidences.

# %% [code]
# no of incidences = no of patients
df.shape[0]/df['Time'].unique().shape[0]/df['Enzyme'].unique().shape[0]

# %% [code]
df2=df.pivot_table(index=['Target','Time'], columns='Enzyme')

# %% [code]
df2.head()

# %% [code]
def split_train_eval(df, seed=123, ratio=0.7):
    np.random.seed(seed)    
    neworder = list(df.index.unique(level=0))
    np.random.shuffle(neworder)

    newindex = sorted(df.index, key=lambda x: neworder.index(x[0]))
    df = df.reindex(newindex)

    index_list = df.index.unique(level=0)
    df_length = index_list.shape[0]
    split_index = int(round(ratio*df_length))
    
    df_train = df.loc[df.index.unique(level=0)[:split_index]]
    df_eval  = df.loc[df.index.unique(level=0)[split_index:]]

    tv_train = np.array(list(map(lambda x: re.findall('G\dG\d', x)[0], list(df_train.index.unique(level=0)))))
    tv_eval  = np.array(list(map(lambda x: re.findall('G\dG\d', x)[0], list(df_eval.index.unique(level=0)))))

    if np.unique((tv_eval)).shape[0] == 6:
        print('all classes in eval')

    return df_train, df_eval, tv_train, tv_eval    

    

# %% [code]
all_labels=Counter(sorted(np.array(list(map(lambda x: re.findall('G\dG\d', x)[0], list(df2.index.get_level_values(0).unique()))))))
all_labels

# %% [code]
fig,ax = plt.subplots(figsize=(4,3))
df_labels = pd.DataFrame.from_dict(all_labels, orient='index')
df_labels.plot(kind='bar', ax=ax, edgecolor='white', linewidth=0, color='slategrey', width=0.7, alpha=0.8)
ax.get_legend().remove()
sns.despine()
# fig.savefig('pics/hist_genotypes.pdf', bbox_inches='tight')

# %% [code]
df_train, df_eval, tv_train, tv_eval = split_train_eval(df2, seed=29, ratio=0.7)

clf = Catch22Classifier(estimator=RandomForestClassifier(n_estimators=40), outlier_norm=True, n_jobs=-1) 

clf.fit(df_train, tv_train)
y_pred = clf.predict(df_eval)

print(accuracy_score(tv_eval, y_pred))

cm = confusion_matrix(tv_eval, y_pred, labels=sorted(np.unique(np.hstack((tv_eval, y_pred)))))
disp = ConfusionMatrixDisplay(confusion_matrix=cm, display_labels=sorted(np.unique(np.hstack((tv_eval, y_pred)))))
disp.plot(cmap=plt.cm.Blues);
# plt.savefig('pics/confusion_matrix.pdf')

# %% [markdown]
Try data augmentation - need to separate by class and turn into numpy arrays, then reassemble

# %% [markdown]
## split by genotpye 

# %% [code]
df2[df2.index.get_level_values('Target').str.contains('G2G2')]

# %% [code]
all_labels

# %% [code]
# separate into 6 df, then shuffle and ratio, then recombine
def split_by_genotype(df, seed, ratio):

    np.random.seed(seed)
    
    all_train_df = {}
    all_eval_df = {}
    all_tv_train = np.zeros(shape=0, dtype='<U4')
    all_tv_eval = np.zeros(shape=0, dtype='<U4')
    
    for k in all_labels.keys():
        df_temp = df2[df2.index.get_level_values('Target').str.contains(k)]
        df_train_temp, df_eval_temp, tv_train_temp, tv_eval_temp = split_train_eval(df_temp, seed=seed, ratio=ratio)
        all_train_df.update({k:df_train_temp})
        all_eval_df.update({k:df_eval_temp})    
        all_tv_train = np.hstack((all_tv_train, tv_train_temp))
        all_tv_eval = np.hstack((all_tv_eval, tv_eval_temp))
    
    all_train_df_combined = pd.DataFrame()
    for k in all_train_df:
        all_train_df_combined = pd.concat((all_train_df_combined, all_train_df[k]))
    
    all_eval_df_combined = pd.DataFrame()
    for k in all_eval_df:
        all_eval_df_combined = pd.concat((all_eval_df_combined, all_eval_df[k]))

    return all_train_df_combined, all_eval_df_combined, all_tv_train, all_tv_eval

# %% [code]
df.head()

# %% [code]
label_sorting = ['G0G0', 'G0G1', 'G0G2', 'G1G2', 'G2G2', 'G1G1']

df_train, df_eval, tv_train, tv_eval = split_by_genotype(df, seed=8, ratio=0.699)
clf = CanonicalIntervalForest(n_estimators=40, n_jobs=-1, random_state=4) # good

clf.fit(df_train, tv_train)
y_pred = clf.predict(df_eval)
cm = confusion_matrix(tv_eval, y_pred, labels=label_sorting)

# %% [code]
cm

# %% [code]
def train_and_eval(df, seed=123, ratio=0.699, classifier='C22', plot_cf=True, savename=None, seed2=0, balanced_accuracy=False):

    label_sorting = ['G0G0', 'G0G1', 'G0G2', 'G1G2', 'G2G2', 'G1G1']
    
    df_train, df_eval, tv_train, tv_eval = split_by_genotype(df, seed=seed, ratio=ratio)

    if classifier=='K':
        clf = KNeighborsTimeSeriesClassifier(n_neighbors=10, distance='dtw', distance_params={})
    elif classifier=='C22':
        clf = Catch22Classifier(estimator=RandomForestClassifier(n_estimators=40), outlier_norm=True, n_jobs=-1) # good
    elif classifier=='CIF':
        clf = CanonicalIntervalForest(n_estimators=40, n_jobs=-1, random_state=seed2) # good
    else:
        clf = None
        print('ERROR: classifier unknown')
    
    clf.fit(df_train, tv_train)
    y_pred = clf.predict(df_eval)
    
    if plot_cf:
        cm = confusion_matrix(tv_eval, y_pred, labels=label_sorting)
        fig, ax = plt.subplots(figsize=(4,4))
        sns.set(font_scale=1.0) # Adjust to fit
        sns.heatmap(cm, annot=True, ax=ax, cmap=sns.color_palette("light:b", as_cmap=True)
, fmt="g", cbar=False, xticklabels=label_sorting, yticklabels=label_sorting );  

        
        # Labels, title and ticks
        label_font = {'size':'12'}  # Adjust to fit
        ax.set_ylabel('True genotype', fontdict=label_font);
        ax.set_xlabel('Predicted genotype', fontdict=label_font);
        
        ax.tick_params(axis='both', which='major', labelsize=10)  # Adjust to fit

        if savename:
            fig.savefig('pics/' +savename)

    if balanced_accuracy:
        return balanced_accuracy_score(tv_eval, y_pred)
    else:
        return accuracy_score(tv_eval, y_pred)

# %% [code]
sns.set_context('paper')
train_and_eval(df2, seed=8, classifier='CIF', plot_cf=True, seed2=4, savename=None)

# %% [markdown]
get accuracy for a bunch of seeds

# %% [code]
accu_cif = []
for s in tqdm(range(100)):
    accu_cif.append(train_and_eval(df2, seed=s, classifier='CIF', plot_cf=False, seed2=s))

accu_cif = np.array(accu_cif)    

# %% [code]
accu_cif_balanced = []
for s in tqdm(range(100)):
    accu_cif_balanced.append(train_and_eval(df2, seed=s, classifier='CIF', plot_cf=False, seed2=s, balanced_accuracy=True))

accu_cif_balanced = np.array(accu_cif_balanced)    

# %% [code]
accu_cif.mean(), accu_cif.std()

# %% [code]
sns.set_style('ticks')
sns.set_context('paper', 1.5)
fig,ax=plt.subplots(figsize=(2,3))
sns.boxplot(accu_cif, fliersize=0, width=0.3)

sns.despine(offset=3)
ax.set_ylim(0,1.02)
ax.set_ylabel('Accuracy')

# fig.savefig('pics/averaged_accuracy.pdf', bbox_inches='tight')

# %% [code]
accu_c22 = []
for s in tqdm(range(100)):
    accu_c22.append(train_and_eval(df2, seed=s, classifier='C22', plot_cf=False, seed2=s))

accu_c22 = np.array(accu_c22)    

# %% [code]
accu_c22.mean(), accu_c22.std()

# %% [markdown]
## data augmentation

# %% [code]
df_train.head()

# %% [code]
counter_train = Counter(sorted(np.array(list(map(lambda x: re.findall('G\dG\d', x)[0], list(df_train.index.get_level_values(0).unique()))))))
counter_train

# %% [code]
# this sorts into a big dict where genotypes are kept separately to be reassembled later

n_samples_final = 500

var_aug = df_train.to_numpy().mean()*1000
# samples_to_generate = int(np.round(fac*1/(all_labels[index_temp]/all_labels.total())))
aug_model = tsgm.models.augmentations.GaussianNoise()

all_data={}
for label in all_labels:
    all_data.update({label:np.zeros((0,19,3))})

# go through individual time series
for i1 in range(df_train.index.unique(level=0).shape[0]):
    df_temp = df_train[df_train.index.get_level_values(0) == df_train.index.unique(level=0)[i1]]
    index_temp =  re.findall('G\dG\d', df_temp.index[0][0])[0]
    
    n_samples_to_generate = int(np.round(n_samples_final/counter_train[index_temp]))    
    # n_samples_to_generate=1
    samples = aug_model.generate(X=np.expand_dims(df_temp.to_numpy(),0), n_samples=n_samples_to_generate, variance=var_aug)

    all_data[index_temp] = np.vstack((all_data[index_temp], samples))       

# %% [code]
df_recon = pd.DataFrame(columns=df2.columns.get_level_values(1)) # reconstructed df
df_recon = pd.concat({'': df_recon}, names=['Target'])
tv_train = np.array([], dtype='<U4')

for index_temp in all_data:    
    for i2 in range(all_data[index_temp].shape[0]):
        tv_train = np.hstack((tv_train, index_temp))
        
        df_temp2 = pd.DataFrame(data=all_data[index_temp][i2], columns=df2.columns.get_level_values(1), index=df_temp.index.get_level_values(1)).astype(df_recon.dtypes)
        df_temp2 = pd.concat({index_temp+'_'+str(i2): df_temp2}, names=['Target'])

        # df_recon = pd.concat((df_recon, df_temp2.astype(df_recon.dtypes)))
        df_recon = pd.concat((df_recon, df_temp2.astype(np.float64))) # need the float64 conversion here for sktime...

df_recon.index.names = ['Target', 'Time']
df_recon.columns = df2.columns

# %% [code]
clf = Catch22Classifier(estimator=RandomForestClassifier(n_estimators=50), outlier_norm=True, n_jobs=-1)

clf.fit(df_recon, tv_train)
y_pred = clf.predict(df_eval)

print(accuracy_score(tv_eval, y_pred))

cm = confusion_matrix(tv_eval, y_pred, labels=sorted(np.unique(np.hstack((tv_eval, y_pred)))))
disp = ConfusionMatrixDisplay(confusion_matrix=cm, display_labels=sorted(np.unique(np.hstack((tv_eval, y_pred)))))
disp.plot(cmap=plt.cm.Blues);
