# Supplementary material for: CRISPR-enabled point-of-care genotyping for APOL1 genetic risk assessment
Source: EMBO Mol Med. 2024 Sep 13;16(10):18. doi: 10.1038/s44321-024-00126-x (PMC11473833; doi:10.1038/s44321-024-00126-x)
Supplement: Supplementary file 3 — EV Figure Source Data [file 44321_2024_126_MOESM3_ESM.zip › EMM-2024-19522_SourceData_Code/EMM-2024-19522_SourceData_Code_data.csv]

Datapoint	Target	Enzyme	Time [s]
145304	gCD1 (G0G2)	LwaCas13a	0
176625	gCD1 (G0G2)	LwaCas13a	300
174956	gCD1 (G0G2)	LwaCas13a	600
179911	gCD1 (G0G2)	LwaCas13a	900
195352	gCD1 (G0G2)	LwaCas13a	1200
220383	gCD1 (G0G2)	LwaCas13a	1500
252448	gCD1 (G0G2)	LwaCas13a	1800
300123	gCD1 (G0G2)	LwaCas13a	2100
345299	gCD1 (G0G2)	LwaCas13a	2400
395190	gCD1 (G0G2)	LwaCas13a	2700
437781	gCD1 (G0G2)	LwaCas13a	3000
488349	gCD1 (G0G2)	LwaCas13a	3300
541289	gCD1 (G0G2)	LwaCas13a	3600
587671	gCD1 (G0G2)	LwaCas13a	3900
639466	gCD1 (G0G2)	LwaCas13a	4200
700788	gCD1 (G0G2)	LwaCas13a	4500
731853	gCD1 (G0G2)	LwaCas13a	4800
801589	gCD1 (G0G2)	LwaCas13a	5100
837732	gCD1 (G0G2)	LwaCas13a	5400
155854	gCD1 (G0G2)	LwaCas13a	0
187990	gCD1 (G0G2)	LwaCas13a	300
187479	gCD1 (G0G2)	LwaCas13a	600
191902	gCD1 (G0G2)	LwaCas13a	900
210625	gCD1 (G0G2)	LwaCas13a	1200
245796	gCD1 (G0G2)	LwaCas13a	1500
291046	gCD1 (G0G2)	LwaCas13a	1800
352006	gCD1 (G0G2)	LwaCas13a	2100
419235	gCD1 (G0G2)	LwaCas13a	2400
488563	gCD1 (G0G2)	LwaCas13a	2700
557445	gCD1 (G0G2)	LwaCas13a	3000
625822	gCD1 (G0G2)	LwaCas13a	3300
683802	gCD1 (G0G2)	LwaCas13a	3600
752163	gCD1 (G0G2)	LwaCas13a	3900
821141	gCD1 (G0G2)	LwaCas13a	4200
897333	gCD1 (G0G2)	LwaCas13a	4500
931606	gCD1 (G0G2)	LwaCas13a	4800
1004843	gCD1 (G0G2)	LwaCas13a	5100
1044876	gCD1 (G0G2)	LwaCas13a	5400
165179	gCD1 (G0G2)	LwaCas13a	0
185228	gCD1 (G0G2)	LwaCas13a	300
185015	gCD1 (G0G2)	LwaCas13a	600
191875	gCD1 (G0G2)	LwaCas13a	900
221791	gCD1 (G0G2)	LwaCas13a	1200
274403	gCD1 (G0G2)	LwaCas13a	1500
358229	gCD1 (G0G2)	LwaCas13a	1800
471325	gCD1 (G0G2)	LwaCas13a	2100
596058	gCD1 (G0G2)	LwaCas13a	2400
715083	gCD1 (G0G2)	LwaCas13a	2700
795277	gCD1 (G0G2)	LwaCas13a	3000
892855	gCD1 (G0G2)	LwaCas13a	3300
968905	gCD1 (G0G2)	LwaCas13a	3600
1037117	gCD1 (G0G2)	LwaCas13a	3900
1105626	gCD1 (G0G2)	LwaCas13a	4200
1177337	gCD1 (G0G2)	LwaCas13a	4500
1209109	gCD1 (G0G2)	LwaCas13a	4800
1288628	gCD1 (G0G2)	LwaCas13a	5100
1310955	gCD1 (G0G2)	LwaCas13a	5400
167425	gCD1 (G0G2)	LwaCas13a	0
178079	gCD1 (G0G2)	LwaCas13a	300
176772	gCD1 (G0G2)	LwaCas13a	600
184562	gCD1 (G0G2)	LwaCas13a	900
202748	gCD1 (G0G2)	LwaCas13a	1200
236695	gCD1 (G0G2)	LwaCas13a	1500
282380	gCD1 (G0G2)	LwaCas13a	1800
348842	gCD1 (G0G2)	LwaCas13a	2100
428992	gCD1 (G0G2)	LwaCas13a	2400
514960	gCD1 (G0G2)	LwaCas13a	2700
579304	gCD1 (G0G2)	LwaCas13a	3000
667345	gCD1 (G0G2)	LwaCas13a	3300
733004	gCD1 (G0G2)	LwaCas13a	3600
805454	gCD1 (G0G2)	LwaCas13a	3900
872575	gCD1 (G0G2)	LwaCas13a	4200
938022	gCD1 (G0G2)	LwaCas13a	4500
980782	gCD1 (G0G2)	LwaCas13a	4800
1056404	gCD1 (G0G2)	LwaCas13a	5100
1097821	gCD1 (G0G2)	LwaCas13a	5400
158147	gCD1 (G0G2)	LwaCas13a	0
182918	gCD1 (G0G2)	LwaCas13a	300
182829	gCD1 (G0G2)	LwaCas13a	600
188263	gCD1 (G0G2)	LwaCas13a	900
199724	gCD1 (G0G2)	LwaCas13a	1200
222538	gCD1 (G0G2)	LwaCas13a	1500
248873	gCD1 (G0G2)	LwaCas13a	1800
287615	gCD1 (G0G2)	LwaCas13a	2100
332866	gCD1 (G0G2)	LwaCas13a	2400
376540	gCD1 (G0G2)	LwaCas13a	2700
420662	gCD1 (G0G2)	LwaCas13a	3000
462384	gCD1 (G0G2)	LwaCas13a	3300
515524	gCD1 (G0G2)	LwaCas13a	3600
559688	gCD1 (G0G2)	LwaCas13a	3900
613440	gCD1 (G0G2)	LwaCas13a	4200
661642	gCD1 (G0G2)	LwaCas13a	4500
699542	gCD1 (G0G2)	LwaCas13a	4800
759112	gCD1 (G0G2)	LwaCas13a	5100
794494	gCD1 (G0G2)	LwaCas13a	5400
165512	gCD1 (G0G2)	LwaCas13a	0
177113	gCD1 (G0G2)	LwaCas13a	300
175193	gCD1 (G0G2)	LwaCas13a	600
181243	gCD1 (G0G2)	LwaCas13a	900
197210	gCD1 (G0G2)	LwaCas13a	1200
220193	gCD1 (G0G2)	LwaCas13a	1500
260067	gCD1 (G0G2)	LwaCas13a	1800
307190	gCD1 (G0G2)	LwaCas13a	2100
360692	gCD1 (G0G2)	LwaCas13a	2400
415186	gCD1 (G0G2)	LwaCas13a	2700
462524	gCD1 (G0G2)	LwaCas13a	3000
519891	gCD1 (G0G2)	LwaCas13a	3300
566365	gCD1 (G0G2)	LwaCas13a	3600
625278	gCD1 (G0G2)	LwaCas13a	3900
682745	gCD1 (G0G2)	LwaCas13a	4200
739838	gCD1 (G0G2)	LwaCas13a	4500
780472	gCD1 (G0G2)	LwaCas13a	4800
846186	gCD1 (G0G2)	LwaCas13a	5100
887799	gCD1 (G0G2)	LwaCas13a	5400
176386	gCD2 (G1G2)	LwaCas13a	0
187112	gCD2 (G1G2)	LwaCas13a	300
180863	gCD2 (G1G2)	LwaCas13a	600
182020	gCD2 (G1G2)	LwaCas13a	900
192918	gCD2 (G1G2)	LwaCas13a	1200
236107	gCD2 (G1G2)	LwaCas13a	1500
340869	gCD2 (G1G2)	LwaCas13a	1800
507489	gCD2 (G1G2)	LwaCas13a	2100
732743	gCD2 (G1G2)	LwaCas13a	2400
994083	gCD2 (G1G2)	LwaCas13a	2700
1259064	gCD2 (G1G2)	LwaCas13a	3000
1556333	gCD2 (G1G2)	LwaCas13a	3300
1842273	gCD2 (G1G2)	LwaCas13a	3600
2128653	gCD2 (G1G2)	LwaCas13a	3900
2419934	gCD2 (G1G2)	LwaCas13a	4200
2689996	gCD2 (G1G2)	LwaCas13a	4500
2872248	gCD2 (G1G2)	LwaCas13a	4800
3147665	gCD2 (G1G2)	LwaCas13a	5100
3296211	gCD2 (G1G2)	LwaCas13a	5400
168989	gCD2 (G1G2)	LwaCas13a	0
190158	gCD2 (G1G2)	LwaCas13a	300
188772	gCD2 (G1G2)	LwaCas13a	600
190443	gCD2 (G1G2)	LwaCas13a	900
198032	gCD2 (G1G2)	LwaCas13a	1200
223537	gCD2 (G1G2)	LwaCas13a	1500
279000	gCD2 (G1G2)	LwaCas13a	1800
366647	gCD2 (G1G2)	LwaCas13a	2100
488932	gCD2 (G1G2)	LwaCas13a	2400
638566	gCD2 (G1G2)	LwaCas13a	2700
790095	gCD2 (G1G2)	LwaCas13a	3000
975893	gCD2 (G1G2)	LwaCas13a	3300
1172072	gCD2 (G1G2)	LwaCas13a	3600
1361638	gCD2 (G1G2)	LwaCas13a	3900
1579783	gCD2 (G1G2)	LwaCas13a	4200
1794525	gCD2 (G1G2)	LwaCas13a	4500
1961479	gCD2 (G1G2)	LwaCas13a	4800
2201642	gCD2 (G1G2)	LwaCas13a	5100
2372558	gCD2 (G1G2)	LwaCas13a	5400
152218	gCD2 (G1G2)	LwaCas13a	0
182443	gCD2 (G1G2)	LwaCas13a	300
180899	gCD2 (G1G2)	LwaCas13a	600
185696	gCD2 (G1G2)	LwaCas13a	900
211361	gCD2 (G1G2)	LwaCas13a	1200
291793	gCD2 (G1G2)	LwaCas13a	1500
461923	gCD2 (G1G2)	LwaCas13a	1800
713665	gCD2 (G1G2)	LwaCas13a	2100
1026133	gCD2 (G1G2)	LwaCas13a	2400
1364048	gCD2 (G1G2)	LwaCas13a	2700
1665966	gCD2 (G1G2)	LwaCas13a	3000
2011395	gCD2 (G1G2)	LwaCas13a	3300
2299925	gCD2 (G1G2)	LwaCas13a	3600
2592436	gCD2 (G1G2)	LwaCas13a	3900
2879442	gCD2 (G1G2)	LwaCas13a	4200
3153413	gCD2 (G1G2)	LwaCas13a	4500
3265790	gCD2 (G1G2)	LwaCas13a	4800
3514703	gCD2 (G1G2)	LwaCas13a	5100
3618611	gCD2 (G1G2)	LwaCas13a	5400
158519	gCD2 (G1G2)	LwaCas13a	0
185007	gCD2 (G1G2)	LwaCas13a	300
175824	gCD2 (G1G2)	LwaCas13a	600
179484	gCD2 (G1G2)	LwaCas13a	900
197807	gCD2 (G1G2)	LwaCas13a	1200
251251	gCD2 (G1G2)	LwaCas13a	1500
363703	gCD2 (G1G2)	LwaCas13a	1800
552044	gCD2 (G1G2)	LwaCas13a	2100
808184	gCD2 (G1G2)	LwaCas13a	2400
1097409	gCD2 (G1G2)	LwaCas13a	2700
1378744	gCD2 (G1G2)	LwaCas13a	3000
1676989	gCD2 (G1G2)	LwaCas13a	3300
1979615	gCD2 (G1G2)	LwaCas13a	3600
2248438	gCD2 (G1G2)	LwaCas13a	3900
2516770	gCD2 (G1G2)	LwaCas13a	4200
2742751	gCD2 (G1G2)	LwaCas13a	4500
2890914	gCD2 (G1G2)	LwaCas13a	4800
3110246	gCD2 (G1G2)	LwaCas13a	5100
3209092	gCD2 (G1G2)	LwaCas13a	5400
167240	gCD2 (G1G2)	LwaCas13a	0
187682	gCD2 (G1G2)	LwaCas13a	300
181946	gCD2 (G1G2)	LwaCas13a	600
184600	gCD2 (G1G2)	LwaCas13a	900
205056	gCD2 (G1G2)	LwaCas13a	1200
269525	gCD2 (G1G2)	LwaCas13a	1500
412399	gCD2 (G1G2)	LwaCas13a	1800
644565	gCD2 (G1G2)	LwaCas13a	2100
972884	gCD2 (G1G2)	LwaCas13a	2400
1340080	gCD2 (G1G2)	LwaCas13a	2700
1665141	gCD2 (G1G2)	LwaCas13a	3000
2011512	gCD2 (G1G2)	LwaCas13a	3300
2326913	gCD2 (G1G2)	LwaCas13a	3600
2587246	gCD2 (G1G2)	LwaCas13a	3900
2845505	gCD2 (G1G2)	LwaCas13a	4200
3073170	gCD2 (G1G2)	LwaCas13a	4500
3144842	gCD2 (G1G2)	LwaCas13a	4800
3391780	gCD2 (G1G2)	LwaCas13a	5100
3451106	gCD2 (G1G2)	LwaCas13a	5400
168269	gCD2 (G1G2)	LwaCas13a	0
175854	gCD2 (G1G2)	LwaCas13a	300
171543	gCD2 (G1G2)	LwaCas13a	600
177186	gCD2 (G1G2)	LwaCas13a	900
203048	gCD2 (G1G2)	LwaCas13a	1200
287122	gCD2 (G1G2)	LwaCas13a	1500
453575	gCD2 (G1G2)	LwaCas13a	1800
704683	gCD2 (G1G2)	LwaCas13a	2100
1021546	gCD2 (G1G2)	LwaCas13a	2400
1355537	gCD2 (G1G2)	LwaCas13a	2700
1681456	gCD2 (G1G2)	LwaCas13a	3000
2019159	gCD2 (G1G2)	LwaCas13a	3300
2333022	gCD2 (G1G2)	LwaCas13a	3600
2623431	gCD2 (G1G2)	LwaCas13a	3900
2889262	gCD2 (G1G2)	LwaCas13a	4200
3134400	gCD2 (G1G2)	LwaCas13a	4500
3208240	gCD2 (G1G2)	LwaCas13a	4800
3428812	gCD2 (G1G2)	LwaCas13a	5100
3496276	gCD2 (G1G2)	LwaCas13a	5400
176659	gCD3 (G1G0)	LwaCas13a	0
186919	gCD3 (G1G0)	LwaCas13a	300
182575	gCD3 (G1G0)	LwaCas13a	600
191702	gCD3 (G1G0)	LwaCas13a	900
221945	gCD3 (G1G0)	LwaCas13a	1200
312146	gCD3 (G1G0)	LwaCas13a	1500
494102	gCD3 (G1G0)	LwaCas13a	1800
757987	gCD3 (G1G0)	LwaCas13a	2100
1063039	gCD3 (G1G0)	LwaCas13a	2400
1368352	gCD3 (G1G0)	LwaCas13a	2700
1615218	gCD3 (G1G0)	LwaCas13a	3000
1862227	gCD3 (G1G0)	LwaCas13a	3300
2056356	gCD3 (G1G0)	LwaCas13a	3600
2255596	gCD3 (G1G0)	LwaCas13a	3900
2448245	gCD3 (G1G0)	LwaCas13a	4200
2589646	gCD3 (G1G0)	LwaCas13a	4500
2659152	gCD3 (G1G0)	LwaCas13a	4800
2849918	gCD3 (G1G0)	LwaCas13a	5100
2910358	gCD3 (G1G0)	LwaCas13a	5400
162937	gCD3 (G1G0)	LwaCas13a	0
187907	gCD3 (G1G0)	LwaCas13a	300
182083	gCD3 (G1G0)	LwaCas13a	600
186935	gCD3 (G1G0)	LwaCas13a	900
222868	gCD3 (G1G0)	LwaCas13a	1200
313556	gCD3 (G1G0)	LwaCas13a	1500
495938	gCD3 (G1G0)	LwaCas13a	1800
758959	gCD3 (G1G0)	LwaCas13a	2100
1058515	gCD3 (G1G0)	LwaCas13a	2400
1359427	gCD3 (G1G0)	LwaCas13a	2700
1595138	gCD3 (G1G0)	LwaCas13a	3000
1816597	gCD3 (G1G0)	LwaCas13a	3300
2026337	gCD3 (G1G0)	LwaCas13a	3600
2201583	gCD3 (G1G0)	LwaCas13a	3900
2387472	gCD3 (G1G0)	LwaCas13a	4200
2537638	gCD3 (G1G0)	LwaCas13a	4500
2619380	gCD3 (G1G0)	LwaCas13a	4800
2780487	gCD3 (G1G0)	LwaCas13a	5100
2824226	gCD3 (G1G0)	LwaCas13a	5400
169017	gCD3 (G1G0)	LwaCas13a	0
185676	gCD3 (G1G0)	LwaCas13a	300
180175	gCD3 (G1G0)	LwaCas13a	600
179054	gCD3 (G1G0)	LwaCas13a	900
183577	gCD3 (G1G0)	LwaCas13a	1200
205717	gCD3 (G1G0)	LwaCas13a	1500
231805	gCD3 (G1G0)	LwaCas13a	1800
292727	gCD3 (G1G0)	LwaCas13a	2100
383354	gCD3 (G1G0)	LwaCas13a	2400
508411	gCD3 (G1G0)	LwaCas13a	2700
644418	gCD3 (G1G0)	LwaCas13a	3000
813867	gCD3 (G1G0)	LwaCas13a	3300
1008475	gCD3 (G1G0)	LwaCas13a	3600
1214606	gCD3 (G1G0)	LwaCas13a	3900
1423231	gCD3 (G1G0)	LwaCas13a	4200
1648953	gCD3 (G1G0)	LwaCas13a	4500
1795254	gCD3 (G1G0)	LwaCas13a	4800
2042081	gCD3 (G1G0)	LwaCas13a	5100
2176706	gCD3 (G1G0)	LwaCas13a	5400
174243	gCD3 (G1G0)	LwaCas13a	0
180111	gCD3 (G1G0)	LwaCas13a	300
176346	gCD3 (G1G0)	LwaCas13a	600
177827	gCD3 (G1G0)	LwaCas13a	900
192861	gCD3 (G1G0)	LwaCas13a	1200
229625	gCD3 (G1G0)	LwaCas13a	1500
304717	gCD3 (G1G0)	LwaCas13a	1800
407520	gCD3 (G1G0)	LwaCas13a	2100
544314	gCD3 (G1G0)	LwaCas13a	2400
710455	gCD3 (G1G0)	LwaCas13a	2700
887103	gCD3 (G1G0)	LwaCas13a	3000
1083059	gCD3 (G1G0)	LwaCas13a	3300
1296374	gCD3 (G1G0)	LwaCas13a	3600
1520633	gCD3 (G1G0)	LwaCas13a	3900
1740162	gCD3 (G1G0)	LwaCas13a	4200
1970278	gCD3 (G1G0)	LwaCas13a	4500
2141922	gCD3 (G1G0)	LwaCas13a	4800
2382839	gCD3 (G1G0)	LwaCas13a	5100
2517488	gCD3 (G1G0)	LwaCas13a	5400
173094	gCD3 (G1G0)	LwaCas13a	0
192987	gCD3 (G1G0)	LwaCas13a	300
189437	gCD3 (G1G0)	LwaCas13a	600
195814	gCD3 (G1G0)	LwaCas13a	900
217334	gCD3 (G1G0)	LwaCas13a	1200
275053	gCD3 (G1G0)	LwaCas13a	1500
374297	gCD3 (G1G0)	LwaCas13a	1800
522783	gCD3 (G1G0)	LwaCas13a	2100
702356	gCD3 (G1G0)	LwaCas13a	2400
910323	gCD3 (G1G0)	LwaCas13a	2700
1124989	gCD3 (G1G0)	LwaCas13a	3000
1372525	gCD3 (G1G0)	LwaCas13a	3300
1606083	gCD3 (G1G0)	LwaCas13a	3600
1836787	gCD3 (G1G0)	LwaCas13a	3900
2104470	gCD3 (G1G0)	LwaCas13a	4200
2335698	gCD3 (G1G0)	LwaCas13a	4500
2518791	gCD3 (G1G0)	LwaCas13a	4800
2760484	gCD3 (G1G0)	LwaCas13a	5100
2912597	gCD3 (G1G0)	LwaCas13a	5400
176380	gCD3 (G1G0)	LwaCas13a	0
191917	gCD3 (G1G0)	LwaCas13a	300
189678	gCD3 (G1G0)	LwaCas13a	600
190707	gCD3 (G1G0)	LwaCas13a	900
212054	gCD3 (G1G0)	LwaCas13a	1200
255999	gCD3 (G1G0)	LwaCas13a	1500
330575	gCD3 (G1G0)	LwaCas13a	1800
448726	gCD3 (G1G0)	LwaCas13a	2100
594086	gCD3 (G1G0)	LwaCas13a	2400
786519	gCD3 (G1G0)	LwaCas13a	2700
998823	gCD3 (G1G0)	LwaCas13a	3000
1243685	gCD3 (G1G0)	LwaCas13a	3300
1513265	gCD3 (G1G0)	LwaCas13a	3600
1789811	gCD3 (G1G0)	LwaCas13a	3900
2069715	gCD3 (G1G0)	LwaCas13a	4200
2364073	gCD3 (G1G0)	LwaCas13a	4500
2572330	gCD3 (G1G0)	LwaCas13a	4800
2844878	gCD3 (G1G0)	LwaCas13a	5100
3020243	gCD3 (G1G0)	LwaCas13a	5400
158774	gCD4 (G1G1)	LwaCas13a	0
186696	gCD4 (G1G1)	LwaCas13a	300
179373	gCD4 (G1G1)	LwaCas13a	600
179955	gCD4 (G1G1)	LwaCas13a	900
200507	gCD4 (G1G1)	LwaCas13a	1200
252125	gCD4 (G1G1)	LwaCas13a	1500
368116	gCD4 (G1G1)	LwaCas13a	1800
555360	gCD4 (G1G1)	LwaCas13a	2100
810381	gCD4 (G1G1)	LwaCas13a	2400
1097957	gCD4 (G1G1)	LwaCas13a	2700
1412375	gCD4 (G1G1)	LwaCas13a	3000
1748996	gCD4 (G1G1)	LwaCas13a	3300
2068418	gCD4 (G1G1)	LwaCas13a	3600
2398054	gCD4 (G1G1)	LwaCas13a	3900
2706256	gCD4 (G1G1)	LwaCas13a	4200
3016256	gCD4 (G1G1)	LwaCas13a	4500
3243794	gCD4 (G1G1)	LwaCas13a	4800
3520304	gCD4 (G1G1)	LwaCas13a	5100
3646592	gCD4 (G1G1)	LwaCas13a	5400
178238	gCD4 (G1G1)	LwaCas13a	0
192597	gCD4 (G1G1)	LwaCas13a	300
189461	gCD4 (G1G1)	LwaCas13a	600
190976	gCD4 (G1G1)	LwaCas13a	900
207889	gCD4 (G1G1)	LwaCas13a	1200
253477	gCD4 (G1G1)	LwaCas13a	1500
384784	gCD4 (G1G1)	LwaCas13a	1800
635390	gCD4 (G1G1)	LwaCas13a	2100
1023870	gCD4 (G1G1)	LwaCas13a	2400
1525166	gCD4 (G1G1)	LwaCas13a	2700
2029913	gCD4 (G1G1)	LwaCas13a	3000
2542245	gCD4 (G1G1)	LwaCas13a	3300
2960891	gCD4 (G1G1)	LwaCas13a	3600
3294051	gCD4 (G1G1)	LwaCas13a	3900
3592984	gCD4 (G1G1)	LwaCas13a	4200
3804737	gCD4 (G1G1)	LwaCas13a	4500
3965928	gCD4 (G1G1)	LwaCas13a	4800
4146673	gCD4 (G1G1)	LwaCas13a	5100
4188030	gCD4 (G1G1)	LwaCas13a	5400
172739	gCD4 (G1G1)	LwaCas13a	0
186481	gCD4 (G1G1)	LwaCas13a	300
182925	gCD4 (G1G1)	LwaCas13a	600
182706	gCD4 (G1G1)	LwaCas13a	900
193938	gCD4 (G1G1)	LwaCas13a	1200
230009	gCD4 (G1G1)	LwaCas13a	1500
347162	gCD4 (G1G1)	LwaCas13a	1800
582910	gCD4 (G1G1)	LwaCas13a	2100
951667	gCD4 (G1G1)	LwaCas13a	2400
1407915	gCD4 (G1G1)	LwaCas13a	2700
1865003	gCD4 (G1G1)	LwaCas13a	3000
2334650	gCD4 (G1G1)	LwaCas13a	3300
2704865	gCD4 (G1G1)	LwaCas13a	3600
3015448	gCD4 (G1G1)	LwaCas13a	3900
3287589	gCD4 (G1G1)	LwaCas13a	4200
3520882	gCD4 (G1G1)	LwaCas13a	4500
3645589	gCD4 (G1G1)	LwaCas13a	4800
3836259	gCD4 (G1G1)	LwaCas13a	5100
3891216	gCD4 (G1G1)	LwaCas13a	5400
174583	gCD4 (G1G1)	LwaCas13a	0
180020	gCD4 (G1G1)	LwaCas13a	300
182816	gCD4 (G1G1)	LwaCas13a	600
187788	gCD4 (G1G1)	LwaCas13a	900
200842	gCD4 (G1G1)	LwaCas13a	1200
261293	gCD4 (G1G1)	LwaCas13a	1500
411782	gCD4 (G1G1)	LwaCas13a	1800
687445	gCD4 (G1G1)	LwaCas13a	2100
1062353	gCD4 (G1G1)	LwaCas13a	2400
1505079	gCD4 (G1G1)	LwaCas13a	2700
1927160	gCD4 (G1G1)	LwaCas13a	3000
2357216	gCD4 (G1G1)	LwaCas13a	3300
2716561	gCD4 (G1G1)	LwaCas13a	3600
3031173	gCD4 (G1G1)	LwaCas13a	3900
3314424	gCD4 (G1G1)	LwaCas13a	4200
3551461	gCD4 (G1G1)	LwaCas13a	4500
3672015	gCD4 (G1G1)	LwaCas13a	4800
3881194	gCD4 (G1G1)	LwaCas13a	5100
3926264	gCD4 (G1G1)	LwaCas13a	5400
161448	gCD4 (G1G1)	LwaCas13a	0
182518	gCD4 (G1G1)	LwaCas13a	300
180401	gCD4 (G1G1)	LwaCas13a	600
180014	gCD4 (G1G1)	LwaCas13a	900
189608	gCD4 (G1G1)	LwaCas13a	1200
214930	gCD4 (G1G1)	LwaCas13a	1500
286229	gCD4 (G1G1)	LwaCas13a	1800
418269	gCD4 (G1G1)	LwaCas13a	2100
630969	gCD4 (G1G1)	LwaCas13a	2400
909782	gCD4 (G1G1)	LwaCas13a	2700
1212530	gCD4 (G1G1)	LwaCas13a	3000
1593315	gCD4 (G1G1)	LwaCas13a	3300
1942080	gCD4 (G1G1)	LwaCas13a	3600
2281230	gCD4 (G1G1)	LwaCas13a	3900
2632182	gCD4 (G1G1)	LwaCas13a	4200
2934883	gCD4 (G1G1)	LwaCas13a	4500
3132021	gCD4 (G1G1)	LwaCas13a	4800
3402206	gCD4 (G1G1)	LwaCas13a	5100
3504527	gCD4 (G1G1)	LwaCas13a	5400
165940	gCD4 (G1G1)	LwaCas13a	0
190991	gCD4 (G1G1)	LwaCas13a	300
186515	gCD4 (G1G1)	LwaCas13a	600
188578	gCD4 (G1G1)	LwaCas13a	900
195683	gCD4 (G1G1)	LwaCas13a	1200
225772	gCD4 (G1G1)	LwaCas13a	1500
302547	gCD4 (G1G1)	LwaCas13a	1800
441530	gCD4 (G1G1)	LwaCas13a	2100
648394	gCD4 (G1G1)	LwaCas13a	2400
929917	gCD4 (G1G1)	LwaCas13a	2700
1273485	gCD4 (G1G1)	LwaCas13a	3000
1676516	gCD4 (G1G1)	LwaCas13a	3300
2096726	gCD4 (G1G1)	LwaCas13a	3600
2497201	gCD4 (G1G1)	LwaCas13a	3900
2895891	gCD4 (G1G1)	LwaCas13a	4200
3251588	gCD4 (G1G1)	LwaCas13a	4500
3473149	gCD4 (G1G1)	LwaCas13a	4800
3774000	gCD4 (G1G1)	LwaCas13a	5100
3896844	gCD4 (G1G1)	LwaCas13a	5400
152404	gCD5 (G0G2)	LwaCas13a	0
186116	gCD5 (G0G2)	LwaCas13a	300
182727	gCD5 (G0G2)	LwaCas13a	600
190619	gCD5 (G0G2)	LwaCas13a	900
208848	gCD5 (G0G2)	LwaCas13a	1200
248258	gCD5 (G0G2)	LwaCas13a	1500
314068	gCD5 (G0G2)	LwaCas13a	1800
405335	gCD5 (G0G2)	LwaCas13a	2100
515413	gCD5 (G0G2)	LwaCas13a	2400
633261	gCD5 (G0G2)	LwaCas13a	2700
729339	gCD5 (G0G2)	LwaCas13a	3000
821533	gCD5 (G0G2)	LwaCas13a	3300
900031	gCD5 (G0G2)	LwaCas13a	3600
963727	gCD5 (G0G2)	LwaCas13a	3900
1034765	gCD5 (G0G2)	LwaCas13a	4200
1099467	gCD5 (G0G2)	LwaCas13a	4500
1144724	gCD5 (G0G2)	LwaCas13a	4800
1210785	gCD5 (G0G2)	LwaCas13a	5100
1234182	gCD5 (G0G2)	LwaCas13a	5400
157666	gCD5 (G0G2)	LwaCas13a	0
184153	gCD5 (G0G2)	LwaCas13a	300
179327	gCD5 (G0G2)	LwaCas13a	600
185288	gCD5 (G0G2)	LwaCas13a	900
200092	gCD5 (G0G2)	LwaCas13a	1200
232829	gCD5 (G0G2)	LwaCas13a	1500
293321	gCD5 (G0G2)	LwaCas13a	1800
370994	gCD5 (G0G2)	LwaCas13a	2100
473431	gCD5 (G0G2)	LwaCas13a	2400
572106	gCD5 (G0G2)	LwaCas13a	2700
666784	gCD5 (G0G2)	LwaCas13a	3000
763174	gCD5 (G0G2)	LwaCas13a	3300
833687	gCD5 (G0G2)	LwaCas13a	3600
907834	gCD5 (G0G2)	LwaCas13a	3900
983916	gCD5 (G0G2)	LwaCas13a	4200
1040574	gCD5 (G0G2)	LwaCas13a	4500
1081963	gCD5 (G0G2)	LwaCas13a	4800
1155881	gCD5 (G0G2)	LwaCas13a	5100
1189323	gCD5 (G0G2)	LwaCas13a	5400
162888	gCD5 (G0G2)	LwaCas13a	0
182627	gCD5 (G0G2)	LwaCas13a	300
177955	gCD5 (G0G2)	LwaCas13a	600
184196	gCD5 (G0G2)	LwaCas13a	900
199728	gCD5 (G0G2)	LwaCas13a	1200
219988	gCD5 (G0G2)	LwaCas13a	1500
256464	gCD5 (G0G2)	LwaCas13a	1800
311573	gCD5 (G0G2)	LwaCas13a	2100
370393	gCD5 (G0G2)	LwaCas13a	2400
436760	gCD5 (G0G2)	LwaCas13a	2700
500646	gCD5 (G0G2)	LwaCas13a	3000
563555	gCD5 (G0G2)	LwaCas13a	3300
616453	gCD5 (G0G2)	LwaCas13a	3600
667706	gCD5 (G0G2)	LwaCas13a	3900
724060	gCD5 (G0G2)	LwaCas13a	4200
770329	gCD5 (G0G2)	LwaCas13a	4500
800649	gCD5 (G0G2)	LwaCas13a	4800
856659	gCD5 (G0G2)	LwaCas13a	5100
880706	gCD5 (G0G2)	LwaCas13a	5400
175468	gCD5 (G0G2)	LwaCas13a	0
180535	gCD5 (G0G2)	LwaCas13a	300
180149	gCD5 (G0G2)	LwaCas13a	600
185467	gCD5 (G0G2)	LwaCas13a	900
204180	gCD5 (G0G2)	LwaCas13a	1200
234711	gCD5 (G0G2)	LwaCas13a	1500
283509	gCD5 (G0G2)	LwaCas13a	1800
347303	gCD5 (G0G2)	LwaCas13a	2100
428451	gCD5 (G0G2)	LwaCas13a	2400
510251	gCD5 (G0G2)	LwaCas13a	2700
582010	gCD5 (G0G2)	LwaCas13a	3000
657910	gCD5 (G0G2)	LwaCas13a	3300
726024	gCD5 (G0G2)	LwaCas13a	3600
787064	gCD5 (G0G2)	LwaCas13a	3900
855672	gCD5 (G0G2)	LwaCas13a	4200
908459	gCD5 (G0G2)	LwaCas13a	4500
950485	gCD5 (G0G2)	LwaCas13a	4800
1015814	gCD5 (G0G2)	LwaCas13a	5100
1038289	gCD5 (G0G2)	LwaCas13a	5400
169497	gCD5 (G0G2)	LwaCas13a	0
185141	gCD5 (G0G2)	LwaCas13a	300
179524	gCD5 (G0G2)	LwaCas13a	600
190132	gCD5 (G0G2)	LwaCas13a	900
214854	gCD5 (G0G2)	LwaCas13a	1200
259859	gCD5 (G0G2)	LwaCas13a	1500
317085	gCD5 (G0G2)	LwaCas13a	1800
397240	gCD5 (G0G2)	LwaCas13a	2100
478324	gCD5 (G0G2)	LwaCas13a	2400
557053	gCD5 (G0G2)	LwaCas13a	2700
613501	gCD5 (G0G2)	LwaCas13a	3000
672701	gCD5 (G0G2)	LwaCas13a	3300
715838	gCD5 (G0G2)	LwaCas13a	3600
748917	gCD5 (G0G2)	LwaCas13a	3900
788149	gCD5 (G0G2)	LwaCas13a	4200
827280	gCD5 (G0G2)	LwaCas13a	4500
843224	gCD5 (G0G2)	LwaCas13a	4800
882749	gCD5 (G0G2)	LwaCas13a	5100
894532	gCD5 (G0G2)	LwaCas13a	5400
164969	gCD5 (G0G2)	LwaCas13a	0
184482	gCD5 (G0G2)	LwaCas13a	300
181587	gCD5 (G0G2)	LwaCas13a	600
191117	gCD5 (G0G2)	LwaCas13a	900
210661	gCD5 (G0G2)	LwaCas13a	1200
248520	gCD5 (G0G2)	LwaCas13a	1500
305692	gCD5 (G0G2)	LwaCas13a	1800
384443	gCD5 (G0G2)	LwaCas13a	2100
461189	gCD5 (G0G2)	LwaCas13a	2400
538489	gCD5 (G0G2)	LwaCas13a	2700
603275	gCD5 (G0G2)	LwaCas13a	3000
672208	gCD5 (G0G2)	LwaCas13a	3300
716986	gCD5 (G0G2)	LwaCas13a	3600
765743	gCD5 (G0G2)	LwaCas13a	3900
806324	gCD5 (G0G2)	LwaCas13a	4200
848862	gCD5 (G0G2)	LwaCas13a	4500
879131	gCD5 (G0G2)	LwaCas13a	4800
929355	gCD5 (G0G2)	LwaCas13a	5100
943226	gCD5 (G0G2)	LwaCas13a	5400
151730	gCD6 (G0G0)	LwaCas13a	0
178527	gCD6 (G0G0)	LwaCas13a	300
179319	gCD6 (G0G0)	LwaCas13a	600
181900	gCD6 (G0G0)	LwaCas13a	900
186925	gCD6 (G0G0)	LwaCas13a	1200
197893	gCD6 (G0G0)	LwaCas13a	1500
213193	gCD6 (G0G0)	LwaCas13a	1800
235017	gCD6 (G0G0)	LwaCas13a	2100
266846	gCD6 (G0G0)	LwaCas13a	2400
299005	gCD6 (G0G0)	LwaCas13a	2700
328382	gCD6 (G0G0)	LwaCas13a	3000
358169	gCD6 (G0G0)	LwaCas13a	3300
379134	gCD6 (G0G0)	LwaCas13a	3600
403341	gCD6 (G0G0)	LwaCas13a	3900
426681	gCD6 (G0G0)	LwaCas13a	4200
446897	gCD6 (G0G0)	LwaCas13a	4500
457321	gCD6 (G0G0)	LwaCas13a	4800
484950	gCD6 (G0G0)	LwaCas13a	5100
489575	gCD6 (G0G0)	LwaCas13a	5400
149251	gCD6 (G0G0)	LwaCas13a	0
169972	gCD6 (G0G0)	LwaCas13a	300
174786	gCD6 (G0G0)	LwaCas13a	600
176196	gCD6 (G0G0)	LwaCas13a	900
180556	gCD6 (G0G0)	LwaCas13a	1200
188487	gCD6 (G0G0)	LwaCas13a	1500
200670	gCD6 (G0G0)	LwaCas13a	1800
221564	gCD6 (G0G0)	LwaCas13a	2100
241471	gCD6 (G0G0)	LwaCas13a	2400
272174	gCD6 (G0G0)	LwaCas13a	2700
296490	gCD6 (G0G0)	LwaCas13a	3000
323148	gCD6 (G0G0)	LwaCas13a	3300
344031	gCD6 (G0G0)	LwaCas13a	3600
367337	gCD6 (G0G0)	LwaCas13a	3900
391286	gCD6 (G0G0)	LwaCas13a	4200
413366	gCD6 (G0G0)	LwaCas13a	4500
424108	gCD6 (G0G0)	LwaCas13a	4800
447729	gCD6 (G0G0)	LwaCas13a	5100
452871	gCD6 (G0G0)	LwaCas13a	5400
150721	gCD6 (G0G0)	LwaCas13a	0
155008	gCD6 (G0G0)	LwaCas13a	300
185290	gCD6 (G0G0)	LwaCas13a	600
195581	gCD6 (G0G0)	LwaCas13a	900
227171	gCD6 (G0G0)	LwaCas13a	1200
269387	gCD6 (G0G0)	LwaCas13a	1500
324367	gCD6 (G0G0)	LwaCas13a	1800
381906	gCD6 (G0G0)	LwaCas13a	2100
441118	gCD6 (G0G0)	LwaCas13a	2400
489880	gCD6 (G0G0)	LwaCas13a	2700
525691	gCD6 (G0G0)	LwaCas13a	3000
561723	gCD6 (G0G0)	LwaCas13a	3300
579830	gCD6 (G0G0)	LwaCas13a	3600
595781	gCD6 (G0G0)	LwaCas13a	3900
609407	gCD6 (G0G0)	LwaCas13a	4200
620146	gCD6 (G0G0)	LwaCas13a	4500
627609	gCD6 (G0G0)	LwaCas13a	4800
642754	gCD6 (G0G0)	LwaCas13a	5100
629210	gCD6 (G0G0)	LwaCas13a	5400
163282	gCD6 (G0G0)	LwaCas13a	0
148799	gCD6 (G0G0)	LwaCas13a	300
183762	gCD6 (G0G0)	LwaCas13a	600
193644	gCD6 (G0G0)	LwaCas13a	900
224421	gCD6 (G0G0)	LwaCas13a	1200
260314	gCD6 (G0G0)	LwaCas13a	1500
308667	gCD6 (G0G0)	LwaCas13a	1800
360846	gCD6 (G0G0)	LwaCas13a	2100
412997	gCD6 (G0G0)	LwaCas13a	2400
461873	gCD6 (G0G0)	LwaCas13a	2700
493152	gCD6 (G0G0)	LwaCas13a	3000
529070	gCD6 (G0G0)	LwaCas13a	3300
547796	gCD6 (G0G0)	LwaCas13a	3600
565973	gCD6 (G0G0)	LwaCas13a	3900
579257	gCD6 (G0G0)	LwaCas13a	4200
587216	gCD6 (G0G0)	LwaCas13a	4500
597043	gCD6 (G0G0)	LwaCas13a	4800
609804	gCD6 (G0G0)	LwaCas13a	5100
605740	gCD6 (G0G0)	LwaCas13a	5400
169876	gCD6 (G0G0)	LwaCas13a	0
153484	gCD6 (G0G0)	LwaCas13a	300
180612	gCD6 (G0G0)	LwaCas13a	600
187399	gCD6 (G0G0)	LwaCas13a	900
200057	gCD6 (G0G0)	LwaCas13a	1200
218144	gCD6 (G0G0)	LwaCas13a	1500
240957	gCD6 (G0G0)	LwaCas13a	1800
267295	gCD6 (G0G0)	LwaCas13a	2100
299829	gCD6 (G0G0)	LwaCas13a	2400
327176	gCD6 (G0G0)	LwaCas13a	2700
347391	gCD6 (G0G0)	LwaCas13a	3000
371049	gCD6 (G0G0)	LwaCas13a	3300
390409	gCD6 (G0G0)	LwaCas13a	3600
405130	gCD6 (G0G0)	LwaCas13a	3900
424265	gCD6 (G0G0)	LwaCas13a	4200
436188	gCD6 (G0G0)	LwaCas13a	4500
442058	gCD6 (G0G0)	LwaCas13a	4800
461928	gCD6 (G0G0)	LwaCas13a	5100
465528	gCD6 (G0G0)	LwaCas13a	5400
160428	gCD6 (G0G0)	LwaCas13a	0
146129	gCD6 (G0G0)	LwaCas13a	300
181076	gCD6 (G0G0)	LwaCas13a	600
184490	gCD6 (G0G0)	LwaCas13a	900
200144	gCD6 (G0G0)	LwaCas13a	1200
218292	gCD6 (G0G0)	LwaCas13a	1500
238807	gCD6 (G0G0)	LwaCas13a	1800
266173	gCD6 (G0G0)	LwaCas13a	2100
298623	gCD6 (G0G0)	LwaCas13a	2400
327217	gCD6 (G0G0)	LwaCas13a	2700
348006	gCD6 (G0G0)	LwaCas13a	3000
377418	gCD6 (G0G0)	LwaCas13a	3300
396481	gCD6 (G0G0)	LwaCas13a	3600
408289	gCD6 (G0G0)	LwaCas13a	3900
428482	gCD6 (G0G0)	LwaCas13a	4200
442867	gCD6 (G0G0)	LwaCas13a	4500
451992	gCD6 (G0G0)	LwaCas13a	4800
470160	gCD6 (G0G0)	LwaCas13a	5100
470387	gCD6 (G0G0)	LwaCas13a	5400
158451	gCD7 (G0G0)	LwaCas13a	0
166692	gCD7 (G0G0)	LwaCas13a	300
180581	gCD7 (G0G0)	LwaCas13a	600
179841	gCD7 (G0G0)	LwaCas13a	900
187838	gCD7 (G0G0)	LwaCas13a	1200
198840	gCD7 (G0G0)	LwaCas13a	1500
224524	gCD7 (G0G0)	LwaCas13a	1800
261307	gCD7 (G0G0)	LwaCas13a	2100
309252	gCD7 (G0G0)	LwaCas13a	2400
360278	gCD7 (G0G0)	LwaCas13a	2700
409573	gCD7 (G0G0)	LwaCas13a	3000
457582	gCD7 (G0G0)	LwaCas13a	3300
499058	gCD7 (G0G0)	LwaCas13a	3600
538679	gCD7 (G0G0)	LwaCas13a	3900
564395	gCD7 (G0G0)	LwaCas13a	4200
603861	gCD7 (G0G0)	LwaCas13a	4500
619924	gCD7 (G0G0)	LwaCas13a	4800
645898	gCD7 (G0G0)	LwaCas13a	5100
660126	gCD7 (G0G0)	LwaCas13a	5400
164340	gCD7 (G0G0)	LwaCas13a	0
174816	gCD7 (G0G0)	LwaCas13a	300
170512	gCD7 (G0G0)	LwaCas13a	600
172250	gCD7 (G0G0)	LwaCas13a	900
181485	gCD7 (G0G0)	LwaCas13a	1200
200090	gCD7 (G0G0)	LwaCas13a	1500
229872	gCD7 (G0G0)	LwaCas13a	1800
276242	gCD7 (G0G0)	LwaCas13a	2100
331354	gCD7 (G0G0)	LwaCas13a	2400
389891	gCD7 (G0G0)	LwaCas13a	2700
444176	gCD7 (G0G0)	LwaCas13a	3000
495212	gCD7 (G0G0)	LwaCas13a	3300
546922	gCD7 (G0G0)	LwaCas13a	3600
584097	gCD7 (G0G0)	LwaCas13a	3900
623306	gCD7 (G0G0)	LwaCas13a	4200
658245	gCD7 (G0G0)	LwaCas13a	4500
679914	gCD7 (G0G0)	LwaCas13a	4800
718255	gCD7 (G0G0)	LwaCas13a	5100
720412	gCD7 (G0G0)	LwaCas13a	5400
181454	gCD7 (G0G0)	LwaCas13a	0
188021	gCD7 (G0G0)	LwaCas13a	300
185992	gCD7 (G0G0)	LwaCas13a	600
183269	gCD7 (G0G0)	LwaCas13a	900
191857	gCD7 (G0G0)	LwaCas13a	1200
201468	gCD7 (G0G0)	LwaCas13a	1500
215818	gCD7 (G0G0)	LwaCas13a	1800
235385	gCD7 (G0G0)	LwaCas13a	2100
266461	gCD7 (G0G0)	LwaCas13a	2400
303107	gCD7 (G0G0)	LwaCas13a	2700
333155	gCD7 (G0G0)	LwaCas13a	3000
368071	gCD7 (G0G0)	LwaCas13a	3300
406609	gCD7 (G0G0)	LwaCas13a	3600
433576	gCD7 (G0G0)	LwaCas13a	3900
474630	gCD7 (G0G0)	LwaCas13a	4200
503284	gCD7 (G0G0)	LwaCas13a	4500
526720	gCD7 (G0G0)	LwaCas13a	4800
559394	gCD7 (G0G0)	LwaCas13a	5100
571246	gCD7 (G0G0)	LwaCas13a	5400
167462	gCD7 (G0G0)	LwaCas13a	0
178952	gCD7 (G0G0)	LwaCas13a	300
175561	gCD7 (G0G0)	LwaCas13a	600
172989	gCD7 (G0G0)	LwaCas13a	900
179686	gCD7 (G0G0)	LwaCas13a	1200
185085	gCD7 (G0G0)	LwaCas13a	1500
198040	gCD7 (G0G0)	LwaCas13a	1800
220123	gCD7 (G0G0)	LwaCas13a	2100
245274	gCD7 (G0G0)	LwaCas13a	2400
275081	gCD7 (G0G0)	LwaCas13a	2700
301503	gCD7 (G0G0)	LwaCas13a	3000
334371	gCD7 (G0G0)	LwaCas13a	3300
361783	gCD7 (G0G0)	LwaCas13a	3600
394281	gCD7 (G0G0)	LwaCas13a	3900
424214	gCD7 (G0G0)	LwaCas13a	4200
444683	gCD7 (G0G0)	LwaCas13a	4500
470085	gCD7 (G0G0)	LwaCas13a	4800
503579	gCD7 (G0G0)	LwaCas13a	5100
515268	gCD7 (G0G0)	LwaCas13a	5400
159145	gCD7 (G0G0)	LwaCas13a	0
183984	gCD7 (G0G0)	LwaCas13a	300
182701	gCD7 (G0G0)	LwaCas13a	600
192199	gCD7 (G0G0)	LwaCas13a	900
213904	gCD7 (G0G0)	LwaCas13a	1200
255858	gCD7 (G0G0)	LwaCas13a	1500
322504	gCD7 (G0G0)	LwaCas13a	1800
394702	gCD7 (G0G0)	LwaCas13a	2100
469847	gCD7 (G0G0)	LwaCas13a	2400
540889	gCD7 (G0G0)	LwaCas13a	2700
580396	gCD7 (G0G0)	LwaCas13a	3000
629972	gCD7 (G0G0)	LwaCas13a	3300
660024	gCD7 (G0G0)	LwaCas13a	3600
680328	gCD7 (G0G0)	LwaCas13a	3900
701245	gCD7 (G0G0)	LwaCas13a	4200
719235	gCD7 (G0G0)	LwaCas13a	4500
731590	gCD7 (G0G0)	LwaCas13a	4800
755150	gCD7 (G0G0)	LwaCas13a	5100
744035	gCD7 (G0G0)	LwaCas13a	5400
165639	gCD7 (G0G0)	LwaCas13a	0
191382	gCD7 (G0G0)	LwaCas13a	300
187675	gCD7 (G0G0)	LwaCas13a	600
194427	gCD7 (G0G0)	LwaCas13a	900
212888	gCD7 (G0G0)	LwaCas13a	1200
242138	gCD7 (G0G0)	LwaCas13a	1500
303544	gCD7 (G0G0)	LwaCas13a	1800
377675	gCD7 (G0G0)	LwaCas13a	2100
456534	gCD7 (G0G0)	LwaCas13a	2400
531259	gCD7 (G0G0)	LwaCas13a	2700
578403	gCD7 (G0G0)	LwaCas13a	3000
619793	gCD7 (G0G0)	LwaCas13a	3300
657491	gCD7 (G0G0)	LwaCas13a	3600
674501	gCD7 (G0G0)	LwaCas13a	3900
702529	gCD7 (G0G0)	LwaCas13a	4200
720194	gCD7 (G0G0)	LwaCas13a	4500
721929	gCD7 (G0G0)	LwaCas13a	4800
748223	gCD7 (G0G0)	LwaCas13a	5100
740060	gCD7 (G0G0)	LwaCas13a	5400
146950	gCD8 (G0G0)	LwaCas13a	0
175439	gCD8 (G0G0)	LwaCas13a	300
172113	gCD8 (G0G0)	LwaCas13a	600
167267	gCD8 (G0G0)	LwaCas13a	900
166100	gCD8 (G0G0)	LwaCas13a	1200
168354	gCD8 (G0G0)	LwaCas13a	1500
172133	gCD8 (G0G0)	LwaCas13a	1800
178354	gCD8 (G0G0)	LwaCas13a	2100
188701	gCD8 (G0G0)	LwaCas13a	2400
202203	gCD8 (G0G0)	LwaCas13a	2700
210736	gCD8 (G0G0)	LwaCas13a	3000
223790	gCD8 (G0G0)	LwaCas13a	3300
237116	gCD8 (G0G0)	LwaCas13a	3600
246996	gCD8 (G0G0)	LwaCas13a	3900
257326	gCD8 (G0G0)	LwaCas13a	4200
267376	gCD8 (G0G0)	LwaCas13a	4500
277583	gCD8 (G0G0)	LwaCas13a	4800
291743	gCD8 (G0G0)	LwaCas13a	5100
297815	gCD8 (G0G0)	LwaCas13a	5400
158293	gCD8 (G0G0)	LwaCas13a	0
183535	gCD8 (G0G0)	LwaCas13a	300
177776	gCD8 (G0G0)	LwaCas13a	600
174890	gCD8 (G0G0)	LwaCas13a	900
176859	gCD8 (G0G0)	LwaCas13a	1200
181277	gCD8 (G0G0)	LwaCas13a	1500
187907	gCD8 (G0G0)	LwaCas13a	1800
198311	gCD8 (G0G0)	LwaCas13a	2100
221157	gCD8 (G0G0)	LwaCas13a	2400
246080	gCD8 (G0G0)	LwaCas13a	2700
262673	gCD8 (G0G0)	LwaCas13a	3000
287802	gCD8 (G0G0)	LwaCas13a	3300
307495	gCD8 (G0G0)	LwaCas13a	3600
331760	gCD8 (G0G0)	LwaCas13a	3900
355451	gCD8 (G0G0)	LwaCas13a	4200
374505	gCD8 (G0G0)	LwaCas13a	4500
393307	gCD8 (G0G0)	LwaCas13a	4800
412117	gCD8 (G0G0)	LwaCas13a	5100
418856	gCD8 (G0G0)	LwaCas13a	5400
160261	gCD8 (G0G0)	LwaCas13a	0
174970	gCD8 (G0G0)	LwaCas13a	300
172220	gCD8 (G0G0)	LwaCas13a	600
175664	gCD8 (G0G0)	LwaCas13a	900
194133	gCD8 (G0G0)	LwaCas13a	1200
226293	gCD8 (G0G0)	LwaCas13a	1500
274929	gCD8 (G0G0)	LwaCas13a	1800
348580	gCD8 (G0G0)	LwaCas13a	2100
432029	gCD8 (G0G0)	LwaCas13a	2400
515417	gCD8 (G0G0)	LwaCas13a	2700
574359	gCD8 (G0G0)	LwaCas13a	3000
637358	gCD8 (G0G0)	LwaCas13a	3300
683970	gCD8 (G0G0)	LwaCas13a	3600
716663	gCD8 (G0G0)	LwaCas13a	3900
754376	gCD8 (G0G0)	LwaCas13a	4200
782952	gCD8 (G0G0)	LwaCas13a	4500
798464	gCD8 (G0G0)	LwaCas13a	4800
841590	gCD8 (G0G0)	LwaCas13a	5100
829197	gCD8 (G0G0)	LwaCas13a	5400
164493	gCD8 (G0G0)	LwaCas13a	0
177413	gCD8 (G0G0)	LwaCas13a	300
173999	gCD8 (G0G0)	LwaCas13a	600
179305	gCD8 (G0G0)	LwaCas13a	900
192975	gCD8 (G0G0)	LwaCas13a	1200
227427	gCD8 (G0G0)	LwaCas13a	1500
280135	gCD8 (G0G0)	LwaCas13a	1800
356761	gCD8 (G0G0)	LwaCas13a	2100
441720	gCD8 (G0G0)	LwaCas13a	2400
528664	gCD8 (G0G0)	LwaCas13a	2700
593323	gCD8 (G0G0)	LwaCas13a	3000
659009	gCD8 (G0G0)	LwaCas13a	3300
712899	gCD8 (G0G0)	LwaCas13a	3600
739806	gCD8 (G0G0)	LwaCas13a	3900
784879	gCD8 (G0G0)	LwaCas13a	4200
814806	gCD8 (G0G0)	LwaCas13a	4500
825748	gCD8 (G0G0)	LwaCas13a	4800
861949	gCD8 (G0G0)	LwaCas13a	5100
867435	gCD8 (G0G0)	LwaCas13a	5400
159481	gCD8 (G0G0)	LwaCas13a	0
184150	gCD8 (G0G0)	LwaCas13a	300
180825	gCD8 (G0G0)	LwaCas13a	600
183248	gCD8 (G0G0)	LwaCas13a	900
199493	gCD8 (G0G0)	LwaCas13a	1200
212993	gCD8 (G0G0)	LwaCas13a	1500
248304	gCD8 (G0G0)	LwaCas13a	1800
294073	gCD8 (G0G0)	LwaCas13a	2100
349626	gCD8 (G0G0)	LwaCas13a	2400
410336	gCD8 (G0G0)	LwaCas13a	2700
458443	gCD8 (G0G0)	LwaCas13a	3000
508392	gCD8 (G0G0)	LwaCas13a	3300
552715	gCD8 (G0G0)	LwaCas13a	3600
581542	gCD8 (G0G0)	LwaCas13a	3900
622746	gCD8 (G0G0)	LwaCas13a	4200
647614	gCD8 (G0G0)	LwaCas13a	4500
668373	gCD8 (G0G0)	LwaCas13a	4800
704380	gCD8 (G0G0)	LwaCas13a	5100
705594	gCD8 (G0G0)	LwaCas13a	5400
141935	gCD8 (G0G0)	LwaCas13a	0
167024	gCD8 (G0G0)	LwaCas13a	300
164615	gCD8 (G0G0)	LwaCas13a	600
166915	gCD8 (G0G0)	LwaCas13a	900
180050	gCD8 (G0G0)	LwaCas13a	1200
199481	gCD8 (G0G0)	LwaCas13a	1500
231936	gCD8 (G0G0)	LwaCas13a	1800
267056	gCD8 (G0G0)	LwaCas13a	2100
316557	gCD8 (G0G0)	LwaCas13a	2400
370241	gCD8 (G0G0)	LwaCas13a	2700
406540	gCD8 (G0G0)	LwaCas13a	3000
458646	gCD8 (G0G0)	LwaCas13a	3300
503334	gCD8 (G0G0)	LwaCas13a	3600
538936	gCD8 (G0G0)	LwaCas13a	3900
577501	gCD8 (G0G0)	LwaCas13a	4200
605679	gCD8 (G0G0)	LwaCas13a	4500
629205	gCD8 (G0G0)	LwaCas13a	4800
668472	gCD8 (G0G0)	LwaCas13a	5100
676750	gCD8 (G0G0)	LwaCas13a	5400
149045	gCD9 (G0G0)	LwaCas13a	0
172420	gCD9 (G0G0)	LwaCas13a	300
165738	gCD9 (G0G0)	LwaCas13a	600
162633	gCD9 (G0G0)	LwaCas13a	900
165298	gCD9 (G0G0)	LwaCas13a	1200
167533	gCD9 (G0G0)	LwaCas13a	1500
171091	gCD9 (G0G0)	LwaCas13a	1800
178492	gCD9 (G0G0)	LwaCas13a	2100
185148	gCD9 (G0G0)	LwaCas13a	2400
195572	gCD9 (G0G0)	LwaCas13a	2700
202740	gCD9 (G0G0)	LwaCas13a	3000
218518	gCD9 (G0G0)	LwaCas13a	3300
231341	gCD9 (G0G0)	LwaCas13a	3600
245681	gCD9 (G0G0)	LwaCas13a	3900
256675	gCD9 (G0G0)	LwaCas13a	4200
273631	gCD9 (G0G0)	LwaCas13a	4500
281055	gCD9 (G0G0)	LwaCas13a	4800
301714	gCD9 (G0G0)	LwaCas13a	5100
308665	gCD9 (G0G0)	LwaCas13a	5400
171037	gCD9 (G0G0)	LwaCas13a	0
182764	gCD9 (G0G0)	LwaCas13a	300
174385	gCD9 (G0G0)	LwaCas13a	600
169704	gCD9 (G0G0)	LwaCas13a	900
173850	gCD9 (G0G0)	LwaCas13a	1200
171677	gCD9 (G0G0)	LwaCas13a	1500
175672	gCD9 (G0G0)	LwaCas13a	1800
182314	gCD9 (G0G0)	LwaCas13a	2100
189448	gCD9 (G0G0)	LwaCas13a	2400
202059	gCD9 (G0G0)	LwaCas13a	2700
208963	gCD9 (G0G0)	LwaCas13a	3000
224425	gCD9 (G0G0)	LwaCas13a	3300
240727	gCD9 (G0G0)	LwaCas13a	3600
252052	gCD9 (G0G0)	LwaCas13a	3900
271752	gCD9 (G0G0)	LwaCas13a	4200
284442	gCD9 (G0G0)	LwaCas13a	4500
298407	gCD9 (G0G0)	LwaCas13a	4800
318102	gCD9 (G0G0)	LwaCas13a	5100
328236	gCD9 (G0G0)	LwaCas13a	5400
160039	gCD9 (G0G0)	LwaCas13a	0
175966	gCD9 (G0G0)	LwaCas13a	300
170236	gCD9 (G0G0)	LwaCas13a	600
168705	gCD9 (G0G0)	LwaCas13a	900
168335	gCD9 (G0G0)	LwaCas13a	1200
167084	gCD9 (G0G0)	LwaCas13a	1500
170389	gCD9 (G0G0)	LwaCas13a	1800
177155	gCD9 (G0G0)	LwaCas13a	2100
183513	gCD9 (G0G0)	LwaCas13a	2400
193756	gCD9 (G0G0)	LwaCas13a	2700
201144	gCD9 (G0G0)	LwaCas13a	3000
212865	gCD9 (G0G0)	LwaCas13a	3300
222873	gCD9 (G0G0)	LwaCas13a	3600
233671	gCD9 (G0G0)	LwaCas13a	3900
243975	gCD9 (G0G0)	LwaCas13a	4200
256067	gCD9 (G0G0)	LwaCas13a	4500
265165	gCD9 (G0G0)	LwaCas13a	4800
281805	gCD9 (G0G0)	LwaCas13a	5100
287620	gCD9 (G0G0)	LwaCas13a	5400
167613	gCD9 (G0G0)	LwaCas13a	0
191217	gCD9 (G0G0)	LwaCas13a	300
178139	gCD9 (G0G0)	LwaCas13a	600
181023	gCD9 (G0G0)	LwaCas13a	900
178120	gCD9 (G0G0)	LwaCas13a	1200
178760	gCD9 (G0G0)	LwaCas13a	1500
180300	gCD9 (G0G0)	LwaCas13a	1800
184049	gCD9 (G0G0)	LwaCas13a	2100
192020	gCD9 (G0G0)	LwaCas13a	2400
199481	gCD9 (G0G0)	LwaCas13a	2700
205428	gCD9 (G0G0)	LwaCas13a	3000
216486	gCD9 (G0G0)	LwaCas13a	3300
228643	gCD9 (G0G0)	LwaCas13a	3600
240287	gCD9 (G0G0)	LwaCas13a	3900
253615	gCD9 (G0G0)	LwaCas13a	4200
267706	gCD9 (G0G0)	LwaCas13a	4500
277021	gCD9 (G0G0)	LwaCas13a	4800
298628	gCD9 (G0G0)	LwaCas13a	5100
301767	gCD9 (G0G0)	LwaCas13a	5400
147428	gCD9 (G0G0)	LwaCas13a	0
184743	gCD9 (G0G0)	LwaCas13a	300
176177	gCD9 (G0G0)	LwaCas13a	600
173705	gCD9 (G0G0)	LwaCas13a	900
173193	gCD9 (G0G0)	LwaCas13a	1200
172975	gCD9 (G0G0)	LwaCas13a	1500
175166	gCD9 (G0G0)	LwaCas13a	1800
178746	gCD9 (G0G0)	LwaCas13a	2100
186154	gCD9 (G0G0)	LwaCas13a	2400
190484	gCD9 (G0G0)	LwaCas13a	2700
192094	gCD9 (G0G0)	LwaCas13a	3000
199871	gCD9 (G0G0)	LwaCas13a	3300
206697	gCD9 (G0G0)	LwaCas13a	3600
213580	gCD9 (G0G0)	LwaCas13a	3900
220103	gCD9 (G0G0)	LwaCas13a	4200
231274	gCD9 (G0G0)	LwaCas13a	4500
236737	gCD9 (G0G0)	LwaCas13a	4800
248542	gCD9 (G0G0)	LwaCas13a	5100
253961	gCD9 (G0G0)	LwaCas13a	5400
147820	gCD9 (G0G0)	LwaCas13a	0
178061	gCD9 (G0G0)	LwaCas13a	300
173079	gCD9 (G0G0)	LwaCas13a	600
170857	gCD9 (G0G0)	LwaCas13a	900
172495	gCD9 (G0G0)	LwaCas13a	1200
171729	gCD9 (G0G0)	LwaCas13a	1500
169569	gCD9 (G0G0)	LwaCas13a	1800
176040	gCD9 (G0G0)	LwaCas13a	2100
177551	gCD9 (G0G0)	LwaCas13a	2400
186623	gCD9 (G0G0)	LwaCas13a	2700
187018	gCD9 (G0G0)	LwaCas13a	3000
197588	gCD9 (G0G0)	LwaCas13a	3300
203505	gCD9 (G0G0)	LwaCas13a	3600
209003	gCD9 (G0G0)	LwaCas13a	3900
215058	gCD9 (G0G0)	LwaCas13a	4200
225084	gCD9 (G0G0)	LwaCas13a	4500
227296	gCD9 (G0G0)	LwaCas13a	4800
239673	gCD9 (G0G0)	LwaCas13a	5100
241351	gCD9 (G0G0)	LwaCas13a	5400
64069	gCD1 (G0G2)	LbaCas12a	0
100312	gCD1 (G0G2)	LbaCas12a	300
116741	gCD1 (G0G2)	LbaCas12a	600
143754	gCD1 (G0G2)	LbaCas12a	900
203825	gCD1 (G0G2)	LbaCas12a	1200
301220	gCD1 (G0G2)	LbaCas12a	1500
417834	gCD1 (G0G2)	LbaCas12a	1800
545216	gCD1 (G0G2)	LbaCas12a	2100
697063	gCD1 (G0G2)	LbaCas12a	2400
866361	gCD1 (G0G2)	LbaCas12a	2700
1017765	gCD1 (G0G2)	LbaCas12a	3000
1210042	gCD1 (G0G2)	LbaCas12a	3300
1363320	gCD1 (G0G2)	LbaCas12a	3600
1540350	gCD1 (G0G2)	LbaCas12a	3900
1719594	gCD1 (G0G2)	LbaCas12a	4200
1872437	gCD1 (G0G2)	LbaCas12a	4500
2027670	gCD1 (G0G2)	LbaCas12a	4800
2211476	gCD1 (G0G2)	LbaCas12a	5100
2306867	gCD1 (G0G2)	LbaCas12a	5400
70825	gCD1 (G0G2)	LbaCas12a	0
106666	gCD1 (G0G2)	LbaCas12a	300
124874	gCD1 (G0G2)	LbaCas12a	600
154305	gCD1 (G0G2)	LbaCas12a	900
216979	gCD1 (G0G2)	LbaCas12a	1200
316655	gCD1 (G0G2)	LbaCas12a	1500
432458	gCD1 (G0G2)	LbaCas12a	1800
559435	gCD1 (G0G2)	LbaCas12a	2100
701604	gCD1 (G0G2)	LbaCas12a	2400
869592	gCD1 (G0G2)	LbaCas12a	2700
1018922	gCD1 (G0G2)	LbaCas12a	3000
1203632	gCD1 (G0G2)	LbaCas12a	3300
1358596	gCD1 (G0G2)	LbaCas12a	3600
1524275	gCD1 (G0G2)	LbaCas12a	3900
1703924	gCD1 (G0G2)	LbaCas12a	4200
1868361	gCD1 (G0G2)	LbaCas12a	4500
2000261	gCD1 (G0G2)	LbaCas12a	4800
2196640	gCD1 (G0G2)	LbaCas12a	5100
2289216	gCD1 (G0G2)	LbaCas12a	5400
76858	gCD1 (G0G2)	LbaCas12a	0
105287	gCD1 (G0G2)	LbaCas12a	300
127347	gCD1 (G0G2)	LbaCas12a	600
176832	gCD1 (G0G2)	LbaCas12a	900
299004	gCD1 (G0G2)	LbaCas12a	1200
474966	gCD1 (G0G2)	LbaCas12a	1500
672876	gCD1 (G0G2)	LbaCas12a	1800
898521	gCD1 (G0G2)	LbaCas12a	2100
1133299	gCD1 (G0G2)	LbaCas12a	2400
1402515	gCD1 (G0G2)	LbaCas12a	2700
1624998	gCD1 (G0G2)	LbaCas12a	3000
1871033	gCD1 (G0G2)	LbaCas12a	3300
2113409	gCD1 (G0G2)	LbaCas12a	3600
2314337	gCD1 (G0G2)	LbaCas12a	3900
2516280	gCD1 (G0G2)	LbaCas12a	4200
2725660	gCD1 (G0G2)	LbaCas12a	4500
2880610	gCD1 (G0G2)	LbaCas12a	4800
3122427	gCD1 (G0G2)	LbaCas12a	5100
3224358	gCD1 (G0G2)	LbaCas12a	5400
77463	gCD1 (G0G2)	LbaCas12a	0
100566	gCD1 (G0G2)	LbaCas12a	300
121136	gCD1 (G0G2)	LbaCas12a	600
166192	gCD1 (G0G2)	LbaCas12a	900
287252	gCD1 (G0G2)	LbaCas12a	1200
470550	gCD1 (G0G2)	LbaCas12a	1500
687111	gCD1 (G0G2)	LbaCas12a	1800
930791	gCD1 (G0G2)	LbaCas12a	2100
1185468	gCD1 (G0G2)	LbaCas12a	2400
1481098	gCD1 (G0G2)	LbaCas12a	2700
1704998	gCD1 (G0G2)	LbaCas12a	3000
1964169	gCD1 (G0G2)	LbaCas12a	3300
2219166	gCD1 (G0G2)	LbaCas12a	3600
2429399	gCD1 (G0G2)	LbaCas12a	3900
2648064	gCD1 (G0G2)	LbaCas12a	4200
2844609	gCD1 (G0G2)	LbaCas12a	4500
3000424	gCD1 (G0G2)	LbaCas12a	4800
3230541	gCD1 (G0G2)	LbaCas12a	5100
3345240	gCD1 (G0G2)	LbaCas12a	5400
71937	gCD1 (G0G2)	LbaCas12a	0
105985	gCD1 (G0G2)	LbaCas12a	300
123257	gCD1 (G0G2)	LbaCas12a	600
151521	gCD1 (G0G2)	LbaCas12a	900
213749	gCD1 (G0G2)	LbaCas12a	1200
305842	gCD1 (G0G2)	LbaCas12a	1500
416031	gCD1 (G0G2)	LbaCas12a	1800
541918	gCD1 (G0G2)	LbaCas12a	2100
668538	gCD1 (G0G2)	LbaCas12a	2400
819058	gCD1 (G0G2)	LbaCas12a	2700
946312	gCD1 (G0G2)	LbaCas12a	3000
1105984	gCD1 (G0G2)	LbaCas12a	3300
1256772	gCD1 (G0G2)	LbaCas12a	3600
1405404	gCD1 (G0G2)	LbaCas12a	3900
1560799	gCD1 (G0G2)	LbaCas12a	4200
1705397	gCD1 (G0G2)	LbaCas12a	4500
1834536	gCD1 (G0G2)	LbaCas12a	4800
2005606	gCD1 (G0G2)	LbaCas12a	5100
2121380	gCD1 (G0G2)	LbaCas12a	5400
76145	gCD1 (G0G2)	LbaCas12a	0
100463	gCD1 (G0G2)	LbaCas12a	300
118390	gCD1 (G0G2)	LbaCas12a	600
145350	gCD1 (G0G2)	LbaCas12a	900
205519	gCD1 (G0G2)	LbaCas12a	1200
284606	gCD1 (G0G2)	LbaCas12a	1500
379895	gCD1 (G0G2)	LbaCas12a	1800
473327	gCD1 (G0G2)	LbaCas12a	2100
583672	gCD1 (G0G2)	LbaCas12a	2400
708348	gCD1 (G0G2)	LbaCas12a	2700
811871	gCD1 (G0G2)	LbaCas12a	3000
945231	gCD1 (G0G2)	LbaCas12a	3300
1069208	gCD1 (G0G2)	LbaCas12a	3600
1181244	gCD1 (G0G2)	LbaCas12a	3900
1326877	gCD1 (G0G2)	LbaCas12a	4200
1455371	gCD1 (G0G2)	LbaCas12a	4500
1567013	gCD1 (G0G2)	LbaCas12a	4800
1707560	gCD1 (G0G2)	LbaCas12a	5100
1807896	gCD1 (G0G2)	LbaCas12a	5400
81250	gCD2 (G1G2)	LbaCas12a	0
107234	gCD2 (G1G2)	LbaCas12a	300
121356	gCD2 (G1G2)	LbaCas12a	600
141466	gCD2 (G1G2)	LbaCas12a	900
178633	gCD2 (G1G2)	LbaCas12a	1200
232229	gCD2 (G1G2)	LbaCas12a	1500
289783	gCD2 (G1G2)	LbaCas12a	1800
362788	gCD2 (G1G2)	LbaCas12a	2100
441592	gCD2 (G1G2)	LbaCas12a	2400
541322	gCD2 (G1G2)	LbaCas12a	2700
633132	gCD2 (G1G2)	LbaCas12a	3000
745874	gCD2 (G1G2)	LbaCas12a	3300
867021	gCD2 (G1G2)	LbaCas12a	3600
990904	gCD2 (G1G2)	LbaCas12a	3900
1122296	gCD2 (G1G2)	LbaCas12a	4200
1261274	gCD2 (G1G2)	LbaCas12a	4500
1377484	gCD2 (G1G2)	LbaCas12a	4800
1538877	gCD2 (G1G2)	LbaCas12a	5100
1659888	gCD2 (G1G2)	LbaCas12a	5400
77529	gCD2 (G1G2)	LbaCas12a	0
107835	gCD2 (G1G2)	LbaCas12a	300
123797	gCD2 (G1G2)	LbaCas12a	600
145029	gCD2 (G1G2)	LbaCas12a	900
187229	gCD2 (G1G2)	LbaCas12a	1200
246595	gCD2 (G1G2)	LbaCas12a	1500
319231	gCD2 (G1G2)	LbaCas12a	1800
410562	gCD2 (G1G2)	LbaCas12a	2100
513957	gCD2 (G1G2)	LbaCas12a	2400
644732	gCD2 (G1G2)	LbaCas12a	2700
757060	gCD2 (G1G2)	LbaCas12a	3000
911226	gCD2 (G1G2)	LbaCas12a	3300
1054734	gCD2 (G1G2)	LbaCas12a	3600
1209263	gCD2 (G1G2)	LbaCas12a	3900
1363428	gCD2 (G1G2)	LbaCas12a	4200
1529827	gCD2 (G1G2)	LbaCas12a	4500
1677046	gCD2 (G1G2)	LbaCas12a	4800
1849204	gCD2 (G1G2)	LbaCas12a	5100
1995967	gCD2 (G1G2)	LbaCas12a	5400
68304	gCD2 (G1G2)	LbaCas12a	0
104253	gCD2 (G1G2)	LbaCas12a	300
120711	gCD2 (G1G2)	LbaCas12a	600
142673	gCD2 (G1G2)	LbaCas12a	900
196557	gCD2 (G1G2)	LbaCas12a	1200
279199	gCD2 (G1G2)	LbaCas12a	1500
374081	gCD2 (G1G2)	LbaCas12a	1800
471787	gCD2 (G1G2)	LbaCas12a	2100
587129	gCD2 (G1G2)	LbaCas12a	2400
723563	gCD2 (G1G2)	LbaCas12a	2700
843045	gCD2 (G1G2)	LbaCas12a	3000
985514	gCD2 (G1G2)	LbaCas12a	3300
1132469	gCD2 (G1G2)	LbaCas12a	3600
1289195	gCD2 (G1G2)	LbaCas12a	3900
1435989	gCD2 (G1G2)	LbaCas12a	4200
1604574	gCD2 (G1G2)	LbaCas12a	4500
1740000	gCD2 (G1G2)	LbaCas12a	4800
1913128	gCD2 (G1G2)	LbaCas12a	5100
2054773	gCD2 (G1G2)	LbaCas12a	5400
68879	gCD2 (G1G2)	LbaCas12a	0
101428	gCD2 (G1G2)	LbaCas12a	300
117791	gCD2 (G1G2)	LbaCas12a	600
146230	gCD2 (G1G2)	LbaCas12a	900
207742	gCD2 (G1G2)	LbaCas12a	1200
297989	gCD2 (G1G2)	LbaCas12a	1500
415874	gCD2 (G1G2)	LbaCas12a	1800
553812	gCD2 (G1G2)	LbaCas12a	2100
708043	gCD2 (G1G2)	LbaCas12a	2400
890077	gCD2 (G1G2)	LbaCas12a	2700
1033458	gCD2 (G1G2)	LbaCas12a	3000
1232689	gCD2 (G1G2)	LbaCas12a	3300
1412592	gCD2 (G1G2)	LbaCas12a	3600
1595988	gCD2 (G1G2)	LbaCas12a	3900
1787477	gCD2 (G1G2)	LbaCas12a	4200
1966396	gCD2 (G1G2)	LbaCas12a	4500
2144644	gCD2 (G1G2)	LbaCas12a	4800
2354931	gCD2 (G1G2)	LbaCas12a	5100
2479428	gCD2 (G1G2)	LbaCas12a	5400
75901	gCD2 (G1G2)	LbaCas12a	0
103113	gCD2 (G1G2)	LbaCas12a	300
120943	gCD2 (G1G2)	LbaCas12a	600
150556	gCD2 (G1G2)	LbaCas12a	900
215049	gCD2 (G1G2)	LbaCas12a	1200
314356	gCD2 (G1G2)	LbaCas12a	1500
422818	gCD2 (G1G2)	LbaCas12a	1800
544522	gCD2 (G1G2)	LbaCas12a	2100
673305	gCD2 (G1G2)	LbaCas12a	2400
828008	gCD2 (G1G2)	LbaCas12a	2700
947061	gCD2 (G1G2)	LbaCas12a	3000
1099874	gCD2 (G1G2)	LbaCas12a	3300
1256057	gCD2 (G1G2)	LbaCas12a	3600
1420757	gCD2 (G1G2)	LbaCas12a	3900
1593831	gCD2 (G1G2)	LbaCas12a	4200
1773147	gCD2 (G1G2)	LbaCas12a	4500
1914609	gCD2 (G1G2)	LbaCas12a	4800
2118600	gCD2 (G1G2)	LbaCas12a	5100
2250791	gCD2 (G1G2)	LbaCas12a	5400
75233	gCD2 (G1G2)	LbaCas12a	0
98288	gCD2 (G1G2)	LbaCas12a	300
112162	gCD2 (G1G2)	LbaCas12a	600
138670	gCD2 (G1G2)	LbaCas12a	900
191849	gCD2 (G1G2)	LbaCas12a	1200
264751	gCD2 (G1G2)	LbaCas12a	1500
360592	gCD2 (G1G2)	LbaCas12a	1800
450985	gCD2 (G1G2)	LbaCas12a	2100
552785	gCD2 (G1G2)	LbaCas12a	2400
668152	gCD2 (G1G2)	LbaCas12a	2700
763765	gCD2 (G1G2)	LbaCas12a	3000
879982	gCD2 (G1G2)	LbaCas12a	3300
999378	gCD2 (G1G2)	LbaCas12a	3600
1121609	gCD2 (G1G2)	LbaCas12a	3900
1263460	gCD2 (G1G2)	LbaCas12a	4200
1394326	gCD2 (G1G2)	LbaCas12a	4500
1512488	gCD2 (G1G2)	LbaCas12a	4800
1672139	gCD2 (G1G2)	LbaCas12a	5100
1783618	gCD2 (G1G2)	LbaCas12a	5400
80962	gCD3 (G1G0)	LbaCas12a	0
107640	gCD3 (G1G0)	LbaCas12a	300
119772	gCD3 (G1G0)	LbaCas12a	600
126677	gCD3 (G1G0)	LbaCas12a	900
141357	gCD3 (G1G0)	LbaCas12a	1200
154825	gCD3 (G1G0)	LbaCas12a	1500
169511	gCD3 (G1G0)	LbaCas12a	1800
188301	gCD3 (G1G0)	LbaCas12a	2100
203523	gCD3 (G1G0)	LbaCas12a	2400
235274	gCD3 (G1G0)	LbaCas12a	2700
251428	gCD3 (G1G0)	LbaCas12a	3000
281927	gCD3 (G1G0)	LbaCas12a	3300
315427	gCD3 (G1G0)	LbaCas12a	3600
340881	gCD3 (G1G0)	LbaCas12a	3900
375909	gCD3 (G1G0)	LbaCas12a	4200
417122	gCD3 (G1G0)	LbaCas12a	4500
442840	gCD3 (G1G0)	LbaCas12a	4800
492857	gCD3 (G1G0)	LbaCas12a	5100
521197	gCD3 (G1G0)	LbaCas12a	5400
74238	gCD3 (G1G0)	LbaCas12a	0
101453	gCD3 (G1G0)	LbaCas12a	300
119519	gCD3 (G1G0)	LbaCas12a	600
126086	gCD3 (G1G0)	LbaCas12a	900
135930	gCD3 (G1G0)	LbaCas12a	1200
149992	gCD3 (G1G0)	LbaCas12a	1500
169612	gCD3 (G1G0)	LbaCas12a	1800
185405	gCD3 (G1G0)	LbaCas12a	2100
202778	gCD3 (G1G0)	LbaCas12a	2400
234103	gCD3 (G1G0)	LbaCas12a	2700
253766	gCD3 (G1G0)	LbaCas12a	3000
283363	gCD3 (G1G0)	LbaCas12a	3300
313074	gCD3 (G1G0)	LbaCas12a	3600
343576	gCD3 (G1G0)	LbaCas12a	3900
375152	gCD3 (G1G0)	LbaCas12a	4200
415484	gCD3 (G1G0)	LbaCas12a	4500
446427	gCD3 (G1G0)	LbaCas12a	4800
498621	gCD3 (G1G0)	LbaCas12a	5100
530360	gCD3 (G1G0)	LbaCas12a	5400
76936	gCD3 (G1G0)	LbaCas12a	0
105383	gCD3 (G1G0)	LbaCas12a	300
118352	gCD3 (G1G0)	LbaCas12a	600
125083	gCD3 (G1G0)	LbaCas12a	900
130102	gCD3 (G1G0)	LbaCas12a	1200
140882	gCD3 (G1G0)	LbaCas12a	1500
151166	gCD3 (G1G0)	LbaCas12a	1800
155810	gCD3 (G1G0)	LbaCas12a	2100
169527	gCD3 (G1G0)	LbaCas12a	2400
186596	gCD3 (G1G0)	LbaCas12a	2700
197514	gCD3 (G1G0)	LbaCas12a	3000
219911	gCD3 (G1G0)	LbaCas12a	3300
238537	gCD3 (G1G0)	LbaCas12a	3600
269914	gCD3 (G1G0)	LbaCas12a	3900
289088	gCD3 (G1G0)	LbaCas12a	4200
316953	gCD3 (G1G0)	LbaCas12a	4500
348352	gCD3 (G1G0)	LbaCas12a	4800
395288	gCD3 (G1G0)	LbaCas12a	5100
423220	gCD3 (G1G0)	LbaCas12a	5400
78297	gCD3 (G1G0)	LbaCas12a	0
104697	gCD3 (G1G0)	LbaCas12a	300
115059	gCD3 (G1G0)	LbaCas12a	600
124891	gCD3 (G1G0)	LbaCas12a	900
132393	gCD3 (G1G0)	LbaCas12a	1200
137912	gCD3 (G1G0)	LbaCas12a	1500
151221	gCD3 (G1G0)	LbaCas12a	1800
153252	gCD3 (G1G0)	LbaCas12a	2100
163917	gCD3 (G1G0)	LbaCas12a	2400
181551	gCD3 (G1G0)	LbaCas12a	2700
188738	gCD3 (G1G0)	LbaCas12a	3000
206373	gCD3 (G1G0)	LbaCas12a	3300
225395	gCD3 (G1G0)	LbaCas12a	3600
247922	gCD3 (G1G0)	LbaCas12a	3900
270159	gCD3 (G1G0)	LbaCas12a	4200
293512	gCD3 (G1G0)	LbaCas12a	4500
316042	gCD3 (G1G0)	LbaCas12a	4800
354468	gCD3 (G1G0)	LbaCas12a	5100
373324	gCD3 (G1G0)	LbaCas12a	5400
82866	gCD3 (G1G0)	LbaCas12a	0
112785	gCD3 (G1G0)	LbaCas12a	300
128004	gCD3 (G1G0)	LbaCas12a	600
133334	gCD3 (G1G0)	LbaCas12a	900
144288	gCD3 (G1G0)	LbaCas12a	1200
150785	gCD3 (G1G0)	LbaCas12a	1500
163816	gCD3 (G1G0)	LbaCas12a	1800
174212	gCD3 (G1G0)	LbaCas12a	2100
185209	gCD3 (G1G0)	LbaCas12a	2400
200327	gCD3 (G1G0)	LbaCas12a	2700
212279	gCD3 (G1G0)	LbaCas12a	3000
235520	gCD3 (G1G0)	LbaCas12a	3300
255398	gCD3 (G1G0)	LbaCas12a	3600
273819	gCD3 (G1G0)	LbaCas12a	3900
298753	gCD3 (G1G0)	LbaCas12a	4200
325403	gCD3 (G1G0)	LbaCas12a	4500
352315	gCD3 (G1G0)	LbaCas12a	4800
387585	gCD3 (G1G0)	LbaCas12a	5100
412782	gCD3 (G1G0)	LbaCas12a	5400
82385	gCD3 (G1G0)	LbaCas12a	0
110701	gCD3 (G1G0)	LbaCas12a	300
125123	gCD3 (G1G0)	LbaCas12a	600
135205	gCD3 (G1G0)	LbaCas12a	900
145888	gCD3 (G1G0)	LbaCas12a	1200
151463	gCD3 (G1G0)	LbaCas12a	1500
161189	gCD3 (G1G0)	LbaCas12a	1800
171016	gCD3 (G1G0)	LbaCas12a	2100
182407	gCD3 (G1G0)	LbaCas12a	2400
192625	gCD3 (G1G0)	LbaCas12a	2700
209243	gCD3 (G1G0)	LbaCas12a	3000
223419	gCD3 (G1G0)	LbaCas12a	3300
244286	gCD3 (G1G0)	LbaCas12a	3600
268178	gCD3 (G1G0)	LbaCas12a	3900
285237	gCD3 (G1G0)	LbaCas12a	4200
313691	gCD3 (G1G0)	LbaCas12a	4500
338128	gCD3 (G1G0)	LbaCas12a	4800
370418	gCD3 (G1G0)	LbaCas12a	5100
396467	gCD3 (G1G0)	LbaCas12a	5400
69928	gCD4 (G1G1)	LbaCas12a	0
101106	gCD4 (G1G1)	LbaCas12a	300
113326	gCD4 (G1G1)	LbaCas12a	600
124826	gCD4 (G1G1)	LbaCas12a	900
137295	gCD4 (G1G1)	LbaCas12a	1200
144241	gCD4 (G1G1)	LbaCas12a	1500
153381	gCD4 (G1G1)	LbaCas12a	1800
167035	gCD4 (G1G1)	LbaCas12a	2100
181201	gCD4 (G1G1)	LbaCas12a	2400
196195	gCD4 (G1G1)	LbaCas12a	2700
208924	gCD4 (G1G1)	LbaCas12a	3000
234839	gCD4 (G1G1)	LbaCas12a	3300
258839	gCD4 (G1G1)	LbaCas12a	3600
276695	gCD4 (G1G1)	LbaCas12a	3900
310414	gCD4 (G1G1)	LbaCas12a	4200
339733	gCD4 (G1G1)	LbaCas12a	4500
364307	gCD4 (G1G1)	LbaCas12a	4800
404101	gCD4 (G1G1)	LbaCas12a	5100
426004	gCD4 (G1G1)	LbaCas12a	5400
84860	gCD4 (G1G1)	LbaCas12a	0
106714	gCD4 (G1G1)	LbaCas12a	300
122321	gCD4 (G1G1)	LbaCas12a	600
131236	gCD4 (G1G1)	LbaCas12a	900
141965	gCD4 (G1G1)	LbaCas12a	1200
151532	gCD4 (G1G1)	LbaCas12a	1500
162653	gCD4 (G1G1)	LbaCas12a	1800
174477	gCD4 (G1G1)	LbaCas12a	2100
195394	gCD4 (G1G1)	LbaCas12a	2400
219556	gCD4 (G1G1)	LbaCas12a	2700
237469	gCD4 (G1G1)	LbaCas12a	3000
263650	gCD4 (G1G1)	LbaCas12a	3300
293436	gCD4 (G1G1)	LbaCas12a	3600
330483	gCD4 (G1G1)	LbaCas12a	3900
359373	gCD4 (G1G1)	LbaCas12a	4200
393544	gCD4 (G1G1)	LbaCas12a	4500
427313	gCD4 (G1G1)	LbaCas12a	4800
471064	gCD4 (G1G1)	LbaCas12a	5100
507170	gCD4 (G1G1)	LbaCas12a	5400
81881	gCD4 (G1G1)	LbaCas12a	0
99599	gCD4 (G1G1)	LbaCas12a	300
114948	gCD4 (G1G1)	LbaCas12a	600
125770	gCD4 (G1G1)	LbaCas12a	900
135398	gCD4 (G1G1)	LbaCas12a	1200
148536	gCD4 (G1G1)	LbaCas12a	1500
159987	gCD4 (G1G1)	LbaCas12a	1800
177127	gCD4 (G1G1)	LbaCas12a	2100
194937	gCD4 (G1G1)	LbaCas12a	2400
226857	gCD4 (G1G1)	LbaCas12a	2700
252936	gCD4 (G1G1)	LbaCas12a	3000
290301	gCD4 (G1G1)	LbaCas12a	3300
321191	gCD4 (G1G1)	LbaCas12a	3600
360401	gCD4 (G1G1)	LbaCas12a	3900
407273	gCD4 (G1G1)	LbaCas12a	4200
444686	gCD4 (G1G1)	LbaCas12a	4500
484706	gCD4 (G1G1)	LbaCas12a	4800
543522	gCD4 (G1G1)	LbaCas12a	5100
587971	gCD4 (G1G1)	LbaCas12a	5400
83708	gCD4 (G1G1)	LbaCas12a	0
100087	gCD4 (G1G1)	LbaCas12a	300
118349	gCD4 (G1G1)	LbaCas12a	600
128054	gCD4 (G1G1)	LbaCas12a	900
139806	gCD4 (G1G1)	LbaCas12a	1200
151200	gCD4 (G1G1)	LbaCas12a	1500
166536	gCD4 (G1G1)	LbaCas12a	1800
185230	gCD4 (G1G1)	LbaCas12a	2100
204812	gCD4 (G1G1)	LbaCas12a	2400
229230	gCD4 (G1G1)	LbaCas12a	2700
256042	gCD4 (G1G1)	LbaCas12a	3000
290043	gCD4 (G1G1)	LbaCas12a	3300
324998	gCD4 (G1G1)	LbaCas12a	3600
364935	gCD4 (G1G1)	LbaCas12a	3900
406298	gCD4 (G1G1)	LbaCas12a	4200
445642	gCD4 (G1G1)	LbaCas12a	4500
486828	gCD4 (G1G1)	LbaCas12a	4800
538866	gCD4 (G1G1)	LbaCas12a	5100
576740	gCD4 (G1G1)	LbaCas12a	5400
75579	gCD4 (G1G1)	LbaCas12a	0
98268	gCD4 (G1G1)	LbaCas12a	300
111307	gCD4 (G1G1)	LbaCas12a	600
118626	gCD4 (G1G1)	LbaCas12a	900
125515	gCD4 (G1G1)	LbaCas12a	1200
136534	gCD4 (G1G1)	LbaCas12a	1500
143711	gCD4 (G1G1)	LbaCas12a	1800
154457	gCD4 (G1G1)	LbaCas12a	2100
165767	gCD4 (G1G1)	LbaCas12a	2400
183498	gCD4 (G1G1)	LbaCas12a	2700
196835	gCD4 (G1G1)	LbaCas12a	3000
217016	gCD4 (G1G1)	LbaCas12a	3300
243630	gCD4 (G1G1)	LbaCas12a	3600
269272	gCD4 (G1G1)	LbaCas12a	3900
295081	gCD4 (G1G1)	LbaCas12a	4200
323770	gCD4 (G1G1)	LbaCas12a	4500
356641	gCD4 (G1G1)	LbaCas12a	4800
392999	gCD4 (G1G1)	LbaCas12a	5100
424224	gCD4 (G1G1)	LbaCas12a	5400
74684	gCD4 (G1G1)	LbaCas12a	0
106705	gCD4 (G1G1)	LbaCas12a	300
115954	gCD4 (G1G1)	LbaCas12a	600
122441	gCD4 (G1G1)	LbaCas12a	900
133235	gCD4 (G1G1)	LbaCas12a	1200
143265	gCD4 (G1G1)	LbaCas12a	1500
151525	gCD4 (G1G1)	LbaCas12a	1800
157968	gCD4 (G1G1)	LbaCas12a	2100
172798	gCD4 (G1G1)	LbaCas12a	2400
187470	gCD4 (G1G1)	LbaCas12a	2700
197503	gCD4 (G1G1)	LbaCas12a	3000
218998	gCD4 (G1G1)	LbaCas12a	3300
239292	gCD4 (G1G1)	LbaCas12a	3600
262455	gCD4 (G1G1)	LbaCas12a	3900
292038	gCD4 (G1G1)	LbaCas12a	4200
319746	gCD4 (G1G1)	LbaCas12a	4500
350490	gCD4 (G1G1)	LbaCas12a	4800
382441	gCD4 (G1G1)	LbaCas12a	5100
410160	gCD4 (G1G1)	LbaCas12a	5400
68406	gCD5 (G0G2)	LbaCas12a	0
104674	gCD5 (G0G2)	LbaCas12a	300
124684	gCD5 (G0G2)	LbaCas12a	600
157831	gCD5 (G0G2)	LbaCas12a	900
231795	gCD5 (G0G2)	LbaCas12a	1200
345117	gCD5 (G0G2)	LbaCas12a	1500
481323	gCD5 (G0G2)	LbaCas12a	1800
630540	gCD5 (G0G2)	LbaCas12a	2100
783438	gCD5 (G0G2)	LbaCas12a	2400
983693	gCD5 (G0G2)	LbaCas12a	2700
1132089	gCD5 (G0G2)	LbaCas12a	3000
1312550	gCD5 (G0G2)	LbaCas12a	3300
1490994	gCD5 (G0G2)	LbaCas12a	3600
1660486	gCD5 (G0G2)	LbaCas12a	3900
1831655	gCD5 (G0G2)	LbaCas12a	4200
1991655	gCD5 (G0G2)	LbaCas12a	4500
2142045	gCD5 (G0G2)	LbaCas12a	4800
2306945	gCD5 (G0G2)	LbaCas12a	5100
2438826	gCD5 (G0G2)	LbaCas12a	5400
74527	gCD5 (G0G2)	LbaCas12a	0
101744	gCD5 (G0G2)	LbaCas12a	300
120377	gCD5 (G0G2)	LbaCas12a	600
148767	gCD5 (G0G2)	LbaCas12a	900
221069	gCD5 (G0G2)	LbaCas12a	1200
321406	gCD5 (G0G2)	LbaCas12a	1500
454032	gCD5 (G0G2)	LbaCas12a	1800
599748	gCD5 (G0G2)	LbaCas12a	2100
750157	gCD5 (G0G2)	LbaCas12a	2400
916516	gCD5 (G0G2)	LbaCas12a	2700
1065168	gCD5 (G0G2)	LbaCas12a	3000
1238076	gCD5 (G0G2)	LbaCas12a	3300
1402688	gCD5 (G0G2)	LbaCas12a	3600
1562986	gCD5 (G0G2)	LbaCas12a	3900
1705402	gCD5 (G0G2)	LbaCas12a	4200
1867620	gCD5 (G0G2)	LbaCas12a	4500
2008794	gCD5 (G0G2)	LbaCas12a	4800
2183013	gCD5 (G0G2)	LbaCas12a	5100
2276176	gCD5 (G0G2)	LbaCas12a	5400
75163	gCD5 (G0G2)	LbaCas12a	0
100961	gCD5 (G0G2)	LbaCas12a	300
119695	gCD5 (G0G2)	LbaCas12a	600
150061	gCD5 (G0G2)	LbaCas12a	900
232115	gCD5 (G0G2)	LbaCas12a	1200
352037	gCD5 (G0G2)	LbaCas12a	1500
502679	gCD5 (G0G2)	LbaCas12a	1800
663370	gCD5 (G0G2)	LbaCas12a	2100
839740	gCD5 (G0G2)	LbaCas12a	2400
1051280	gCD5 (G0G2)	LbaCas12a	2700
1210866	gCD5 (G0G2)	LbaCas12a	3000
1411521	gCD5 (G0G2)	LbaCas12a	3300
1611351	gCD5 (G0G2)	LbaCas12a	3600
1803282	gCD5 (G0G2)	LbaCas12a	3900
1968643	gCD5 (G0G2)	LbaCas12a	4200
2161872	gCD5 (G0G2)	LbaCas12a	4500
2312638	gCD5 (G0G2)	LbaCas12a	4800
2502040	gCD5 (G0G2)	LbaCas12a	5100
2616852	gCD5 (G0G2)	LbaCas12a	5400
82724	gCD5 (G0G2)	LbaCas12a	0
102210	gCD5 (G0G2)	LbaCas12a	300
120903	gCD5 (G0G2)	LbaCas12a	600
148491	gCD5 (G0G2)	LbaCas12a	900
223951	gCD5 (G0G2)	LbaCas12a	1200
324020	gCD5 (G0G2)	LbaCas12a	1500
447493	gCD5 (G0G2)	LbaCas12a	1800
588800	gCD5 (G0G2)	LbaCas12a	2100
740347	gCD5 (G0G2)	LbaCas12a	2400
904279	gCD5 (G0G2)	LbaCas12a	2700
1058333	gCD5 (G0G2)	LbaCas12a	3000
1242046	gCD5 (G0G2)	LbaCas12a	3300
1401339	gCD5 (G0G2)	LbaCas12a	3600
1579450	gCD5 (G0G2)	LbaCas12a	3900
1747220	gCD5 (G0G2)	LbaCas12a	4200
1903850	gCD5 (G0G2)	LbaCas12a	4500
2041211	gCD5 (G0G2)	LbaCas12a	4800
2214965	gCD5 (G0G2)	LbaCas12a	5100
2343972	gCD5 (G0G2)	LbaCas12a	5400
78066	gCD5 (G0G2)	LbaCas12a	0
99569	gCD5 (G0G2)	LbaCas12a	300
118181	gCD5 (G0G2)	LbaCas12a	600
180376	gCD5 (G0G2)	LbaCas12a	900
342029	gCD5 (G0G2)	LbaCas12a	1200
583603	gCD5 (G0G2)	LbaCas12a	1500
859219	gCD5 (G0G2)	LbaCas12a	1800
1131585	gCD5 (G0G2)	LbaCas12a	2100
1406465	gCD5 (G0G2)	LbaCas12a	2400
1705265	gCD5 (G0G2)	LbaCas12a	2700
1915116	gCD5 (G0G2)	LbaCas12a	3000
2180973	gCD5 (G0G2)	LbaCas12a	3300
2399904	gCD5 (G0G2)	LbaCas12a	3600
2613869	gCD5 (G0G2)	LbaCas12a	3900
2807260	gCD5 (G0G2)	LbaCas12a	4200
2993978	gCD5 (G0G2)	LbaCas12a	4500
3126179	gCD5 (G0G2)	LbaCas12a	4800
3311741	gCD5 (G0G2)	LbaCas12a	5100
3429234	gCD5 (G0G2)	LbaCas12a	5400
75683	gCD5 (G0G2)	LbaCas12a	0
101180	gCD5 (G0G2)	LbaCas12a	300
118813	gCD5 (G0G2)	LbaCas12a	600
174072	gCD5 (G0G2)	LbaCas12a	900
325212	gCD5 (G0G2)	LbaCas12a	1200
551327	gCD5 (G0G2)	LbaCas12a	1500
794107	gCD5 (G0G2)	LbaCas12a	1800
1049845	gCD5 (G0G2)	LbaCas12a	2100
1302102	gCD5 (G0G2)	LbaCas12a	2400
1569473	gCD5 (G0G2)	LbaCas12a	2700
1792346	gCD5 (G0G2)	LbaCas12a	3000
2018571	gCD5 (G0G2)	LbaCas12a	3300
2253253	gCD5 (G0G2)	LbaCas12a	3600
2454835	gCD5 (G0G2)	LbaCas12a	3900
2647259	gCD5 (G0G2)	LbaCas12a	4200
2832886	gCD5 (G0G2)	LbaCas12a	4500
2970587	gCD5 (G0G2)	LbaCas12a	4800
3165024	gCD5 (G0G2)	LbaCas12a	5100
3290152	gCD5 (G0G2)	LbaCas12a	5400
69849	gCD6 (G0G0)	LbaCas12a	0
98760	gCD6 (G0G0)	LbaCas12a	300
114314	gCD6 (G0G0)	LbaCas12a	600
123326	gCD6 (G0G0)	LbaCas12a	900
134147	gCD6 (G0G0)	LbaCas12a	1200
146804	gCD6 (G0G0)	LbaCas12a	1500
163966	gCD6 (G0G0)	LbaCas12a	1800
179300	gCD6 (G0G0)	LbaCas12a	2100
194998	gCD6 (G0G0)	LbaCas12a	2400
218062	gCD6 (G0G0)	LbaCas12a	2700
237902	gCD6 (G0G0)	LbaCas12a	3000
264488	gCD6 (G0G0)	LbaCas12a	3300
289576	gCD6 (G0G0)	LbaCas12a	3600
322353	gCD6 (G0G0)	LbaCas12a	3900
345148	gCD6 (G0G0)	LbaCas12a	4200
383101	gCD6 (G0G0)	LbaCas12a	4500
409060	gCD6 (G0G0)	LbaCas12a	4800
452586	gCD6 (G0G0)	LbaCas12a	5100
480028	gCD6 (G0G0)	LbaCas12a	5400
64694	gCD6 (G0G0)	LbaCas12a	0
99769	gCD6 (G0G0)	LbaCas12a	300
112262	gCD6 (G0G0)	LbaCas12a	600
122121	gCD6 (G0G0)	LbaCas12a	900
136901	gCD6 (G0G0)	LbaCas12a	1200
146973	gCD6 (G0G0)	LbaCas12a	1500
159600	gCD6 (G0G0)	LbaCas12a	1800
175106	gCD6 (G0G0)	LbaCas12a	2100
190981	gCD6 (G0G0)	LbaCas12a	2400
212658	gCD6 (G0G0)	LbaCas12a	2700
230579	gCD6 (G0G0)	LbaCas12a	3000
255561	gCD6 (G0G0)	LbaCas12a	3300
282350	gCD6 (G0G0)	LbaCas12a	3600
311944	gCD6 (G0G0)	LbaCas12a	3900
337590	gCD6 (G0G0)	LbaCas12a	4200
371830	gCD6 (G0G0)	LbaCas12a	4500
399741	gCD6 (G0G0)	LbaCas12a	4800
433229	gCD6 (G0G0)	LbaCas12a	5100
462104	gCD6 (G0G0)	LbaCas12a	5400
69157	gCD6 (G0G0)	LbaCas12a	0
104572	gCD6 (G0G0)	LbaCas12a	300
120389	gCD6 (G0G0)	LbaCas12a	600
130600	gCD6 (G0G0)	LbaCas12a	900
150029	gCD6 (G0G0)	LbaCas12a	1200
164987	gCD6 (G0G0)	LbaCas12a	1500
182005	gCD6 (G0G0)	LbaCas12a	1800
198013	gCD6 (G0G0)	LbaCas12a	2100
211845	gCD6 (G0G0)	LbaCas12a	2400
224548	gCD6 (G0G0)	LbaCas12a	2700
236865	gCD6 (G0G0)	LbaCas12a	3000
257133	gCD6 (G0G0)	LbaCas12a	3300
274297	gCD6 (G0G0)	LbaCas12a	3600
295794	gCD6 (G0G0)	LbaCas12a	3900
315164	gCD6 (G0G0)	LbaCas12a	4200
332206	gCD6 (G0G0)	LbaCas12a	4500
350836	gCD6 (G0G0)	LbaCas12a	4800
381496	gCD6 (G0G0)	LbaCas12a	5100
400018	gCD6 (G0G0)	LbaCas12a	5400
74871	gCD6 (G0G0)	LbaCas12a	0
102792	gCD6 (G0G0)	LbaCas12a	300
117009	gCD6 (G0G0)	LbaCas12a	600
132366	gCD6 (G0G0)	LbaCas12a	900
145735	gCD6 (G0G0)	LbaCas12a	1200
162399	gCD6 (G0G0)	LbaCas12a	1500
176750	gCD6 (G0G0)	LbaCas12a	1800
192466	gCD6 (G0G0)	LbaCas12a	2100
202883	gCD6 (G0G0)	LbaCas12a	2400
226205	gCD6 (G0G0)	LbaCas12a	2700
236112	gCD6 (G0G0)	LbaCas12a	3000
251882	gCD6 (G0G0)	LbaCas12a	3300
277404	gCD6 (G0G0)	LbaCas12a	3600
295063	gCD6 (G0G0)	LbaCas12a	3900
314293	gCD6 (G0G0)	LbaCas12a	4200
340329	gCD6 (G0G0)	LbaCas12a	4500
365488	gCD6 (G0G0)	LbaCas12a	4800
392113	gCD6 (G0G0)	LbaCas12a	5100
412415	gCD6 (G0G0)	LbaCas12a	5400
78905	gCD6 (G0G0)	LbaCas12a	0
104087	gCD6 (G0G0)	LbaCas12a	300
115427	gCD6 (G0G0)	LbaCas12a	600
126991	gCD6 (G0G0)	LbaCas12a	900
141042	gCD6 (G0G0)	LbaCas12a	1200
151102	gCD6 (G0G0)	LbaCas12a	1500
163401	gCD6 (G0G0)	LbaCas12a	1800
178248	gCD6 (G0G0)	LbaCas12a	2100
192311	gCD6 (G0G0)	LbaCas12a	2400
210196	gCD6 (G0G0)	LbaCas12a	2700
223053	gCD6 (G0G0)	LbaCas12a	3000
245315	gCD6 (G0G0)	LbaCas12a	3300
269448	gCD6 (G0G0)	LbaCas12a	3600
295520	gCD6 (G0G0)	LbaCas12a	3900
315559	gCD6 (G0G0)	LbaCas12a	4200
341959	gCD6 (G0G0)	LbaCas12a	4500
368641	gCD6 (G0G0)	LbaCas12a	4800
397108	gCD6 (G0G0)	LbaCas12a	5100
426582	gCD6 (G0G0)	LbaCas12a	5400
71859	gCD6 (G0G0)	LbaCas12a	0
101876	gCD6 (G0G0)	LbaCas12a	300
114993	gCD6 (G0G0)	LbaCas12a	600
126394	gCD6 (G0G0)	LbaCas12a	900
138701	gCD6 (G0G0)	LbaCas12a	1200
151416	gCD6 (G0G0)	LbaCas12a	1500
164426	gCD6 (G0G0)	LbaCas12a	1800
173892	gCD6 (G0G0)	LbaCas12a	2100
191697	gCD6 (G0G0)	LbaCas12a	2400
211782	gCD6 (G0G0)	LbaCas12a	2700
226766	gCD6 (G0G0)	LbaCas12a	3000
248391	gCD6 (G0G0)	LbaCas12a	3300
270903	gCD6 (G0G0)	LbaCas12a	3600
293678	gCD6 (G0G0)	LbaCas12a	3900
318504	gCD6 (G0G0)	LbaCas12a	4200
348274	gCD6 (G0G0)	LbaCas12a	4500
373250	gCD6 (G0G0)	LbaCas12a	4800
402349	gCD6 (G0G0)	LbaCas12a	5100
434124	gCD6 (G0G0)	LbaCas12a	5400
71820	gCD7 (G0G0)	LbaCas12a	0
103827	gCD7 (G0G0)	LbaCas12a	300
119201	gCD7 (G0G0)	LbaCas12a	600
127887	gCD7 (G0G0)	LbaCas12a	900
137832	gCD7 (G0G0)	LbaCas12a	1200
149234	gCD7 (G0G0)	LbaCas12a	1500
161226	gCD7 (G0G0)	LbaCas12a	1800
173670	gCD7 (G0G0)	LbaCas12a	2100
191276	gCD7 (G0G0)	LbaCas12a	2400
209349	gCD7 (G0G0)	LbaCas12a	2700
228836	gCD7 (G0G0)	LbaCas12a	3000
250210	gCD7 (G0G0)	LbaCas12a	3300
279335	gCD7 (G0G0)	LbaCas12a	3600
305328	gCD7 (G0G0)	LbaCas12a	3900
332229	gCD7 (G0G0)	LbaCas12a	4200
360887	gCD7 (G0G0)	LbaCas12a	4500
392780	gCD7 (G0G0)	LbaCas12a	4800
429543	gCD7 (G0G0)	LbaCas12a	5100
457389	gCD7 (G0G0)	LbaCas12a	5400
75403	gCD7 (G0G0)	LbaCas12a	0
99226	gCD7 (G0G0)	LbaCas12a	300
112870	gCD7 (G0G0)	LbaCas12a	600
128136	gCD7 (G0G0)	LbaCas12a	900
136347	gCD7 (G0G0)	LbaCas12a	1200
147045	gCD7 (G0G0)	LbaCas12a	1500
158699	gCD7 (G0G0)	LbaCas12a	1800
176509	gCD7 (G0G0)	LbaCas12a	2100
187994	gCD7 (G0G0)	LbaCas12a	2400
206229	gCD7 (G0G0)	LbaCas12a	2700
221432	gCD7 (G0G0)	LbaCas12a	3000
240355	gCD7 (G0G0)	LbaCas12a	3300
261494	gCD7 (G0G0)	LbaCas12a	3600
282915	gCD7 (G0G0)	LbaCas12a	3900
308330	gCD7 (G0G0)	LbaCas12a	4200
334278	gCD7 (G0G0)	LbaCas12a	4500
351855	gCD7 (G0G0)	LbaCas12a	4800
385214	gCD7 (G0G0)	LbaCas12a	5100
407021	gCD7 (G0G0)	LbaCas12a	5400
85604	gCD7 (G0G0)	LbaCas12a	0
112372	gCD7 (G0G0)	LbaCas12a	300
126354	gCD7 (G0G0)	LbaCas12a	600
140046	gCD7 (G0G0)	LbaCas12a	900
149483	gCD7 (G0G0)	LbaCas12a	1200
158079	gCD7 (G0G0)	LbaCas12a	1500
170337	gCD7 (G0G0)	LbaCas12a	1800
181840	gCD7 (G0G0)	LbaCas12a	2100
195735	gCD7 (G0G0)	LbaCas12a	2400
208490	gCD7 (G0G0)	LbaCas12a	2700
230422	gCD7 (G0G0)	LbaCas12a	3000
248874	gCD7 (G0G0)	LbaCas12a	3300
272946	gCD7 (G0G0)	LbaCas12a	3600
291989	gCD7 (G0G0)	LbaCas12a	3900
321265	gCD7 (G0G0)	LbaCas12a	4200
350313	gCD7 (G0G0)	LbaCas12a	4500
372361	gCD7 (G0G0)	LbaCas12a	4800
407124	gCD7 (G0G0)	LbaCas12a	5100
430916	gCD7 (G0G0)	LbaCas12a	5400
79360	gCD7 (G0G0)	LbaCas12a	0
100680	gCD7 (G0G0)	LbaCas12a	300
110319	gCD7 (G0G0)	LbaCas12a	600
124080	gCD7 (G0G0)	LbaCas12a	900
133730	gCD7 (G0G0)	LbaCas12a	1200
140501	gCD7 (G0G0)	LbaCas12a	1500
149437	gCD7 (G0G0)	LbaCas12a	1800
161644	gCD7 (G0G0)	LbaCas12a	2100
175171	gCD7 (G0G0)	LbaCas12a	2400
193124	gCD7 (G0G0)	LbaCas12a	2700
204018	gCD7 (G0G0)	LbaCas12a	3000
223604	gCD7 (G0G0)	LbaCas12a	3300
240257	gCD7 (G0G0)	LbaCas12a	3600
264272	gCD7 (G0G0)	LbaCas12a	3900
280771	gCD7 (G0G0)	LbaCas12a	4200
309333	gCD7 (G0G0)	LbaCas12a	4500
335286	gCD7 (G0G0)	LbaCas12a	4800
367305	gCD7 (G0G0)	LbaCas12a	5100
384347	gCD7 (G0G0)	LbaCas12a	5400
77330	gCD7 (G0G0)	LbaCas12a	0
100858	gCD7 (G0G0)	LbaCas12a	300
115486	gCD7 (G0G0)	LbaCas12a	600
128529	gCD7 (G0G0)	LbaCas12a	900
144872	gCD7 (G0G0)	LbaCas12a	1200
160432	gCD7 (G0G0)	LbaCas12a	1500
174814	gCD7 (G0G0)	LbaCas12a	1800
199042	gCD7 (G0G0)	LbaCas12a	2100
223873	gCD7 (G0G0)	LbaCas12a	2400
246488	gCD7 (G0G0)	LbaCas12a	2700
267885	gCD7 (G0G0)	LbaCas12a	3000
299777	gCD7 (G0G0)	LbaCas12a	3300
333891	gCD7 (G0G0)	LbaCas12a	3600
362003	gCD7 (G0G0)	LbaCas12a	3900
393834	gCD7 (G0G0)	LbaCas12a	4200
430225	gCD7 (G0G0)	LbaCas12a	4500
470280	gCD7 (G0G0)	LbaCas12a	4800
514132	gCD7 (G0G0)	LbaCas12a	5100
544190	gCD7 (G0G0)	LbaCas12a	5400
75369	gCD7 (G0G0)	LbaCas12a	0
106156	gCD7 (G0G0)	LbaCas12a	300
117817	gCD7 (G0G0)	LbaCas12a	600
130838	gCD7 (G0G0)	LbaCas12a	900
144240	gCD7 (G0G0)	LbaCas12a	1200
161897	gCD7 (G0G0)	LbaCas12a	1500
180546	gCD7 (G0G0)	LbaCas12a	1800
196708	gCD7 (G0G0)	LbaCas12a	2100
222147	gCD7 (G0G0)	LbaCas12a	2400
247769	gCD7 (G0G0)	LbaCas12a	2700
270091	gCD7 (G0G0)	LbaCas12a	3000
293125	gCD7 (G0G0)	LbaCas12a	3300
323521	gCD7 (G0G0)	LbaCas12a	3600
355582	gCD7 (G0G0)	LbaCas12a	3900
381881	gCD7 (G0G0)	LbaCas12a	4200
424748	gCD7 (G0G0)	LbaCas12a	4500
449964	gCD7 (G0G0)	LbaCas12a	4800
486038	gCD7 (G0G0)	LbaCas12a	5100
518601	gCD7 (G0G0)	LbaCas12a	5400
67291	gCD8 (G0G0)	LbaCas12a	0
95501	gCD8 (G0G0)	LbaCas12a	300
108185	gCD8 (G0G0)	LbaCas12a	600
115890	gCD8 (G0G0)	LbaCas12a	900
129533	gCD8 (G0G0)	LbaCas12a	1200
139647	gCD8 (G0G0)	LbaCas12a	1500
155348	gCD8 (G0G0)	LbaCas12a	1800
170624	gCD8 (G0G0)	LbaCas12a	2100
193655	gCD8 (G0G0)	LbaCas12a	2400
217804	gCD8 (G0G0)	LbaCas12a	2700
245972	gCD8 (G0G0)	LbaCas12a	3000
271960	gCD8 (G0G0)	LbaCas12a	3300
300797	gCD8 (G0G0)	LbaCas12a	3600
336839	gCD8 (G0G0)	LbaCas12a	3900
372982	gCD8 (G0G0)	LbaCas12a	4200
410816	gCD8 (G0G0)	LbaCas12a	4500
440828	gCD8 (G0G0)	LbaCas12a	4800
488930	gCD8 (G0G0)	LbaCas12a	5100
524537	gCD8 (G0G0)	LbaCas12a	5400
73152	gCD8 (G0G0)	LbaCas12a	0
103050	gCD8 (G0G0)	LbaCas12a	300
115223	gCD8 (G0G0)	LbaCas12a	600
126599	gCD8 (G0G0)	LbaCas12a	900
138259	gCD8 (G0G0)	LbaCas12a	1200
150435	gCD8 (G0G0)	LbaCas12a	1500
165060	gCD8 (G0G0)	LbaCas12a	1800
183754	gCD8 (G0G0)	LbaCas12a	2100
206680	gCD8 (G0G0)	LbaCas12a	2400
226072	gCD8 (G0G0)	LbaCas12a	2700
248104	gCD8 (G0G0)	LbaCas12a	3000
270937	gCD8 (G0G0)	LbaCas12a	3300
297928	gCD8 (G0G0)	LbaCas12a	3600
327039	gCD8 (G0G0)	LbaCas12a	3900
355402	gCD8 (G0G0)	LbaCas12a	4200
387836	gCD8 (G0G0)	LbaCas12a	4500
410057	gCD8 (G0G0)	LbaCas12a	4800
448810	gCD8 (G0G0)	LbaCas12a	5100
474360	gCD8 (G0G0)	LbaCas12a	5400
73223	gCD8 (G0G0)	LbaCas12a	0
97527	gCD8 (G0G0)	LbaCas12a	300
112216	gCD8 (G0G0)	LbaCas12a	600
125665	gCD8 (G0G0)	LbaCas12a	900
140630	gCD8 (G0G0)	LbaCas12a	1200
154666	gCD8 (G0G0)	LbaCas12a	1500
167280	gCD8 (G0G0)	LbaCas12a	1800
189328	gCD8 (G0G0)	LbaCas12a	2100
204666	gCD8 (G0G0)	LbaCas12a	2400
228742	gCD8 (G0G0)	LbaCas12a	2700
248655	gCD8 (G0G0)	LbaCas12a	3000
275813	gCD8 (G0G0)	LbaCas12a	3300
298554	gCD8 (G0G0)	LbaCas12a	3600
324448	gCD8 (G0G0)	LbaCas12a	3900
350298	gCD8 (G0G0)	LbaCas12a	4200
379174	gCD8 (G0G0)	LbaCas12a	4500
402925	gCD8 (G0G0)	LbaCas12a	4800
439841	gCD8 (G0G0)	LbaCas12a	5100
461781	gCD8 (G0G0)	LbaCas12a	5400
73902	gCD8 (G0G0)	LbaCas12a	0
98399	gCD8 (G0G0)	LbaCas12a	300
112173	gCD8 (G0G0)	LbaCas12a	600
125504	gCD8 (G0G0)	LbaCas12a	900
137439	gCD8 (G0G0)	LbaCas12a	1200
154932	gCD8 (G0G0)	LbaCas12a	1500
167046	gCD8 (G0G0)	LbaCas12a	1800
185107	gCD8 (G0G0)	LbaCas12a	2100
204543	gCD8 (G0G0)	LbaCas12a	2400
223705	gCD8 (G0G0)	LbaCas12a	2700
244453	gCD8 (G0G0)	LbaCas12a	3000
265819	gCD8 (G0G0)	LbaCas12a	3300
291670	gCD8 (G0G0)	LbaCas12a	3600
315584	gCD8 (G0G0)	LbaCas12a	3900
337163	gCD8 (G0G0)	LbaCas12a	4200
369465	gCD8 (G0G0)	LbaCas12a	4500
395267	gCD8 (G0G0)	LbaCas12a	4800
427182	gCD8 (G0G0)	LbaCas12a	5100
453577	gCD8 (G0G0)	LbaCas12a	5400
74334	gCD8 (G0G0)	LbaCas12a	0
102092	gCD8 (G0G0)	LbaCas12a	300
117060	gCD8 (G0G0)	LbaCas12a	600
130953	gCD8 (G0G0)	LbaCas12a	900
140974	gCD8 (G0G0)	LbaCas12a	1200
153089	gCD8 (G0G0)	LbaCas12a	1500
167894	gCD8 (G0G0)	LbaCas12a	1800
181760	gCD8 (G0G0)	LbaCas12a	2100
200634	gCD8 (G0G0)	LbaCas12a	2400
223091	gCD8 (G0G0)	LbaCas12a	2700
240583	gCD8 (G0G0)	LbaCas12a	3000
268179	gCD8 (G0G0)	LbaCas12a	3300
293095	gCD8 (G0G0)	LbaCas12a	3600
320870	gCD8 (G0G0)	LbaCas12a	3900
356202	gCD8 (G0G0)	LbaCas12a	4200
385760	gCD8 (G0G0)	LbaCas12a	4500
415248	gCD8 (G0G0)	LbaCas12a	4800
456202	gCD8 (G0G0)	LbaCas12a	5100
485565	gCD8 (G0G0)	LbaCas12a	5400
63021	gCD8 (G0G0)	LbaCas12a	0
91259	gCD8 (G0G0)	LbaCas12a	300
102697	gCD8 (G0G0)	LbaCas12a	600
118724	gCD8 (G0G0)	LbaCas12a	900
130566	gCD8 (G0G0)	LbaCas12a	1200
139545	gCD8 (G0G0)	LbaCas12a	1500
148010	gCD8 (G0G0)	LbaCas12a	1800
167235	gCD8 (G0G0)	LbaCas12a	2100
176550	gCD8 (G0G0)	LbaCas12a	2400
197300	gCD8 (G0G0)	LbaCas12a	2700
210738	gCD8 (G0G0)	LbaCas12a	3000
230836	gCD8 (G0G0)	LbaCas12a	3300
256969	gCD8 (G0G0)	LbaCas12a	3600
272725	gCD8 (G0G0)	LbaCas12a	3900
296304	gCD8 (G0G0)	LbaCas12a	4200
326673	gCD8 (G0G0)	LbaCas12a	4500
346725	gCD8 (G0G0)	LbaCas12a	4800
384072	gCD8 (G0G0)	LbaCas12a	5100
404860	gCD8 (G0G0)	LbaCas12a	5400
73031	gCD9 (G0G0)	LbaCas12a	0
94210	gCD9 (G0G0)	LbaCas12a	300
100513	gCD9 (G0G0)	LbaCas12a	600
107760	gCD9 (G0G0)	LbaCas12a	900
120857	gCD9 (G0G0)	LbaCas12a	1200
127277	gCD9 (G0G0)	LbaCas12a	1500
135641	gCD9 (G0G0)	LbaCas12a	1800
147362	gCD9 (G0G0)	LbaCas12a	2100
165201	gCD9 (G0G0)	LbaCas12a	2400
182141	gCD9 (G0G0)	LbaCas12a	2700
200950	gCD9 (G0G0)	LbaCas12a	3000
223000	gCD9 (G0G0)	LbaCas12a	3300
250089	gCD9 (G0G0)	LbaCas12a	3600
278959	gCD9 (G0G0)	LbaCas12a	3900
305482	gCD9 (G0G0)	LbaCas12a	4200
337946	gCD9 (G0G0)	LbaCas12a	4500
366516	gCD9 (G0G0)	LbaCas12a	4800
408526	gCD9 (G0G0)	LbaCas12a	5100
433355	gCD9 (G0G0)	LbaCas12a	5400
81691	gCD9 (G0G0)	LbaCas12a	0
98834	gCD9 (G0G0)	LbaCas12a	300
107370	gCD9 (G0G0)	LbaCas12a	600
115348	gCD9 (G0G0)	LbaCas12a	900
126701	gCD9 (G0G0)	LbaCas12a	1200
132381	gCD9 (G0G0)	LbaCas12a	1500
142493	gCD9 (G0G0)	LbaCas12a	1800
153171	gCD9 (G0G0)	LbaCas12a	2100
166885	gCD9 (G0G0)	LbaCas12a	2400
185952	gCD9 (G0G0)	LbaCas12a	2700
197934	gCD9 (G0G0)	LbaCas12a	3000
222414	gCD9 (G0G0)	LbaCas12a	3300
241100	gCD9 (G0G0)	LbaCas12a	3600
265852	gCD9 (G0G0)	LbaCas12a	3900
294119	gCD9 (G0G0)	LbaCas12a	4200
318088	gCD9 (G0G0)	LbaCas12a	4500
345518	gCD9 (G0G0)	LbaCas12a	4800
380818	gCD9 (G0G0)	LbaCas12a	5100
409983	gCD9 (G0G0)	LbaCas12a	5400
73624	gCD9 (G0G0)	LbaCas12a	0
96495	gCD9 (G0G0)	LbaCas12a	300
106943	gCD9 (G0G0)	LbaCas12a	600
113676	gCD9 (G0G0)	LbaCas12a	900
127012	gCD9 (G0G0)	LbaCas12a	1200
146230	gCD9 (G0G0)	LbaCas12a	1500
168868	gCD9 (G0G0)	LbaCas12a	1800
199463	gCD9 (G0G0)	LbaCas12a	2100
236319	gCD9 (G0G0)	LbaCas12a	2400
276660	gCD9 (G0G0)	LbaCas12a	2700
319771	gCD9 (G0G0)	LbaCas12a	3000
369394	gCD9 (G0G0)	LbaCas12a	3300
417642	gCD9 (G0G0)	LbaCas12a	3600
474976	gCD9 (G0G0)	LbaCas12a	3900
534850	gCD9 (G0G0)	LbaCas12a	4200
592109	gCD9 (G0G0)	LbaCas12a	4500
652333	gCD9 (G0G0)	LbaCas12a	4800
725991	gCD9 (G0G0)	LbaCas12a	5100
772614	gCD9 (G0G0)	LbaCas12a	5400
79264	gCD9 (G0G0)	LbaCas12a	0
104344	gCD9 (G0G0)	LbaCas12a	300
110265	gCD9 (G0G0)	LbaCas12a	600
125829	gCD9 (G0G0)	LbaCas12a	900
[truncated: 39,953 more rows]
