# Supplementary material for: CRISPR-enabled point-of-care genotyping for APOL1 genetic risk assessment
Source: EMBO Mol Med. 2024 Sep 13;16(10):18. doi: 10.1038/s44321-024-00126-x (PMC11473833; doi:10.1038/s44321-024-00126-x)
Supplement: Supplementary file 4 — Source data Fig. 1 [file 44321_2024_126_MOESM4_ESM.zip]

Archive with 8 entries (5 files):
- EMM-2024-19522_SourceDataForFigure1/
- EMM-2024-19522_SourceDataForFigure1/.DS_Store
- EMM-2024-19522_SourceDataForFigure1/EMM-2024-19522_SourceDataForFigure1C/
- EMM-2024-19522_SourceDataForFigure1/EMM-2024-19522_SourceDataForFigure1C/EMM-2024-19522_SourceDataForFigure1C.xlsx
- EMM-2024-19522_SourceDataForFigure1/EMM-2024-19522_SourceDataForFigure1C/~$EMM-2024-19522_SourceDataForFigure1C.xlsx
- EMM-2024-19522_SourceDataForFigure1/EMM-2024-19522_SourceDataForFigure1C/~$Fig 1 c.xlsx
- EMM-2024-19522_SourceDataForFigure1/EMM-2024-19522_SourceDataForFigure1E/
- EMM-2024-19522_SourceDataForFigure1/EMM-2024-19522_SourceDataForFigure1E/EMM-2024-19522_SourceDataForFigure1E.xlsx
