# Supplementary material for: CRISPR-enabled point-of-care genotyping for APOL1 genetic risk assessment
Source: EMBO Mol Med. 2024 Sep 13;16(10):18. doi: 10.1038/s44321-024-00126-x (PMC11473833; doi:10.1038/s44321-024-00126-x)
Supplement: Supplementary file 4 — Source data Fig. 1 [file 44321_2024_126_MOESM4_ESM.zip › EMM-2024-19522_SourceDataForFigure1/EMM-2024-19522_SourceDataForFigure1C/EMM-2024-19522_SourceDataForFigure1C.xlsx]

## Sheet: 230110
		crRNA	1			2			3			4			5			1			2			3			4			5			1			2			3			4			5			6
		Sample	NTC	NTC	NTC	NTC	NTC	NTC	NTC	NTC	NTC	NTC	NTC	NTC	NTC	NTC	NTC	Non-target-allele			Non-target-allele			Non-target-allele			Non-target-allele			Non-target-allele			Target-allele			Target-allele			Target-allele			Target-allele			Target-allele			NTC
Wavelength(Ex/Em)	485 nm/525 nm	Cycle(Seconds)/Well
		0	260719	267078	257358	127795	132209	129933	167136	172211	168214	190002	195824	192421	127669	128696	131969	215387	205318	199026	114577	117557	112282	136196	138522	136404	154107	149156	148001	115207	115431	116511	147741	146922	144198	111007	108079	109046	111321	102464	113809	111192	113958	111335	104223	105142	96815	138300	138521
		299.08	277801	293733	274437	128127	133655	130722	167208	179496	162881	182020	200252	190519	119307	123097	129883	239216	222779	214846	110882	112190	111654	136543	136617	132101	162470	158501	155760	111205	108724	110672	166890	165778	160226	103905	104631	102411	106434	102249	110355	116864	115274	116193	92847	97138	89798	138920	140498
		599.69	312459	330598	314922	139826	145684	137880	185126	199935	178209	198957	223537	219361	121998	133012	140047	292698	266331	259779	119356	119621	120933	156036	156193	154301	196371	198017	192854	119215	115208	120535	215544	217675	210617	119398	118061	116152	126707	120548	133852	159880	162671	167589	99250	103567	98410	163686	161281
		900.19	345380	366789	357090	153295	161180	152362	209038	226108	203607	229582	267266	255744	128951	141136	150781	344515	319481	303777	135590	140899	142232	182590	179422	183778	258160	254580	252081	130520	127263	132698	288295	297795	291158	155940	163930	156890	167011	156922	173845	261829	270228	283591	111006	114729	110132	183549	185829
		1200.25	366293	393051	381593	166844	169168	160751	222812	235470	216849	255713	291764	280231	134624	148261	157470	382451	358519	339142	153426	160258	160711	199473	195003	201628	325593	325267	320304	138473	135698	141345	380775	398436	393293	226676	232763	230197	213150	205225	229282	423413	431322	454552	121576	125663	124077	198400	201904
		1500.28	374319	407638	390943	171836	173585	165646	229176	241227	223127	268285	307249	293901	136897	151331	157622	412877	387239	366761	165884	175673	174559	209786	205514	213142	398347	403023	388124	141428	139721	147646	480475	509502	509509	314837	324774	327100	283958	274573	302379	620856	630544	671150	128156	133791	136870	207647	209697
		1800.13	387351	417937	409002	174907	181486	172033	236128	249240	229700	279898	321190	303804	138779	156746	162759	450612	421596	395310	186966	193583	197419	224713	217730	225671	482649	485403	473268	146769	147733	150586	598175	649909	656638	429874	445397	448855	384422	370765	412375	856165	872686	928796	139591	145766	154738	219265	216928
		2099.96	382708	419051	411724	182013	183365	170919	239447	251124	229941	283474	325628	308620	140948	157272	161851	473696	448476	414334	199516	209357	211493	231336	223708	231343	555647	563234	540093	147881	147249	153566	716587	778177	783035	543061	562603	572060	498454	484362	534554	1075590	1108079	1165591	149532	156823	173878	218204	220328
		2400.25	396405	436902	422520	185608	186757	175627	239022	257200	234792	291232	330169	312369	146196	160307	165268	507627	483452	445170	221546	227504	234887	242823	240278	243804	653169	662819	633647	153819	150933	156830	854159	936769	963153	674263	718512	721856	638731	630422	704281	1350010	1376470	1447420	167317	178865	202967	226630	227228
		2700.1	408755	444122	431926	186952	191282	180511	246041	260467	237574	295324	339200	318207	149236	162860	167341	540376	514626	473313	239682	250692	254247	259312	251429	261059	754443	757706	733037	158394	153676	160526	986675	1096635	1112805	816816	864307	868925	795537	791778	876319	1598573	1632681	1718880	187524	196921	230343	231801	232325
		3000.16	410777	447870	436312	192769	194712	183254	246036	262393	240379	299840	340639	326175	150953	161400	172053	574406	549818	507907	264341	275923	280778	274289	265845	275144	859608	863151	828215	160572	158262	164305	1129540	1271603	1290934	977215	1022634	1032478	979307	968337	1086374	1859217	1901608	1994168	203434	225204	267386	236455	240477
		3299.98	418737	454374	441700	192824	193874	184554	249257	261808	240741	303873	344583	328135	151534	164278	173909	604148	587668	533162	288374	300124	304228	295244	284280	292123	958850	973972	918741	163489	159123	165325	1257526	1413539	1447092	1103014	1166118	1174531	1145630	1143434	1251958	2071904	2118188	2212766	227239	246079	301719	241560	241947
		3600.07	427497	463940	450055	198431	200630	187861	253357	267517	243873	311195	351556	331805	156651	165896	172876	645256	627275	570695	314134	327797	331221	315735	308826	311795	1079486	1088194	1029684	167930	164615	171638	1391815	1584217	1615292	1251919	1322928	1330630	1339096	1333297	1471366	2317180	2363782	2456372	255630	274832	352680	240045	245266
		3900.15	428015	466263	454044	198168	199544	191074	254731	269812	248772	317362	358753	334962	155724	167564	175207	685867	666932	608864	342191	357242	362582	337218	329453	336464	1199369	1215837	1146580	174116	169542	177255	1534428	1737897	1781068	1403618	1482398	1491338	1521732	1512616	1668996	2538068	2580592	2679636	280229	312409	406512	250472	254603
		4199.97	435203	480546	462972	204657	208691	195448	259782	274507	253197	327573	364948	347268	160360	173128	180701	730829	712018	645944	371529	385649	395705	361451	354248	354715	1317711	1332554	1258395	177885	173985	182766	1666561	1916165	1956190	1546970	1638826	1652512	1700850	1700453	1879754	2728676	2796529	2901024	314696	350140	460358	256819	262560
		4500.04	447536	485806	472312	207963	210049	200401	265225	279322	256096	332841	372528	352719	162697	175931	181947	778292	765936	689502	410545	421868	432628	391168	386716	384285	1453480	1478932	1400129	182552	179871	187160	1820867	2093836	2143034	1706974	1824390	1831509	1902219	1906388	2104640	2952008	3018817	3116851	358616	395343	534055	260340	268455
		4800.11	447426	489288	476644	212523	212594	201547	266655	279456	254957	338598	373007	354820	162794	176162	183448	820113	805212	725144	434560	453230	465738	419031	414483	411867	1564896	1583731	1491230	187606	183072	191487	1950894	2242880	2291012	1833185	1958439	1972765	2061153	2080434	2302409	3113138	3177164	3265338	392899	438723	602872	265746	269630
		5099.94	459668	504841	488493	216044	219647	206107	273366	288118	262392	349621	386589	361948	166242	179194	189102	867903	865284	778710	477268	491531	510608	458605	453616	446856	1701235	1720276	1621353	195048	194174	199356	2085634	2425981	2482488	2007275	2124752	2128292	2259217	2262982	2512802	3291294	3346873	3451962	442136	495886	684717	276090	279883
		5399.99	460093	507368	489396	223790	218564	206245	272540	291892	263154	352201	387325	362298	168413	182726	188270	921829	908647	819979	513869	528715	541386	489815	480835	479767	1821761	1844777	1734982	201342	195700	205275	2220743	2565850	2637807	2132052	2270874	2277053	2422816	2427456	2700968	3414708	3498336	3563130	485644	544825	767918	279489	280854
		5700.08	474313	521937	503692	229666	224598	212780	282245	292067	269887	360738	399183	376860	171652	188492	194037	978542	981695	876308	557021	576916	587686	530895	528242	520553	1970758	1991581	1879181	208940	203719	213278	2365372	2724230	2803671	2289407	2435198	2451552	2625116	2596038	2895814	3573724	3635969	3706528	542716	602297	852071	290807	290539
		6000.17	475177	524438	507571	228102	226944	213857	282358	295231	270591	364903	400594	376823	172732	187322	194812	1027712	1022150	916739	588086	612090	626642	571318	561002	555279	2077367	2113370	1976648	215301	207775	221311	2467106	2884108	2931402	2410285	2546632	2564926	2782833	2745259	3046766	3673392	3728213	3809801	595808	667480	941641	291864	295629
		6300	487116	528364	513540	233179	231008	220151	286175	302833	277014	367921	410809	383750	176042	189666	198982	1087607	1085603	968861	636149	657499	679511	621399	606324	602682	2216150	2248786	2123454	224037	214717	224544	2576308	3017394	3070627	2538098	2689402	2701876	2911414	2865193	3202769	3765479	3842973	3887184	654526	734405	1034067	300900	299326
		6600.06	492458	539667	519916	237115	233511	220349	290157	305731	279137	379059	419702	388429	178583	192066	204629	1134461	1141043	1010217	676297	700111	720801	658881	643762	641953	2319426	2369647	2222045	228826	223590	235491	2707135	3132576	3198129	2656657	2818031	2818584	3062764	2998120	3342818	3855928	3921923	3984816	716090	800370	1131991	302580	306198
		6900.13	497931	546156	528049	243057	238467	224025	292794	310256	279565	384379	424268	392362	179945	194011	203507	1181549	1181509	1061304	711762	738344	756916	701467	689019	679439	2431635	2466640	2330930	235041	228559	240794	2782005	3255036	3300198	2766026	2922788	2931898	3183234	3106841	3479654	3914432	3984085	4030193	765851	869268	1223005	306105	311872
		7199.95	510854	560175	547040	246666	242445	231650	299543	314852	282889	392654	434034	401966	183622	199999	203611	1247746	1264509	1126923	769200	789252	816833	758324	744334	737583	2574424	2622717	2469541	246076	237662	253722	2900501	3381726	3436743	2900569	3052074	3063372	3316916	3226680	3615421	4004554	4082447	4108500	845431	950937	1347223	314278	316910
		7500.28	511580	561459	540827	246750	245787	231329	305884	317809	287849	390749	432661	405819	183396	199010	207649	1313409	1316108	1178178	816226	844286	862311	803394	783429	785470	2684825	2720531	2571140	255840	248468	260419	2965614	3465494	3533602	2985812	3144415	3144542	3409458	3315976	3707172	4071003	4111696	4162755	905078	1024027	1443377	322163	321232
		7800.09	523193	567214	548664	255814	249389	237299	304856	321065	289298	398695	440991	407511	189432	203954	210328	1361274	1381462	1383548	855563	881510	902216	852647	843185	827448	2783676	2824101	2677368	263647	257861	266870	3024936	3541924	3588772	3062217	3211356	3229737	3480864	3374465	3771241	4077324	4150827	4151398	963118	1092245	1534146	325401	328953
		8099.93	523278	574988	555370	256521	252849	237610	306828	323977	293174	405082	439018	415265	190092	204793	211424	1407001	1431584	1434825	901832	928889	948069	897483	884295	874262	2855455	2910979	2747768	271071	260993	274137	3104662	3611497	3675635	3159282	3298794	3292914	3548065	3436873	3847988	4084550	4149728	4169161	1027951	1167120	1627274	329743	331548
		8399.99	532581	589890	567829	262026	258672	243187	315516	329717	298040	410793	454879	421649	191686	208262	216372	1472224	1495448	1494760	947191	979688	999833	954699	952246	929509	2961589	3000493	2841645	278156	270689	285173	3177270	3703278	3786157	3244988	3378136	3377065	3638216	3503316	3935707	4146240	4201698	4216995	1107450	1265103	1739248	337905	340420
		8700.08	540534	596150	574059	266237	261475	245881	317657	333900	299189	414910	460627	430027	194654	211468	219021	1543475	1573540	1561704	1002631	1035935	1061015	1021340	1006611	997185	3093785	3139762	2955714	295634	278484	298313	3266526	3825762	3886200	3345926	3510236	3485444	3740747	3606008	4033066	4200458	4273778	4277340	1193280	1356358	1855611	344955	348904
		9000.13	542449	598035	577554	270170	264584	249364	319512	333541	301254	421937	462244	434084	199497	212746	221859	1578090	1609419	1610298	1041499	1071985	1104745	1068068	1049979	1035903	3146768	3200726	3029590	298547	288894	305172	3296851	3864029	3924139	3393749	3542568	3511720	3763814	3643407	4077862	4186364	4254414	4271658	1258010	1435012	1940991	345466	350743
		9300.2	547874	605027	577367	273656	267713	251298	321693	336928	304773	422648	466877	438149	198197	213723	224860	1633742	1666605	1676269	1090070	1129002	1160386	1123684	1111376	1089003	3245992	3303610	3108088	311010	299384	313108	3364340	3940167	3982985	3466994	3627410	3593980	3821940	3695750	4142360	4218979	4270840	4273562	1320788	1515171	2052102	353878	360996
		9600.03	558850	622834	596626	282297	275155	259253	331475	348011	317776	433659	481140	448247	203215	219721	226748	1710035	1766346	1761855	1151513	1192095	1226420	1203062	1186344	1165521	3367668	3417972	3227091	324718	317110	333390	3429111	4043688	4078483	3580748	3742897	3703075	3940593	3795320	4250827	4292506	4356672	4328938	1425966	1624631	2193148	364208	363643
		9900.09	564499	620565	605841	285003	277802	260789	333721	351421	316862	438565	487223	451016	205550	222864	231678	1756235	1796745	1795093	1198348	1237220	1265983	1254720	1240294	1218838	3406379	3479186	3286625	330469	324493	339335	3454912	4077901	4098848	3599666	3770069	3741778	3966851	3790420	4253702	4293490	4332578	4320678	1497142	1691554	2264591	367183	373468
		10200.2	568832	626634	602798	285200	279304	263218	334833	352552	321714	442299	487676	449981	208977	224637	231721	1823483	1871364	1864916	1255631	1287487	1328421	1319490	1300477	1283524	3479742	3557484	3350402	345969	334708	349153	3449126	4093447	4114244	3622978	3793650	3752635	3961198	3807088	4235856	4238034	4313924	4293026	1554283	1767653	2349871	372932	374847
		10500	572962	631644	611581	292108	283820	266389	341810	353263	319855	449490	488350	460134	206475	223737	232401	1864249	1923357	1928422	1291996	1342408	1374152	1383862	1361875	1339021	3534079	3619232	3406500	353806	341251	356887	3518604	4130881	4166862	3693418	3843029	3807631	3987340	3827058	4296508	4235460	4324264	4301208	1624029	1850275	2443688	378228	381351
		10800.1	583578	643682	617198	293602	285205	270334	343541	359670	325526	452389	497324	467292	212069	230260	237808	1922668	1987737	1974228	1347075	1386423	1427630	1436702	1421568	1399237	3579076	3685450	3462978	363224	351967	370418	3524441	4165510	4195396	3738955	3888754	3818815	4015657	3838290	4283366	4242312	4321620	4273076	1699591	1938974	2531039	382649	383390
[truncated: 34 more columns]

## Sheet: Description
RFU values measured after Cycle(Seconds)/Well (Column C4-40) in triplicates for different samples (Row 2: NTC = non-template control, Non-target-allele (A), Target-allele (G)) for each crRNA (Row 1)
Mean RFU values for the Non-target-allele (A) and Target-allele (G) were each divided by the mean NTC values at the timepoint 10800.06 (=3hrs) for each crRNA
