# Supplementary material for: CRISPR-enabled point-of-care genotyping for APOL1 genetic risk assessment
Source: EMBO Mol Med. 2024 Sep 13;16(10):18. doi: 10.1038/s44321-024-00126-x (PMC11473833; doi:10.1038/s44321-024-00126-x)
Supplement: Supplementary file 4 — Source data Fig. 1 [file 44321_2024_126_MOESM4_ESM.zip › EMM-2024-19522_SourceDataForFigure1/EMM-2024-19522_SourceDataForFigure1E/EMM-2024-19522_SourceDataForFigure1E.xlsx]

## Sheet: 210804
		crRNA	17			17			17			21			21			21			22			22			22			23			23			23			24			24			24			25
		Sample	NTC			Non-target-allele			Target-allele			NTC			Non-target-allele			Target-allele			NTC			Non-target-allele			Target-allele			NTC			Non-target-allele			Target-allele			NTC			Non-target-allele			Target-allele			NTC
Wavelength(Ex/Em)	485 nm/525 nm	Cycle(Seconds)/Well
		0	129512	131089	148349	135730	139204	124738	819706	844693	835170	133044	132623	149933	129712	137402	125462	1529683	1738171	1430901	134932	131038	132783	123187	133721	135472	1175915	1144412	1143127	139610	143658	141082	165980	161262	162221	838227	736342	717142	136186	143353	143928	153716	146244	147254	590689	664176	938844	137188	142934
		300	124080	125350	141823	131315	133498	118985	990516	1005539	1026611	128449	129062	144810	122711	132467	119664	1790598	2058339	1685155	128745	125890	129935	120412	123151	129352	1467363	1461578	1442534	133800	139387	134617	161643	152970	155314	1187578	1020752	1019542	132383	137766	136565	145743	140920	141991	879043	991318	1406583	131637	135507
		600	121979	121631	140734	128660	131853	117204	1233648	1265712	1293220	127167	128551	143794	122708	130467	117978	2098932	2419815	1981583	127755	123598	128124	118438	121884	127302	1852724	1843512	1821780	133925	134208	133618	160867	151683	151663	1648320	1424890	1428273	130434	134937	134661	144199	138793	137652	1310526	1390574	2078341	132109	135415
		900	122787	121846	139679	126459	128693	116025	1396221	1428222	1455463	125937	128263	141961	121143	130293	117417	2202717	2534317	2075423	127027	124080	126944	117606	123408	126859	2099253	2077327	2034250	132120	134989	130900	159454	149011	146722	1896282	1632256	1610117	127542	133378	133374	140216	136281	136925	1638409	1723837	2561409	131218	132446
		1200	120845	121489	137331	124181	127523	114585	1440090	1466058	1481702	123974	125031	140637	122783	128186	116391	2174324	2503392	2050319	126999	123658	125063	116649	121215	124677	2188762	2153384	2087506	130272	132919	129089	156081	147741	146840	1918576	1648062	1607386	128490	133161	129983	139155	134177	132823	1794922	1876459	2794979	130048	130986
		1500	122372	119637	138764	125894	129316	115119	1451339	1481445	1500063	127983	127209	140590	119689	128085	116334	2173231	2519933	2068072	125900	123464	125790	115050	122037	125031	2214769	2204090	2131773	131314	133902	130091	153901	146276	145857	1906903	1654892	1621628	131484	135518	132972	137832	134793	132658	1868980	1960180	2915218	130278	132184
		1800	122714	122161	140086	123719	127772	115681	1454013	1499530	1494616	126880	124406	140152	120667	127548	117511	2145427	2489752	2047341	126231	123260	125572	116292	119435	127260	2200424	2187494	2088765	131317	136371	128076	153271	144282	145047	1883300	1639099	1593312	132659	132758	131941	138069	134212	132894	1880419	1966903	2916725	130706	129666
		2100	122270	121631	140823	125319	127990	113646	1460464	1487304	1494875	127961	129508	140520	119108	126908	117572	2140864	2480888	2060288	128188	123665	127543	117191	120052	125019	2196792	2190338	2075716	131079	136983	129912	153612	143809	144402	1893698	1641405	1602369	130993	133915	131236	138461	133958	135994	1889948	1969551	3041488	130227	129970
		2400	123475	122234	139308	125755	127783	114679	1455991	1501361	1488446	128256	126892	142112	120379	127795	118184	2133543	2546436	2062304	128774	125635	124898	117324	121110	126413	2181446	2228136	2046294	130021	133030	131198	156770	145079	146102	1955411	1649327	1619823	131637	135055	133548	139475	136319	134076	1882740	1938864	3053847	129061	127028
		2700	123958	121879	141770	126858	130411	115158	1451332	1503158	1492808	127456	127754	142238	119231	128501	116411	2152820	2523758	2055072	127670	127609	125415	114694	119774	125854	2215688	2227418	2071668	131404	135627	131111	157616	146040	144651	1883305	1636418	1608920	129820	134952	134118	141520	135664	135567	1911620	1968841	3068071	129742	128457
		3000	123296	124514	143588	128770	129944	117401	1463592	1503827	1498878	128515	128225	144841	121467	130234	116253	2178447	2531554	2043607	128714	126256	127727	116679	123898	124151	2229493	2221968	2044032	130339	136535	132109	157993	144662	145430	1942085	1643660	1613489	131264	133880	135241	139058	134329	133368	1920080	1988784	3037744	130699	127866
		3300	122114	124481	144549	129090	129634	116702	1463644	1501556	1502921	129856	129162	147108	122241	129553	117284	2171596	2521597	2040417	127238	125475	125699	115873	123245	124532	2228586	2212636	2036861	132599	135166	131074	157584	145854	143793	1948743	1631370	1607746	131300	135245	133869	140173	134163	132991	1923070	1981208	3058763	132142	127908
		3600	124829	123015	145272	128308	132222	116932	1458204	1500294	1494752	129846	128151	146814	121983	130932	119776	2162464	2521352	2037585	128190	126023	127610	119080	124903	125687	2227893	2221805	2036544	131193	136058	134024	157634	145995	145002	1911559	1614040	1600770	128919	134031	131857	138094	134746	132701	1919782	1968625	3049964	131599	125711
		3900	128138	124549	148101	132485	131115	116648	1467108	1520219	1510757	129522	130381	151255	126106	135906	121071	2199692	2550464	2057631	130676	126928	130418	120713	125355	129536	2259313	2248065	2045719	133704	136093	133441	159200	149690	148722	1949894	1648056	1619952	131842	136232	134374	140712	138948	137516	1929433	1995489	3056446	133710	127986
		4200	126975	125376	148600	130660	131756	120751	1463718	1516417	1512284	130123	130318	151290	124578	134433	121254	2194726	2548384	2053492	132449	129771	129627	120046	126050	128575	2257664	2231777	2056421	135169	135935	133909	163013	148966	148221	1957346	1654800	1620514	134014	132623	134211	140726	139479	138483	1937675	1989033	3062160	134300	129320
		4500	126325	124594	147082	131127	135493	118976	1471580	1505790	1502512	131585	132843	148339	126517	133901	122562	2195117	2527679	2055610	132367	126044	130435	119592	126095	129550	2258812	2233832	2042087	135246	137729	132648	162032	149010	148720	1961342	1648593	1614993	132843	137720	135387	143384	138396	137813	1935099	1998211	3028559	134468	127365
		4800	126020	128392	147883	129763	133547	118927	1475455	1505837	1504290	131384	132647	149145	126917	135102	121865	2190080	2535715	2050116	131999	129388	131131	121065	126613	130782	2267781	2254630	2058369	136095	139587	135192	162970	150127	150561	1958688	1656843	1616294	133484	136311	135889	142729	138666	139360	1934823	2003290	3041938	135580	129358
		5100	125683	125259	145265	128982	135004	119899	1462065	1502239	1488629	131817	131030	149033	124515	135593	121309	2186064	2510772	2045829	132320	126316	128646	119276	124912	129310	2242149	2224374	2031655	135121	138433	135303	161979	150920	150532	1947766	1640766	1601950	133826	138794	135477	142268	139251	137817	1922595	1987361	3013591	133078	126628
		5400	127768	127051	149007	133022	136735	120777	1475647	1510954	1503377	132020	132893	149874	126433	136434	121772	2201956	2546133	2060556	135759	127885	130816	122483	125395	132378	2271495	2237943	2056695	136379	138735	136257	161097	151836	150948	1962647	1654390	1619623	131766	137420	138678	144885	140871	140395	1951415	1995019	3019778	135350	128404
		5700	127322	126710	150115	131208	135562	119712	1477472	1505955	1513322	133579	133050	150781	126272	136289	124919	2210893	2525777	2053330	133712	129461	129378	122430	127216	130428	2264504	2239302	2055665	137603	138738	136591	160810	150081	150897	1962422	1655143	1613212	134830	139064	136884	146875	138233	140858	1933842	2009898	3036656	135146	130158
		6000	127191	127230	149689	132505	136731	120180	1465391	1506913	1493760	131988	131896	152184	125431	136541	121657	2182050	2513498	2038872	131876	128220	131182	121650	126229	130374	2256984	2234148	2039617	134485	137944	136872	164464	153301	150428	1958010	1647978	1601058	133530	139753	137861	144059	141361	139567	1932798	1989550	3019578	135993	130339
		6300	126968	126004	148404	133104	134886	121326	1455666	1492325	1485145	132905	133372	151726	127550	133592	121599	2180462	2502481	2039805	131262	128000	130391	121700	125856	130335	2237464	2227327	2025459	134912	138817	134800	162938	152073	151601	1957745	1639333	1598622	136912	138370	134248	144884	140164	140247	1923292	2000146	2995004	136284	129663
		6600	128189	127310	150935	133530	137168	123147	1470823	1499877	1491967	135559	135066	152861	126715	138482	124075	2195627	2517249	2065752	134987	131821	133578	123431	127731	133135	2272084	2249939	2052580	136561	140105	136873	166209	153571	153153	1970507	1652672	1614094	135455	139658	137366	145243	140634	138775	1939867	2004844	3021118	134597	130463
		6900	128537	126397	149451	132939	134234	121203	1456354	1496564	1492461	134499	133847	151306	126082	137185	120408	2184572	2512772	2038469	132616	130612	129515	121936	126959	134072	2242062	2204598	2027452	134923	137970	135713	163445	153217	150159	1949164	1646763	1607190	135193	138960	137027	145387	139027	139096	1927359	1983691	2981750	136200	128909
		7200	130813	128419	151142	134450	137749	121136	1476092	1513699	1495401	136307	134469	153075	130051	141396	125452	2206638	2526954	2052861	135133	132437	133702	123942	128916	135753	2266214	2243456	2031047	136113	141982	136371	164911	152684	153765	1968704	1653376	1619412	136648	137644	138902	145701	142046	142419	1938482	1999897	3017726	138791	130827
		7500	127444	128515	152598	135300	137648	121202	1460384	1492458	1488398	135356	134831	153102	130047	138288	122784	2182510	2519414	2041688	133623	128901	131413	121889	126623	131714	2244922	2222460	2023115	135528	139805	136688	163101	153109	150387	1954030	1640640	1607014	133737	138611	138176	144421	141007	139507	1930386	1989016	2990890	136654	132117
		7800	128695	128188	150661	134152	135632	121126	1459898	1487261	1485424	136455	133771	154523	124843	138581	123202	2181907	2499922	2044230	135130	129924	132432	120678	127542	133324	2243056	2229657	2017816	136108	140125	136032	162981	154418	156703	1956279	1648465	1596364	135946	137657	138899	145155	141287	143767	1927957	1990546	2987963	136505	129318
		8100	129552	128581	151483	133591	137362	120444	1458813	1481193	1487818	136070	134950	152278	131838	138656	125895	2182181	2509330	2039614	135666	128674	131618	124050	129026	133144	2246823	2221150	2020996	137509	139938	135671	164021	152520	153103	1952179	1643061	1601517	134729	141358	139306	145350	142326	140319	1927409	1985693	2947986	137357	133485
		8400	130971	131686	153284	132318	137774	124048	1480292	1489625	1499495	136229	135944	155791	129700	141949	124421	2196200	2507927	2048607	134891	132511	133248	123966	128615	133982	2251678	2240693	2022073	139652	141182	137878	167835	154442	152763	1969775	1654226	1609091	137988	143057	139471	148509	145379	142139	1937235	1989543	2975670	137994	131903
		8700	129368	129820	152544	136452	138507	122535	1466089	1492782	1495815	136158	136383	156625	131926	141130	124975	2188488	2507716	2061087	136837	133335	134576	123798	130546	133501	2252120	2238990	2031045	139934	142667	138807	165845	155672	154239	1962214	1657337	1617644	135387	141049	139455	148529	143221	139566	1941510	1997055	2973419	138965	131315
		9000	132908	130880	152912	137246	139010	123641	1469136	1495721	1496199	138164	135208	157052	130478	140836	125116	2196158	2504920	2053805	135807	132991	134430	124018	130262	134538	2251415	2240073	2024870	139439	141451	139504	166484	155565	152209	1965292	1655485	1615027	137162	141700	141407	145886	143411	142467	1945158	1988438	2978569	139307	133349
		9300	131536	129049	153561	136270	137068	124088	1463437	1483699	1478234	134983	135432	156048	130272	140264	124418	2183842	2497791	2042400	136045	132139	133953	122117	129393	133394	2231077	2227232	2002361	138296	140275	136200	164631	156510	157555	1952869	1637857	1604354	135590	139884	141115	145603	142530	143880	1921109	1980666	2937287	137625	132525
		9600	131293	130616	154100	136073	137922	124203	1461761	1487003	1477109	136868	136158	155664	129734	140200	127112	2188436	2493244	2037399	134476	131134	134227	124617	130078	135397	2236858	2223419	2017242	138591	141100	136934	163798	153709	152773	1964906	1640495	1601535	139689	141069	140966	146753	145651	143944	1932714	1975198	2946429	138433	132014
		9900	131511	132259	154764	136125	140672	123418	1472435	1497314	1505078	138116	139593	155461	133259	142533	127176	2202624	2511659	2072084	138526	132953	135562	123802	129243	136535	2256824	2245406	2037902	138739	145099	139340	166340	157462	155352	1967710	1659949	1620626	138362	142260	143137	148300	144776	141915	1944080	2005615	2965695	139447	131586
		10200	133311	131274	155288	136293	141101	125263	1459202	1481853	1486379	137038	136617	155888	130966	144498	123959	2186124	2493827	2034970	136600	133514	133412	123932	131568	134110	2247142	2219494	2006467	141020	145207	139809	167756	155303	154369	1955657	1644996	1605070	137307	142726	140481	148664	144544	142945	1929169	1992769	2938389	138667	133196
		10500	132313	131866	153688	137024	140304	125528	1453412	1482946	1480661	138149	137106	160204	129406	143560	124861	2172575	2493808	2032704	135369	133199	134492	125761	132839	136032	2237817	2226424	2011162	139478	143989	139638	166445	160317	156842	1959174	1643665	1597243	138820	142195	141082	147576	146455	142319	1932578	1988304	2933057	139268	133769
		10800	131342	132286	153247	136438	140145	121802	1456806	1470803	1476916	135526	137103	157471	132131	142213	125969	2176415	2494502	2041842	136887	132938	135039	124495	130754	134721	2241968	2216559	2023458	139841	142316	141028	167063	157805	155384	1954548	1647482	1602026	135558	142463	140208	148725	145115	143183	1929030	1991089	2921993	139385	130585
[truncated: 16 more columns]

## Sheet: 220412
		crRNA	27			27			27			29			29			29			30			30			30			31			31			31			32			32			32			33
		Sample	NTC			Non-target-allele			Target-allele			NTC			Non-target-allele			Target-allele			NTC			Non-target-allele			Target-allele			NTC			Non-target-allele			Target-allele			NTC			Non-target-allele			Target-allele			NTC
Wavelength(Ex/Em)	485 nm/525 nm	Cycle(Seconds)/Well
		0	347838	335882	340902	333867	336592	343694	1432642	1326575	1271910	340240	349601	349942	340561	335254	338991	1191028	1135050	1095037	343414	351169	352752	354682	357238	349847	565217	565253	554540	335119	351367	338345	364264	345864	357258	1290547	1299942	1248519	343977	356322	350290	348430	358415	289852	1071925	1546214	1616904	365797	377598
		300	321970	317659	322930	315858	321333	311826	1714103	1591795	1532067	326709	328898	334179	326353	308794	325426	1420135	1387179	1340527	316786	335848	328283	329485	338465	332968	607114	608083	588992	311577	335318	330276	342145	325689	327695	1564548	1580326	1525237	328075	329167	321395	323497	336639	321924	1377917	1941474	1955409	339060	354493
		600	310590	302833	311668	298142	307108	305690	2111647	1948801	1889897	316508	311364	315571	310981	295388	311841	1727897	1696837	1664996	307057	322437	308218	315008	319423	315694	649012	652043	632143	295561	312477	312747	325734	310557	308632	1806359	1848041	1762714	312422	314357	308086	308804	316353	306456	1696658	2349412	2334002	323779	335491
		900	312527	305664	310926	303092	307082	304379	2379492	2184210	2100030	313350	309565	319280	307941	292501	308883	1888138	1876286	1829664	305890	318805	306260	313137	317994	309110	665081	664744	644598	294055	313869	316036	329466	306895	309659	1901575	1928798	1814608	310647	309531	303110	303090	314292	299051	1806199	2500650	2453563	322503	331512
		1200	306597	298966	308207	292235	300475	301972	2399226	2217848	2118618	306919	301549	314752	306049	288565	304847	1911653	1897499	1839817	303365	314040	300372	306020	309983	306258	649201	651008	635809	289607	308979	307923	317603	299541	302341	1873576	1894844	1787865	306201	302405	295960	297045	305924	292493	1793211	2463030	2405468	317714	328493
		1500	311277	301842	308941	292815	297338	299878	2392201	2212493	2138607	306514	305420	309054	302801	284541	302916	1915574	1883716	1833335	305271	313314	300603	303624	311592	306983	647794	654486	631744	292064	308407	309224	319771	300370	295508	1877830	1891794	1781033	305886	305009	296933	292768	305578	292508	1781864	2449608	2405645	319105	325212
		1800	310408	307373	312351	294095	301830	304121	2439062	2283002	2172556	309238	306088	309687	303769	286500	306201	1944697	1897273	1833128	305254	314541	303023	312540	312204	307145	646987	656486	634808	292837	309770	310592	321771	299137	301624	1889589	1897295	1786950	304826	303272	294115	294019	308939	297389	1789193	2450638	2401696	322096	325704
		2100	308411	304415	307090	297818	302944	300172	2430294	2325568	2169869	303696	307301	306808	301106	289610	301760	1951650	1890788	1812490	306653	313554	302366	306558	315755	303718	643661	658454	635315	289031	304583	311834	316811	297431	300980	1876712	1882900	1777663	304291	304583	295228	289365	306787	291860	1779108	2425504	2390102	321820	326608
		2400	310103	309025	310443	295164	305800	298203	2437770	2340570	2195508	304533	304671	303092	294537	287731	297106	1962164	1899191	1814997	301670	312310	302705	308766	313775	303132	633555	655617	632288	291233	305057	309793	317161	299174	298457	1870371	1883005	1768623	305306	300396	293549	286504	306674	292779	1779099	2419492	2382685	318408	319846
		2700	314522	307183	311784	299120	304829	304525	2446832	2288173	2226108	302655	309077	309508	298259	288724	301617	1970796	1915403	1833308	304971	317159	304405	310764	309709	305953	634918	660720	636297	295430	305777	314023	319959	303235	303819	1891926	1900466	1800681	303778	302219	299360	287278	313776	296200	1797647	2438905	2406630	325458	326355
		3000	315905	309723	314529	296735	307319	302376	2415498	2259182	2219998	299042	307384	304367	297224	288220	293686	1935438	1905994	1809380	303992	310540	304994	305143	311696	300258	629689	649260	634819	291484	298124	314722	313181	300507	304932	1874722	1886941	1782310	305208	294350	297103	284759	309981	298262	1787854	2436158	2394140	322941	328877
		3300	315236	309152	312045	302593	306371	304295	2429122	2260972	2205814	301444	304316	302950	299567	289747	294315	1923106	1900913	1809027	305105	311754	302923	307071	306823	295953	623165	656177	629755	296244	305852	309399	312428	299374	299819	1872600	1876764	1794704	303020	295843	295407	279659	308691	295124	1771745	2427570	2382016	322805	321674
		3600	315346	313265	313667	301994	308547	307041	2439236	2271854	2179824	302626	308777	308904	298754	292177	293664	1942258	1912389	1817248	310913	311063	303632	310681	307928	298792	616347	651398	624974	292568	304398	315221	314437	299306	304911	1867089	1888186	1808883	306593	297755	298243	281570	307410	295619	1790554	2442622	2398240	323387	327828
		3900	322706	315275	315067	304781	313704	308367	2434242	2278831	2174553	301456	308697	306301	301457	288648	293836	1929413	1913577	1818521	308884	313651	304948	312813	309720	299577	617452	658235	630021	295641	308685	316578	317070	300822	305697	1867883	1889569	1803133	309989	296187	298032	276839	309035	299089	1787165	2450524	2407013	328577	331881
		4200	325952	314849	322749	305636	315300	312270	2452540	2305591	2181694	305503	309969	308651	302998	296775	297484	1947005	1930798	1823112	309791	316174	309017	312987	314788	300826	609959	662182	626083	293826	311305	319028	315288	300595	305129	1876150	1889399	1813936	312252	299317	305993	275369	310565	299634	1798721	2459509	2423101	328280	331843
		4500	325750	317482	318082	306299	318110	311415	2447820	2288834	2184558	304390	309301	310352	301824	293998	294803	1936193	1927413	1822548	312429	317350	309376	313651	317410	300203	613440	660999	629272	298904	311531	319482	319902	299528	310336	1865684	1902666	1818183	310273	297075	302450	275339	310246	304681	1796100	2445759	2411796	332192	334892
		4800	330704	316447	325212	311038	317557	313557	2475453	2319729	2204109	309652	312663	313454	305775	295682	301676	1961515	1943728	1828620	312525	320276	313350	318051	322355	304819	616785	659226	636153	300486	311333	321004	318966	302057	308780	1864874	1909265	1827217	309249	296320	300144	271555	313620	300625	1791099	2458035	2404530	333143	334400
		5100	328198	319570	320224	305865	315471	311730	2444238	2287124	2168487	304593	312717	310751	304247	292359	299807	1937750	1910979	1821619	310394	314811	307471	315261	313919	301901	602302	659200	629815	298251	309877	318864	317619	302596	305948	1842964	1897304	1799681	310981	294710	303632	271873	315646	301918	1793782	2450240	2416348	332098	334001
		5400	334473	323569	325685	311692	323110	317960	2466818	2307859	2196420	309579	316235	315606	307081	298562	303175	1957410	1917538	1834779	309165	323847	312827	314542	323857	305416	609632	661100	635015	305690	315415	321706	320393	305201	310904	1863042	1917998	1830546	317105	301585	310140	276249	314527	305012	1816242	2478972	2423585	337615	339080
		5700	335244	324298	326176	310286	323437	316409	2467679	2315293	2198828	312829	317323	314129	306454	296468	307930	1955693	1925273	1831607	318791	323647	316859	320111	327168	308045	605322	668457	643845	308346	316941	324287	321576	308490	316815	1866485	1919483	1827637	317722	301763	311047	279314	321550	308563	1808617	2476062	2433247	332489	336450
		6000	334622	323110	326565	308056	323509	315676	2453231	2310838	2191770	308118	315952	313583	303825	295679	303033	1942114	1901526	1820880	315242	321766	316820	318881	321611	306744	611481	663145	638735	304976	315159	322070	323054	306493	310958	1858283	1906073	1813024	316164	303076	306189	274671	317685	305866	1806858	2470619	2418135	336457	338671
		6300	339066	328208	324588	313119	323038	323262	2464776	2314283	2192594	305184	317406	315733	306963	295179	303010	1939571	1909106	1817041	319336	324520	312726	320408	322166	308644	608691	666220	633208	305449	316373	324074	325858	308876	316230	1851780	1907751	1815476	317338	300643	308882	274495	316817	306680	1797587	2472392	2417312	336606	339215
		6600	338540	323661	329762	312800	323768	318027	2463080	2307974	2193376	313474	321313	318375	314928	299952	307438	1949811	1915601	1835024	313718	322254	315756	320287	325817	309143	602522	667702	634386	304764	314544	321068	326786	309773	315698	1846736	1893818	1802587	317353	301887	307694	274517	315814	306830	1792982	2465212	2422125	337919	338601
		6900	341421	330819	330629	316054	328294	325060	2478632	2332484	2209821	315265	322219	319731	314132	303357	306441	1961050	1931166	1844350	321049	326395	322526	324603	326578	313782	607692	673258	644666	311959	317603	330178	330004	311953	320520	1860678	1922555	1824159	323316	303574	311598	274811	319848	311709	1819711	2482233	2428488	341273	343018
		7200	341785	334250	332654	316641	327070	323562	2474093	2335622	2204974	314731	317799	320130	311984	303400	307560	1947077	1914686	1821201	321061	325378	315509	323931	324010	311991	602499	664652	632876	307153	316844	328467	328332	307259	314368	1843769	1901468	1808140	320384	299407	310262	273956	316502	309551	1791087	2451881	2414637	340611	343394
		7500	344325	330753	332269	318014	328358	321723	2464416	2340543	2201091	312532	318961	317016	308803	302592	306980	1937349	1905639	1810439	320607	323718	312124	323251	325793	308995	603422	664092	637838	309025	316377	329046	330376	313046	318101	1863847	1902796	1815119	319600	304627	312655	276272	318524	313393	1797918	2466458	2410519	337628	344935
		7800	350404	336030	336150	320059	333817	323757	2472914	2334157	2215367	316732	322399	322296	314403	306952	309052	1968392	1929263	1840538	320581	330688	321684	327657	330554	315213	604981	674801	646818	310889	323414	328263	337270	315755	321750	1923692	1925408	1834761	326177	303715	314592	277229	323309	316731	1802721	2471116	2429236	345576	344845
		8100	346712	328636	334168	319544	331228	324009	2453281	2331122	2192028	319058	324574	320856	315085	303792	306173	1954350	1922376	1833035	320243	325324	321026	327509	328121	314505	599081	668108	637932	312347	318871	332981	332457	314776	321741	1916739	1910451	1818464	323883	304402	312949	277100	328182	312941	1808930	2479699	2417198	345174	342712
		8400	348510	339290	334554	321493	331692	327479	2486822	2350592	2209871	317975	325205	322556	315339	306776	311210	1963610	1927142	1839226	323059	329267	318187	328891	330758	317677	606568	671309	637945	311131	318148	330883	333232	317146	319026	1906694	1902470	1814287	325678	304350	313012	278910	323378	315370	1804928	2472202	2411574	343160	341440
		8700	350504	333281	337212	319178	334460	328817	2476538	2345903	2211242	318347	326002	322664	317374	304066	312677	1951715	1926720	1829423	320282	332223	321542	326460	330136	310424	598211	662368	637570	310896	317808	333619	330702	314010	319715	1909371	1902947	1820602	325486	304450	315055	274512	326580	314203	1801787	2465182	2406988	344564	350299
		9000	353859	342667	341376	326576	335797	325487	2486006	2352035	2214783	316792	327616	321233	314796	304152	310412	1950064	1913310	1829122	321747	330573	323916	328761	330362	314060	600357	668279	641993	311615	318128	332848	333892	318291	325339	1899919	1911787	1817924	324906	304518	314059	272744	325076	314416	1790676	2446470	2407096	347107	344998
		9300	352622	335894	340483	325219	338469	330606	2479019	2346319	2220648	316654	321530	325750	316278	307654	309243	1958565	1915797	1825970	328497	333984	324209	326182	329019	312671	599808	672405	642688	314395	318244	333055	331857	319232	324441	1908006	1891670	1824198	325401	301319	317954	273997	326166	313228	1792216	2454865	2401980	348176	348920
		9600	353764	340997	340241	324194	340057	327894	2474291	2351730	2215623	320852	322459	323517	315962	304025	312227	1944223	1912230	1819719	327242	333128	322886	328081	335948	314676	600150	672459	641934	312052	319107	331617	334707	317048	323578	1900239	1904414	1803074	327136	303391	314415	272674	327137	317132	1798162	2455215	2396756	351748	349761
		9900	357124	342271	340504	326375	340140	328509	2473853	2396164	2211146	319535	331296	325990	319248	307895	312175	1941130	1911943	1823499	322139	333268	322049	329682	332697	318796	602285	677403	642116	314803	323679	333306	338750	318982	324362	1910666	1904731	1820306	328988	302999	317150	272983	327034	320232	1799403	2461277	2395773	347890	345531
		10200	360108	342154	344470	328456	339471	331896	2491932	2395801	2206512	326739	328145	327627	320506	307550	318188	1959316	1912148	1824394	325913	333009	325048	331447	335064	320069	600269	670574	647338	317646	318835	335298	336564	320275	324378	1902663	1896523	1810135	331120	307449	322811	275708	326887	320965	1791284	2460043	2406152	350866	350987
		10500	367431	346085	345457	331748	342467	331626	2503014	2421152	2235962	319088	331691	329937	322208	313637	316959	1962827	1932229	1835469	326898	333875	326146	333845	340571	321130	596874	677196	649519	320733	323607	337566	342631	317860	330064	1918754	1913990	1823810	334214	308289	322466	272399	329300	322986	1817189	2469895	2423936	351588	351258
		10800	360975	344002	346860	329773	338395	334564	2490016	2405700	2211281	324202	328828	330225	327028	313581	314217	1946910	1915203	1818920	325728	332539	326158	333914	334509	320123	596673	671200	644806	313548	325132	332208	340115	322451	326725	1898859	1893684	1817085	332500	305117	319350	274063	328070	321124	1792386	2447130	2402356	351455	350202
[truncated: 16 more columns]

## Sheet: 220513
		crRNA	34			34			34			28			28			28
		Sample	NTC			Non-target-allele			Target-allele			NTC			Non-target-allele			Target-allele
Wavelength(Ex/Em)	485 nm/525 nm	Cycle(Seconds)/Well
		0	256543	282378	281041	280354	271010	307914	338722	325557	302110	315465	323885	329566	330252	311303	317463	357318	352002	342243
		300	276462	312378	311712	303409	289103	301056	370164	362836	353793	298963	311672	308572	311270	296842	302021	478437	458752	459420
		600	271298	297300	297221	288310	273903	291994	459826	449502	434672	294619	301782	298074	299180	280142	289853	765870	739169	745168
		900	268175	294434	290626	287121	273289	284260	558620	546591	530651	287214	293465	289479	295779	274264	283963	999548	971272	968524
		1200	265025	291246	284039	276074	269658	279903	585892	575658	559393	286515	293867	283786	291513	269299	282406	1072569	1037768	1026921
		1500	266234	287705	285720	280630	269466	279340	596904	584387	564002	285358	291705	286405	289812	267775	277602	1084668	1056064	1018445
		1800	266752	293235	284534	280086	271970	281702	599009	583998	569135	282625	289207	286669	290111	261995	279446	1086581	1051626	1011074
		2100	262070	288328	281172	277576	271412	273319	592171	580013	560564	281441	285472	281780	286365	257501	274023	1078722	1053803	987268
		2400	263628	290263	287707	278928	269951	275012	595652	588681	568635	280818	289352	289880	289580	258131	281933	1085630	1056045	997992
		2700	261413	287124	282701	275107	268805	270290	586081	573281	565362	276834	286107	282967	285756	254950	276819	1080384	1048745	985551
		3000	260365	287941	282503	277739	278097	275874	588255	585474	564524	277461	291209	286523	290781	252457	280947	1085610	1065208	990689
		3300	262331	291371	286284	279558	275786	276274	592914	588560	570275	280217	289148	291928	290857	254516	282544	1085547	1060048	988846
		3600	260917	288028	283861	278101	275659	272453	580972	583021	564753	277263	287111	289130	289102	250058	278542	1079519	1058364	978519
		3900	262522	292236	286023	279852	274122	271844	590116	578730	565927	274677	285136	291567	290863	248010	282245	1077453	1054912	969454
		4200	262928	288865	286292	280941	273575	266071	585066	584048	566625	277658	286076	291706	292674	251155	280860	1078079	1068055	967915
		4500	269428	289300	285516	283610	277878	265486	588477	584012	568962	278070	286995	290591	291508	248506	280011	1075765	1056700	965145
		4800	268737	299407	288794	282188	282681	270304	592217	590326	575128	276342	290702	294342	293652	250931	286586	1089426	1069887	968175
		5100	264426	291658	288403	281614	277044	269031	588886	582912	570237	278859	288954	295377	291877	248934	282575	1086374	1066448	957456
		5400	268557	298034	290855	285247	281399	270612	590650	591484	576058	280056	289737	301972	294849	248600	287138	1096396	1071263	965684
		5700	267199	299913	289973	285263	283899	275248	594451	595228	577889	280676	288542	303141	297046	249975	286277	1093270	1077064	968191
		6000	270255	295943	289936	283553	283321	271593	598089	590351	568584	281516	289659	299267	297298	250743	288550	1095709	1065557	958042
		6300	272636	302461	296271	289448	285023	272091	603704	594504	575218	278221	291946	301282	299636	250395	290220	1099130	1076926	964492
		6600	271149	298694	294628	286701	284329	272140	603881	591126	576476	279472	291291	304376	298636	247161	288911	1097721	1074240	956907
		6900	269626	299362	298510	286739	286591	272802	603821	597089	572526	283020	290053	304941	300387	248194	292123	1103952	1072915	952433
		7200	275453	300003	292159	284965	281571	269554	594824	592858	572700	283292	291215	302825	299726	245437	292607	1090038	1072314	952044
		7500	272116	301290	294167	289229	287934	272082	597290	596990	574975	284746	291887	305453	300371	248121	292772	1095077	1077519	946822
		7800	275922	302807	294989	292591	285221	273062	604338	593377	577544	287063	293143	308005	300330	246545	293811	1098536	1082242	947511
		8100	276506	305002	297925	294343	290522	275784	606574	603711	584481	288125	299290	310118	303499	249801	297619	1112809	1089652	958145
		8400	278979	307452	302666	293639	294180	275897	606512	608682	586723	287685	296512	315319	307591	250077	297152	1110001	1093488	959676
		8700	274081	303319	297448	294589	290302	275816	605852	603332	579134	291472	294742	311152	305344	248348	296978	1104235	1080758	955259
		9000	273714	305604	298130	294883	292138	271717	598586	597104	580281	291549	298547	312015	305871	247258	300448	1108462	1087778	954047
		9300	275938	307283	298630	295136	292827	273975	603044	599957	582927	300257	296468	315360	309950	250317	294997	1101932	1077317	946727
		9600	277504	309439	298126	293872	290757	276694	608765	604554	584146	305369	299766	320346	309960	248031	303645	1108828	1092327	953825
		9900	278586	310609	300888	297990	292876	278226	608067	604326	582777	303060	294966	316756	309389	247240	297759	1100456	1090437	945227
		10200	281258	309990	305789	299491	298945	281642	611829	616832	592807	307839	302700	315755	311324	255306	301630	1119411	1099588	947823
		10500	279793	310402	306695	295837	297125	277602	609918	602379	586280	306848	297287	319155	310448	248508	302028	1107860	1089648	943684
		10800	281794	307467	304340	298161	300798	280633	607989	604825	588290	308165	299800	314322	309637	246668	300553	1103239	1086163	939670

## Sheet: 220516
		crRNA	15			15			15			16			16			16			14			14			14			13			13			13			12			12			12			11
		Sample	NTC			Non-target-allele			Target-allele			NTC			Non-target-allele			Target-allele			NTC			Non-target-allele			Target-allele			NTC			Non-target-allele			Target-allele			NTC			Non-target-allele			Target-allele			NTC
Wavelength(Ex/Em)	485 nm/525 nm	Cycle(Seconds)/Well
		0	323536	333555	337186	340132	336281	335125	658780	699072	754331	369718	369239	363850	223032	378534	380339	2870382	2850298	2835929	351723	346134	352937	350598	341156	348011	533427	584550	581560	350768	358239	363290	363603	349325	361481	405896	415828	407411	352558	359061	358620	374053	375487	377207	495470	516263	511033	354062	349044
		300	311453	321744	322550	326084	327046	319241	823748	880766	973571	349308	350600	350475	201130	371624	371812	3574104	3577684	3533611	329520	333163	337030	331271	326066	330544	631683	687058	685478	332332	335484	342739	347849	335573	345853	458605	460332	457714	329641	330910	340525	380185	382718	379866	567256	605084	600544	321049	327616
		600	293440	298592	298200	305673	303442	298474	1071233	1147795	1270554	332927	326137	326700	350897	352680	356637	4321860	4152662	4226156	302366	305835	307629	308109	316139	299935	788454	844875	842932	309607	310925	314727	349041	332514	343968	633037	645167	655699	308455	310163	315346	409278	408167	412563	706084	763537	755999	304260	300286
		900	284241	288146	289228	294265	295860	284243	1203395	1282785	1409851	324888	314000	321994	337351	346956	350786	4870114	4647942	4684146	293006	289816	296988	295921	302758	292127	923546	985028	962303	303405	296766	300103	364878	348248	358333	941444	942484	938046	302538	295907	301299	428098	419109	425002	768110	829432	798911	295518	289512
		1200	283700	287787	288408	294861	291823	279504	1204707	1299851	1416988	325400	312157	319426	332015	345411	346544	5060548	4812707	4850758	291041	289789	296583	290893	296072	286923	957249	1012740	987614	301028	289824	297960	362613	350619	362011	1124866	1126559	1091878	298590	296931	293689	422241	415454	420589	765964	823684	790689	290710	288256
		1500	283758	285576	281305	288546	286781	271727	1177427	1268710	1391353	316855	303574	314980	315800	339759	343571	5017544	4728338	4749621	288392	283027	288859	283549	289185	283974	951429	1007741	979687	293539	284140	293880	362504	347153	359603	1154784	1152924	1117232	295308	288853	286840	412521	411915	412008	747610	807522	777880	287387	282332
		1800	288274	286353	281320	286674	284994	269115	1169702	1257722	1390895	313082	296657	315067	307105	336519	345265	4959709	4645504	4699695	287012	284026	292953	281541	289198	282522	944532	998073	968995	300530	284204	289761	356955	343537	358593	1151826	1154078	1117270	294814	286864	281130	410856	404414	413761	751739	799100	773176	286652	280140
		2100	289012	288369	286389	285968	287743	266924	1170379	1254800	1388573	320021	301228	318284	306554	340953	343050	5008732	4632256	4708903	290557	281772	291913	282631	285872	286714	946951	1006732	975060	299823	287482	290051	353134	341707	359521	1142408	1146227	1118870	297710	292057	279708	416297	405248	411193	751304	806759	768857	287177	285616
		2400	288353	286345	285850	287042	287169	269125	1158980	1258240	1391795	312864	297855	319299	301462	344026	342433	4979918	4579518	4674334	289547	279551	295561	281204	285728	280821	949817	1003516	973486	300776	286268	292170	352728	341307	361980	1141043	1153656	1127505	297263	291179	279398	410521	394165	406507	751153	806308	774015	292989	280614
		2700	292240	283954	286929	283967	288772	261219	1152771	1237326	1384721	308070	299151	316290	296087	344403	337433	4947521	4508041	4611654	290157	277134	294167	276665	278685	281845	940117	998423	967267	297133	283418	286705	347576	333672	356590	1114349	1134051	1116981	297409	288274	272854	415475	391988	410770	745096	801717	769001	289878	279465
		3000	296182	286085	284812	287243	285390	261134	1138679	1235819	1378263	307617	299475	316377	289437	338232	335990	4917402	4459458	4574844	289862	273351	297263	275494	277430	281875	940770	987615	959918	296360	280364	282955	347729	333014	360441	1119492	1137991	1113709	295638	285946	272342	409722	386718	409811	742799	806269	762321	291307	282372
		3300	294005	286840	283372	290355	285698	261008	1129461	1230951	1386286	305902	301174	316865	296418	345538	327952	4924482	4443281	4573566	291945	275214	297644	272690	275979	283570	944179	990636	968054	295409	283308	281220	341570	329561	359118	1104168	1136455	1112297	297323	289403	271737	407530	387599	411617	739323	799336	761196	290931	281541
		3600	300136	286258	284360	290993	290495	261882	1138364	1228393	1386511	307616	300540	314720	289396	341629	335824	4898610	4413675	4556982	290798	272103	293905	270516	272202	282804	940551	984209	965793	295038	279316	282832	344421	329730	358885	1091891	1138882	1122796	294492	288372	271270	407084	381442	412370	743027	801273	765222	293568	281100
		3900	301916	286741	285218	292812	289176	258665	1130062	1224910	1383268	301435	299000	318646	286459	341315	332135	4878570	4379644	4522568	290509	268506	296677	270150	271683	281176	934876	983614	966264	295911	279421	281960	344713	329305	362002	1085721	1141321	1110236	296634	290760	270168	405732	383603	413241	744644	802050	761055	294432	280630
		4200	302474	291368	288256	294335	290253	260151	1138759	1225466	1389283	304241	298079	316393	290253	342682	330646	4867830	4374576	4503996	293786	270816	298584	269798	269791	284396	941354	988970	971600	296941	281609	280203	339545	331301	362161	1073725	1145014	1117880	294520	293407	270261	405721	382122	411908	739937	808205	761917	295876	278696
		4500	311104	294063	290712	298833	293007	261249	1149026	1230998	1412900	307086	301695	322170	290405	344971	335663	4930908	4371958	4553022	296373	274203	300456	273027	268005	290667	950248	1001385	980224	296732	283186	280517	342944	330337	367170	1077925	1161287	1119602	298609	297255	270795	408826	380639	419331	749586	809932	766429	300446	280940
		4800	310410	295444	290289	297484	292152	256973	1140645	1213328	1405974	307838	297225	319354	285519	346339	331180	4881171	4319360	4493832	294515	269826	299844	271717	264085	289951	941677	973910	974271	296184	281274	278218	342430	326887	367765	1057731	1151825	1120055	297302	291929	266142	407101	375992	419329	745488	809923	760273	298769	280212
		5100	313052	297139	289051	299357	292884	259241	1132920	1209731	1401111	303644	297859	323821	285704	348081	336948	4880459	4303063	4488124	292005	268689	299877	271205	267036	289489	945052	981163	968895	299185	281288	277930	338535	322267	364274	1047026	1146419	1113693	298124	295904	265816	405326	375489	417084	752968	813855	763188	296307	279618
		5400	319085	300426	296075	299369	297055	261524	1143079	1229514	1417990	306938	298461	324737	287504	348407	335117	4927308	4359287	4493258	295032	273149	303739	270653	270935	292209	950546	982995	981637	299749	281384	277583	343016	325344	371848	1050055	1161755	1132644	300666	295584	268992	407861	377383	424299	757281	816200	765630	299695	278151
		5700	317935	299885	297989	301757	295674	259029	1138443	1219724	1401700	308498	303104	323309	282659	348847	331062	4892986	4745814	4482140	295505	268834	303832	270986	265629	290520	946424	978779	969632	298012	282053	276134	337643	328161	364477	1040677	1153910	1128384	296774	294034	263260	403772	374065	419069	751762	806369	760718	300308	279339
		6000	318657	303144	294834	301762	298682	258171	1128021	1215895	1395826	307850	297841	319287	282709	347339	328023	4857897	4708486	4410850	297895	269842	302174	267989	264694	294152	943278	976569	974798	296152	281585	272365	338606	322545	368391	1027264	1161374	1116882	299930	291862	263821	408815	372666	419069	748935	808794	767163	299403	281181
		6300	324711	303627	296433	302955	295017	261219	1132658	1210318	1403558	307411	300785	324007	284052	347599	331946	4880068	4730696	4438903	296147	277892	302043	270155	261165	292403	948318	981263	977389	298337	277611	274534	338345	323186	367405	1019746	1159278	1124377	298766	293488	264390	407888	378560	421950	758874	818333	762690	301567	281496
		6600	326561	303487	299286	305114	296873	266881	1129191	1211680	1414438	306182	300826	325085	281447	348530	335776	4870550	4717228	4443706	294418	292030	306929	265950	262122	294994	942058	972034	973952	300713	281559	275284	337589	325318	369361	1017386	1158156	1121323	302796	294673	263092	405473	376102	421548	756660	812734	765110	301000	283680
		6900	329282	305601	297580	304315	301090	266052	1127080	1212493	1416356	311110	304147	326811	280707	349356	333187	4890076	4737550	4428705	299206	291732	302859	267734	263228	296939	947076	972548	977221	297974	282614	274550	338693	322903	368460	1011232	1164340	1129683	309280	297784	264997	404054	382153	420570	751480	810140	763537	303107	282591
		7200	328143	305356	299139	306573	300054	278136	1127618	1210520	1406064	314231	300461	325462	281231	354220	335146	4878212	4755350	4426014	298484	299419	308376	265723	270268	296814	948075	970596	980972	298228	279313	275630	338204	324933	369061	1004884	1162243	1131315	306956	298197	263243	405044	427400	424106	759995	818219	769152	308059	283335
		7500	334122	302132	299182	309358	300879	276263	1129437	1205114	1410195	309032	300088	327593	282642	351077	329797	4863120	4726166	4385401	300681	304803	307929	265330	271909	293815	943745	964512	976336	297664	281831	275348	335583	329938	374438	1000078	1165280	1122196	308004	300355	262544	402510	432016	421357	758271	820302	768704	303946	281267
		7800	338913	309503	303293	310881	303932	281216	1132836	1217017	1430446	314242	305273	330378	285995	355754	335721	4928121	4783164	4424172	301052	305303	312622	266677	276825	299818	959990	979253	994280	302205	286751	273728	341339	334364	374671	1002271	1169790	1137737	310703	300638	260231	409490	432479	425789	763741	827993	773832	307586	282082
		8100	340581	307228	305200	311272	300865	281716	1120556	1203696	1422251	313054	304987	334997	282245	352992	335818	4908204	4760952	4411830	301807	305203	309230	269337	274056	296902	947658	973063	979580	298592	286005	274440	342846	342037	374033	998779	1159489	1132912	313228	305981	263867	409576	434501	423350	759192	815481	772558	307540	285586
		8400	342101	311578	306122	313339	305642	280881	1124064	1201636	1427332	314399	301013	333157	280697	358377	334705	4896716	4757092	4384017	304338	304091	311992	268725	291336	299978	951814	970518	983760	304100	283057	272497	340006	357943	373386	995895	1168866	1132398	312614	310356	261148	404541	436206	422755	763390	820768	780401	311802	284294
		8700	345444	309063	305510	310783	307373	283784	1122838	1204637	1426061	320326	306550	334154	280692	355454	338137	4913248	4763496	4387216	300057	304176	312479	267143	312675	301881	948337	973850	989099	303526	282405	269349	338072	355549	375764	975672	1167497	1126153	310260	309463	259379	407265	433968	426064	759654	820972	776006	311599	285265
		9000	347749	314370	311471	311551	307838	282446	1120669	1205418	1430925	320090	308518	336198	282275	360479	340336	4911944	4761862	4392270	304900	307310	316462	265686	315863	302781	963500	977658	988275	303557	283414	270670	338173	356963	374780	980845	1178400	1133998	310713	307890	263027	406880	432960	431680	767814	825717	779284	312797	283828
		9300	350281	316101	306718	317709	309497	282411	1117518	1197241	1434003	334954	305594	336047	279339	362923	337350	4901892	4784414	4378718	302982	306940	313475	268737	314106	301152	962755	976692	990723	305630	287060	270343	336933	360263	375564	977685	1162874	1133663	312078	313232	263662	410367	440907	430083	768941	827304	776820	307726	285136
		9600	357533	320907	314864	320004	312960	285231	1127742	1210608	1445679	355338	311462	339606	284363	366567	336717	4943411	4839048	4422697	303801	307682	317653	269904	315825	303711	962320	985168	990739	307350	288304	274250	344399	370809	382776	988297	1177472	1144479	319623	312504	265803	408340	436865	430503	773294	837880	789221	312918	286855
		9900	351618	313875	311767	314134	309113	283262	1115376	1193097	1437508	353339	304075	335088	278245	357942	337726	4869406	4763602	4341855	304794	306724	316513	266971	315678	302591	957175	972505	989327	304697	282455	271539	336566	365340	378981	972978	1172156	1140028	311369	311388	264252	407144	436104	428754	764374	827892	775209	312724	285791
		10200	360299	321422	313346	320528	314584	282522	1118117	1202764	1443269	365207	309891	338397	280680	367500	338996	4911494	4779548	4363287	316533	311223	320562	270102	318367	306602	965645	978284	988800	307274	287899	272066	344614	368298	380929	980064	1179051	1147189	318226	313192	263240	405118	441590	429204	772813	836457	785621	313163	284238
		10500	363144	319990	317327	320909	315861	285792	1278371	1201514	1453638	363318	307707	342569	281444	366927	338014	4906658	4810857	4357028	319135	311874	320725	267615	320029	305742	964457	978960	991552	306605	285483	270730	339843	368950	379445	964734	1171391	1135511	317054	315484	267302	411515	446041	429322	776403	832400	787303	312986	288671
		10800	363318	320835	311232	319857	312780	284887	1265243	1192678	1430508	366322	305824	337055	279104	363841	333811	4868698	4758566	4329719	316412	309856	318006	265686	316675	306753	957991	967295	989757	303255	283722	267625	337598	369697	378633	954427	1165360	1134851	316177	316233	258449	403707	438792	429753	766308	826034	776294	314754	286881
[truncated: 16 more columns]

## Sheet: 220609
		Sample	NTC			Non-target-allele			Target-allele			NTC			Non-target-allele			Target-allele			NTC			Non-target-allele			Target-allele
		crRNA	20			20			20			19			19			19			18			18			18
Wavelength(Ex/Em)	485 nm/525 nm	Cycle(Seconds)/Well
		0	282659	272054	287692	268936	286902	267006	4193340	4264656	4222325	291443	281283	270842	288115	274620	290324	3813511	3914021	3875696	291570	290407	274065	288923	285321	276247	3470018	3420488	3582145
		300	336961	328991	326497	307425	329943	313267	4781161	4931774	4878598	329147	325479	322335	326082	316556	327174	4421129	4685391	4512382	321511	332332	317107	320265	321651	296745	4135136	4162089	4171768
		600	326443	310978	316603	292846	316135	301921	4809484	4972140	4900726	320962	310443	315848	315173	305665	317215	4572350	4849538	4691318	307000	321402	309436	311842	313516	284839	4342214	4365711	4329648
		900	323886	305032	310519	291135	311266	297729	4830116	4984408	4931228	317548	310178	311954	307990	302189	319398	4669266	4951960	4749085	303234	315980	300440	306464	311193	280016	4424550	4413269	4366903
		1200	319696	308209	308814	289520	310248	295668	4780923	4932038	4862750	311362	305499	304015	308465	297802	311128	4613008	4922922	4704540	300472	309724	291841	299786	296965	277630	4328418	4321292	4279076
		1500	322467	308559	314853	289642	310892	299719	4844368	4982508	4889752	308990	306545	304581	305776	298813	308653	4643126	4898962	4675450	302942	311426	298586	304870	303925	277654	4354174	4341173	4314086
		1800	318514	307245	311709	288689	308284	294017	4805700	4929234	4786515	313829	305021	302718	307087	295876	313026	4621778	4884285	4666438	300947	311691	291741	303411	299599	275499	4270698	4286481	4274030
		2100	322891	312040	313694	291616	312411	297088	4856798	4947265	4828342	315515	304247	304545	310519	301100	314416	4636614	4886710	4691527	302855	312080	301721	305990	303779	278305	4319024	4313358	4292462
		2400	323400	306980	314789	292701	309800	296941	4824162	4895086	4810579	311100	305560	302667	305830	296961	311503	4606929	4882270	4666786	300623	308784	294054	307011	303055	277685	4295402	4285063	4251139
		2700	319324	306630	311150	293946	307506	299264	4825635	4905402	4791320	309334	307195	301993	305508	296752	313626	4591147	4874514	4653136	300762	310650	292574	306119	296424	282206	4291150	4317120	4265096
		3000	314094	306127	309555	290089	301412	298215	4758290	4856398	4768514	307199	303700	297742	304770	292746	309921	4568786	4842302	4629469	298224	313701	292704	305986	296608	276645	4257038	4260444	4231016
		3300	314310	305549	309788	294640	300271	297801	4737756	4856739	4786457	313047	304859	297820	308736	291275	307664	4563920	4837558	4641121	299028	306101	290105	303833	299706	276590	4274092	4263636	4210942
		3600	317550	301149	310219	291974	302178	297654	4780732	4876572	4769108	312287	302885	301286	308438	289533	314127	4569143	4825516	4638593	296522	311558	290624	303934	302480	280018	4269809	4239694	4236201
		3900	322453	306222	316314	298944	308319	301406	4825966	4922524	4822734	313508	300238	305126	312899	292851	316726	4598400	4871436	4663942	303291	312073	297620	309226	298063	278057	4298910	4304613	4260439
		4200	324376	307267	319063	295086	311748	305468	4837896	4930392	4824302	312119	305911	305797	311881	290794	315061	4584360	4877551	4687450	299078	316195	296952	308556	305129	285994	4289957	4321128	4260164
		4500	317611	306297	316554	295143	307412	303655	4793513	4886785	4783200	313595	302840	307046	310486	291884	312767	4570412	4848058	4651152	297337	317733	296849	308750	306938	280652	4290608	4273600	4257744
		4800	320861	310749	316536	298150	307025	301491	4803260	4900992	4792997	315725	306326	306766	315354	292979	316127	4569596	4850494	4660350	299826	311855	297176	308706	304114	280044	4266484	4251888	4245944
		5100	323038	308168	316049	299930	310278	301644	4788658	4891110	4804894	313103	305298	307490	315514	295283	314617	4581256	4851142	4650103	300312	314837	295990	313101	305786	283082	4253753	4279367	4232263
		5400	319543	309438	319677	298676	308560	301492	4788582	4875251	4770236	316588	310043	308665	314932	296747	316310	4564818	4848314	4649906	301720	317257	300846	312117	307868	285868	4255540	4280044	4264107
		5700	324898	313423	320934	298453	315265	307699	4832532	4959418	4837612	319971	308907	313884	316870	300062	320774	4639039	4925526	4705664	304235	318128	303235	319339	312967	287935	4296248	4338546	4297540
		6000	327964	313540	323717	302771	312994	306653	4829920	4921525	4816257	317615	310644	310236	314682	301161	319594	4573286	4849828	4662268	300672	315062	299799	314428	310704	284067	4260360	4289440	4234424
		6300	322047	314865	322470	298614	314833	309605	4807058	4891550	4819274	323895	303819	311808	318457	298948	321118	4594331	4862576	4685137	302481	318741	302770	313609	309072	285791	4253582	4295448	4251993
		6600	324702	315354	323286	301662	318137	306412	4809677	4915608	4791239	322641	313053	310774	319042	299883	320649	4598472	4889846	4686064	305076	318804	301844	317384	310047	285919	4270970	4301238	4261400
		6900	328481	313048	326038	304922	315540	308955	4809666	4912502	4807647	322992	312604	313244	320816	300563	324527	4599508	4878788	4684435	302573	320218	302253	312838	310129	291008	4267308	4298312	4256258
		7200	325355	315174	323856	302090	317812	307434	4802472	4887623	4795296	324361	311171	311775	316530	299092	321922	4565150	4863197	4654654	305764	318703	303231	316187	310507	288468	4262755	4298359	4257990
		7500	330045	316066	322413	304696	316590	307653	4816454	4908115	4795870	320833	312696	311870	317784	300351	320858	4577810	4878772	4659616	304629	322091	306090	317131	315766	286072	4278689	4294728	4281252
		7800	330210	318322	324522	304811	316671	307572	4815177	4913300	4808565	322715	315601	315820	321648	301387	322657	4571641	4861518	4680556	306837	324148	308425	321251	313098	289394	4290107	4315266	4283966
		8100	334413	318896	326112	304918	319578	310844	4800056	4893581	4802245	320242	309596	316875	321504	301185	326427	4586564	4869432	4657781	305467	321999	304022	318355	318874	289273	4263538	4277854	4270962
		8400	335425	318161	329832	310436	325941	316496	4865670	4968802	4856410	325128	316597	320289	318078	307851	326490	4625460	4899142	4686476	309925	324622	306462	320456	316895	293922	4298368	4318678	4298256
		8700	331741	319453	326961	307618	319769	312230	4813847	4893372	4795589	323714	313841	314182	323638	304081	324210	4572076	4851601	4654167	309222	327669	305739	323529	316474	290918	4273566	4297018	4282828
		9000	337403	323363	334813	307880	324161	314718	4842168	4955796	4871097	330622	322021	320609	330136	305913	330070	4623344	4926880	4715802	314510	330535	312602	325397	322884	295534	4322238	4355494	4327536
		9300	333675	322684	330458	305949	322969	315052	4844952	4961624	4828302	329922	314788	320249	323937	306104	329644	4604477	4889872	4706586	315377	334496	313511	324681	320466	294505	4293316	4343812	4312513
		9600	337433	322063	328458	306883	324570	312077	4835235	4954288	4835074	326616	320379	322038	327241	309348	330019	4621376	4897262	4691030	317089	330945	313800	325564	318911	295653	4274241	4307164	4274094
		9900	338658	323090	332206	309400	321544	314714	4847512	4912705	4817147	328315	321755	322096	328380	307340	333959	4592650	4896718	4688778	312290	331263	314165	326015	322628	293663	4303027	4335210	4280956
		10200	339554	326639	333126	309756	325027	317235	4846636	4928293	4836238	333328	319984	323088	329449	310508	333390	4628021	4929294	4714884	315478	336820	309848	328215	320349	297868	4296810	4331227	4308160
		10500	342971	324980	331968	309823	324753	319732	4851008	4958972	4859067	334007	325051	326899	333129	314038	333792	4648114	4944685	4722706	318493	333126	319382	328264	324864	298619	4340218	4378758	4325527
		10800	338814	324804	328658	311196	323790	315796	4814205	4878822	4800482	327023	324391	322721	328205	309428	336704	4623927	4886515	4693056	313487	336525	315813	324589	324951	298093	4295872	4318874	4279966

## Sheet: Description
Each tab represents measurements from different dates
RFU values measured after Cycle(Seconds)/Well (Column C4-40) in triplicates for different samples (Row 2: NTC = non-template control, Non-target-allele (A), Target-allele (G)) for each crRNA (Row 1)
Mean RFU values for the Non-target-allele (A) and Target-allele (G) were each divided by the mean NTC values at the timepoint 10800.06 (=3hrs) for each crRNA
