# Supplementary material for: CRISPR-enabled point-of-care genotyping for APOL1 genetic risk assessment
Source: EMBO Mol Med. 2024 Sep 13;16(10):18. doi: 10.1038/s44321-024-00126-x (PMC11473833; doi:10.1038/s44321-024-00126-x)
Supplement: Supplementary file 5 — Source data Fig. 2 [file 44321_2024_126_MOESM5_ESM.zip]

Archive with 10 entries (5 files):
- EMM-2024-19522_SourceDataForFigure2/
- EMM-2024-19522_SourceDataForFigure2/.DS_Store
- EMM-2024-19522_SourceDataForFigure2/EMM-2024-19522_SourceDataForFigure2A/
- EMM-2024-19522_SourceDataForFigure2/EMM-2024-19522_SourceDataForFigure2A/EMM-2024-19522_SourceDataForFigure2A.xlsx
- EMM-2024-19522_SourceDataForFigure2/EMM-2024-19522_SourceDataForFigure2B/
- EMM-2024-19522_SourceDataForFigure2/EMM-2024-19522_SourceDataForFigure2B/EMM-2024-19522_SourceDataForFigure2B.xlsx
- EMM-2024-19522_SourceDataForFigure2/EMM-2024-19522_SourceDataForFigure2C/
- EMM-2024-19522_SourceDataForFigure2/EMM-2024-19522_SourceDataForFigure2C/EMM-2024-19522_SourceDataForFigure2C.xlsx
- EMM-2024-19522_SourceDataForFigure2/EMM-2024-19522_SourceDataForFigure2D/
- EMM-2024-19522_SourceDataForFigure2/EMM-2024-19522_SourceDataForFigure2D/EMM-2024-19522_SourceDataForFigure2D.xlsx
