# Supplementary material for: CRISPR-enabled point-of-care genotyping for APOL1 genetic risk assessment
Source: EMBO Mol Med. 2024 Sep 13;16(10):18. doi: 10.1038/s44321-024-00126-x (PMC11473833; doi:10.1038/s44321-024-00126-x)
Supplement: Supplementary file 5 — Source data Fig. 2 [file 44321_2024_126_MOESM5_ESM.zip › EMM-2024-19522_SourceDataForFigure2/EMM-2024-19522_SourceDataForFigure2A/EMM-2024-19522_SourceDataForFigure2A.xlsx]

## Sheet: 200128
			Primer pair	F1R1	F1R1	F1R1	F1R1	F1R1	F1R1	F1R1	F1R1	F2R1	F2R1	F2R1	F2R1	F2R1	F2R1	F2R1	F2R1	F3R1	F3R1	F3R1	F3R1	F3R1	F3R1	F3R1	F3R1	F1R2	F1R2	F1R2	F1R2	F1R2	F1R2	F1R2	F1R2	F2R2	F2R2	F2R2	F2R2	F2R2	F2R2	F2R2	F2R2	F3R2	F3R2	F3R2	F3R2	F3R2	F3R2
			Sample	100fM	100fM	100fM	100fM	2.5fM	2.5fM	2.5fM	2.5fM	100fM	100fM	100fM	100fM	2.5fM	2.5fM	2.5fM	2.5fM	100fM	100fM	100fM	100fM	2.5fM	2.5fM	2.5fM	2.5fM	100fM	100fM	100fM	100fM	2.5fM	2.5fM	2.5fM	2.5fM	100fM	100fM	100fM	100fM	2.5fM	2.5fM	2.5fM	2.5fM	100fM	100fM	100fM	100fM	2.5fM	2.5fM
Wavelength(Ex/Em)	485 nm/525 nm	Cycle(Seconds)/Well
		0		1042465	886754	791964	710676	296620	269777	243195	302306	446456	437804	448220	415376	248932	291587	235889	290787	373816	375973	385221	414070	304554	334984	302857	316502	527374	412482	464234	406937	226806	258992	273073	113361	391005	325603	321613	305960	252773	241803	335091	379041	320607	349068	365927	315970	284235	307767
		302.51		1204570	1067948	931131	857252	307357	269501	244315	299581	491868	486741	489715	446533	244727	286404	232129	280690	393611	381983	423440	451619	296590	333034	319464	332399	590426	467535	500321	438291	217912	247018	255077	109939	416560	356132	342534	328511	256495	240533	346391	387922	345117	355292	381721	334401	282420	310267
		600		1758776	1614108	1439729	1365624	358756	315518	281921	347358	747636	733360	742469	681910	298488	338280	281919	340311	577130	564368	644376	678785	349824	393698	392430	392906	831920	654450	674332	589340	222104	258260	263412	114656	597461	518214	499673	481534	306681	281687	478973	520265	473541	492311	534841	472567	302891	335564
		900.02		2605539	2481417	2294016	2243166	446518	400757	354569	421876	1243285	1225296	1260988	1160785	407262	447342	395473	456217	968565	944071	1077909	1094486	444712	498693	521920	510879	1224109	957161	965264	842730	232534	265717	277629	121848	925318	811505	787644	751472	408047	374539	720522	773535	733520	749339	830070	724539	321741	361215
		1199.84		3385200	3315244	3198773	3179352	585230	538838	458811	524145	1830650	1833667	1916377	1771701	579682	612443	567569	633304	1423625	1362930	1535858	1542771	588033	639961	726028	696998	1599426	1238584	1227415	1082435	238485	272552	286435	127200	1266487	1113647	1073364	1034551	520400	475957	961473	1032865	1016337	1026150	1120012	953644	338357	374947
		1499.9		4003797	3972162	3911315	3956338	802091	758605	624320	679812	2427205	2440365	2585249	2415535	781606	827562	783704	858660	1835164	1757942	1935393	1934265	759171	822009	1014812	966732	1907390	1491408	1454937	1274778	247220	281027	298890	133474	1580175	1388706	1368924	1307537	618152	561262	1169342	1261851	1284850	1275714	1406552	1164695	353843	390780
		1799.96		4417910	4408316	4416945	4524418	1101014	1060267	842115	889230	2918886	2985117	3160976	2964258	991790	1057789	995285	1107079	2204914	2097125	2258864	2246549	953150	1017327	1336395	1289452	2148268	1669386	1619318	1430090	253460	282839	313412	138061	1850938	1618930	1611032	1550059	675073	616758	1334662	1449062	1486436	1489136	1631224	1356004	365196	406387
		2099.98		4671128	4674040	4700823	4865519	1471245	1409304	1128946	1149374	3322883	3383596	3628448	3424796	1177700	1270133	1189771	1331709	2500610	2365408	2509864	2487381	1166860	1230426	1641602	1601347	2314354	1814925	1745446	1557338	258026	286738	322319	142577	2071716	1819945	1815433	1730402	718963	658745	1470006	1599808	1660517	1659796	1811534	1487303	378160	416577
		2399.78		4888578	4905074	4969716	5126338	1868840	1796959	1433163	1461211	3664596	3736636	4037707	3820659	1369661	1480813	1389763	1559430	2794905	2627781	2736535	2718005	1388123	1452145	1956448	1932627	2493698	1965468	1881292	1660320	267153	294695	329908	146287	2301436	2027157	2027073	1933078	762213	701446	1609399	1772360	1837065	1843186	2003131	1624711	396508	436286
		2699.83		4943277	4948044	5055080	5219944	2228275	2144604	1708500	1757323	3863309	3959858	4277527	4060688	1519244	1647827	1539557	1728591	2965678	2794035	2865229	2834396	1567204	1635797	2215126	2219217	2590819	2042382	1949474	1724637	262692	294658	335954	145839	2449077	2165685	2174708	2072641	779276	721928	1716875	1866892	1942493	1954086	2136950	1717262	402671	441587
		2999.88		5066458	5070238	5165700	5334738	2614791	2508332	2014144	2079553	4075486	4192546	4536145	4311208	1676270	1830264	1689043	1920437	3151446	2958836	3015012	3010021	1783269	1832457	2491766	2510809	2720759	2141600	2045197	1820755	269371	304396	345071	149176	2644035	2323524	2332022	2221070	809720	750275	1841851	2016562	2099337	2089244	2280946	1841587	415070	454977
		3299.93		5100220	5130210	5225088	5424500	2968416	2844177	2301188	2396982	4232426	4368252	4730572	4497180	1826100	1999503	1838103	2090156	3325434	3105568	3166114	3139196	1969693	2036628	2728922	2774108	2827220	2221216	2115422	1886668	274886	313158	351584	153049	2785010	2462819	2476771	2347466	847600	780279	1949180	2141460	2215564	2213066	2409961	1925218	424576	463999
		3599.99		5115076	5126470	5230297	5402340	3279709	3112726	2567051	2676883	4299383	4455812	4795603	4600573	1965138	2122903	1968870	2222748	3445740	3203614	3239724	3223360	2119221	2192146	2931704	2995416	2904453	2286384	2168732	1920179	276562	309155	352319	154188	2901519	2584318	2583697	2452099	860775	798941	2042758	2248253	2309875	2303638	2521077	2005380	429604	470019
		3899.82		5134200	5125561	5216918	5437373	3582576	3390001	2797002	2952418	4378706	4541648	4874594	4679690	2083499	2272212	2085176	2356602	3541062	3333523	3321079	3282162	2300050	2364598	3131766	3220043	2968158	2338703	2224572	1970749	277705	314525	349073	153498	3029194	2687962	2686322	2541610	886654	829055	2141264	2349968	2412200	2422897	2621840	2093389	440108	477296
		4199.81		5142573	5179502	5286316	5482168	3852319	3648854	3041884	3230542	4464203	4648798	4983620	4771378	2214750	2385649	2226946	2493744	3658444	3424228	3412742	3386088	2468632	2532464	3302567	3398474	3033172	2367255	2268404	2010684	277813	313564	354285	151419	3117339	2773582	2764344	2614654	911693	849109	2223626	2447203	2492938	2495938	2728361	2167864	445775	481004
		4499.88		5198708	5229726	5329872	5508834	4115553	3902770	3273472	3513292	4540372	4740194	5066737	4844464	2351805	2538462	2351063	2644152	3791055	3538762	3533060	3519488	2655152	2718429	3508300	3596141	3101241	2443388	2337777	2071122	284290	322109	359131	158853	3239237	2889298	2875877	2714344	954028	875894	2319183	2581836	2616391	2618912	2841143	2265093	453087	495305
		4799.94		5179892	5189487	5276757	5462767	4273630	4036269	3425336	3679750	4542637	4731780	5052709	4874814	2439014	2637306	2448089	2725206	3828097	3603183	3553017	3540173	2755165	2839452	3632769	3735048	3140102	2472559	2349846	2098718	282009	318669	360506	156525	3314556	2943472	2920690	2761130	965386	900998	2376002	2643037	2677238	2689826	2922070	2307746	462423	497705
		5099.99		5189334	5183169	5306319	5512602	4475252	4231848	3612821	3918322	4597198	4799572	5099654	4915312	2549646	2745617	2552371	2842050	3935627	3665696	3620364	3619932	2913642	3011125	3788913	3915066	3205798	2510898	2391008	2144892	283362	326440	361480	159602	3395243	3049778	3007724	2839306	1000109	934044	2476683	2742074	2788160	2798432	3022580	2409701	472334	510316
		5400.02		5161548	5173564	5277902	5466558	4621538	4337243	3729503	4057772	4602611	4795062	5103102	4909580	2640244	2844533	2629744	2924498	3971818	3708399	3676649	3659358	3042582	3123442	3897221	4022837	3233498	2531423	2429018	2163218	282659	325427	360264	155920	3468144	3081596	3041631	2876399	1014721	952954	2522480	2796432	2846421	2871002	3101160	2465622	466856	509965
		5700.08		5225744	5214480	5325477	5522226	4768466	4481418	3892255	4262186	4674836	4865795	5147040	4963792	2747806	2946650	2752114	3049230	4082107	3801929	3753497	3733852	3181208	3260149	4012689	4147641	3281693	2565470	2454250	2191580	285815	325951	366416	161874	3543824	3160455	3114253	2928806	1056554	986901	2600988	2875036	2950685	2952371	3179832	2538832	483915	520085
		5999.86		5205700	5217984	5333102	5503827	4879889	4554826	4002935	4382437	4674437	4896696	5153709	4986096	2827468	3020322	2824070	3135660	4122032	3864234	3797754	3791833	3308622	3391508	4125408	4244622	3308006	2597154	2464956	2199253	286262	324206	364798	159337	3596585	3202142	3135595	2971108	1082243	1005844	2647314	2926208	3002680	3013498	3240799	2593126	488684	522565
		6299.91		5211808	5216540	5308116	5518968	4974045	4641852	4080751	4507270	4688425	4889314	5170826	5014228	2913175	3124662	2907728	3212109	4187028	3916152	3857922	3831687	3430960	3501420	4223176	4334448	3341495	2602056	2500950	2236028	278846	326383	368497	161743	3635750	3250062	3197852	3010402	1104214	1021213	2695242	2987397	3079485	3087729	3318701	2657661	497075	535468
		6599.96		5216400	5191035	5321288	5516674	5045204	4695584	4148911	4604154	4701994	4918238	5168652	4989736	2981150	3181409	2955866	3276239	4229934	3961346	3883500	3880991	3514061	3610416	4303806	4393376	3377256	2607840	2513575	2240888	274155	328951	366483	162905	3688138	3314496	3228172	3053075	1113246	1036012	2752404	3052486	3149426	3167196	3377823	2708828	501934	545859
		6900.02		5147164	5176282	5265222	5462776	5070830	4722180	4214812	4666822	4657940	4877385	5115465	4967735	3022384	3224569	3003100	3315681	4243422	3965611	3886306	3871286	3579006	3664368	4313970	4467860	3376117	2557422	2495480	2205574	260983	326359	362145	162750	3699223	3304100	3240866	3064577	1111018	1029363	2756484	3070913	3170707	3195460	3414351	2737314	507363	542898
		7199.8		5104189	5139091	5259648	5439064	5113115	4770173	4262326	4727470	4662136	4879018	5115956	4964170	3069001	3281932	3061385	3368189	4246470	3983921	3912589	3897618	3663774	3731422	4358682	4489540	3378693	2493730	2471216	2167198	251804	325670	360434	161404	3738832	3334514	3257277	3068434	1100198	1012186	2792236	3097017	3234830	3240686	3461914	2785972	505358	548045
		7499.88		5156504	5164328	5252968	5486562	5179670	4815470	4318342	4815691	4680202	4922898	5164976	4992384	3143909	3359384	3124240	3437901	4314707	4043161	3966847	3950136	3750482	3820780	4452759	4563745	3423770	2427887	2436154	2116461	243715	327117	356806	160804	3770924	3396188	3295770	3115338	1087230	1000209	2835552	3163698	3305133	3309147	3523901	2843639	522322	557644
		7799.93		5123514	5155449	5282304	5438770	5183945	4824311	4344102	4877010	4670006	4874170	5138750	4966874	3192250	3387325	3178806	3477752	4325418	4046846	3983673	3966069	3792280	3872544	4463495	4586380	3410527	2323812	2364701	2031792	237105	318433	348979	161857	3788300	3397108	3281187	3101908	1056596	964535	2859130	3192918	3353387	3352100	3585696	2855766	523701	561926
		8099.99		5202186	5227392	5308487	5534045	5293846	4911374	4409992	4970470	4737474	4961223	5188552	5041714	3277113	3473692	3253735	3563256	4394472	4118034	4060618	4031649	3893838	3962183	4567834	4656963	3476798	2276156	2297620	1999146	235901	313943	342354	166147	3852135	3439873	3315538	3154394	1042261	951698	2911982	3257062	3430705	3423156	3663157	2917712	537192	574000
		8399.76		5212540	5194768	5298036	5502278	5315238	4938129	4449069	5013048	4745150	4949192	5200277	5027886	3316869	3525566	3294880	3606358	4423341	4126499	4065676	4028908	3920793	3989826	4599832	4670303	3479003	2190929	2231197	1926043	229164	308226	337369	166782	3890716	3458656	3304024	3139102	1008187	924232	2921720	3288198	3472639	3480481	3697010	2934942	540644	575099
		8699.83		5176070	5193486	5299606	5519150	5306643	4935611	4462736	5049349	4716731	4950378	5206766	5037027	3354880	3568471	3336984	3640296	4422072	4140334	4074153	4045438	3950502	4014875	4570607	4640398	3471376	2112347	2153266	1857043	225123	294310	321443	165713	3888789	3415246	3232068	3096012	970355	888488	2906134	3278724	3493132	3471840	3698736	2929821	544585	577880
		8999.85		5121263	5133886	5245408	5429593	5256753	4854594	4446106	5010425	4670342	4901580	5135602	4960329	3352456	3554128	3318454	3640562	4388462	4099964	4043976	4010430	3906944	3981894	4537901	4620550	3447829	2041205	2068874	1793435	217652	284928	311581	162847	3884005	3394185	3159610	3024956	943669	860532	2889177	3290842	3504457	3478584	3692522	2889480	545133	577323
		9299.93		5115236	5124762	5229624	5435397	5273010	4891988	4452128	5035575	4681290	4893502	5127812	4975170	3370474	3591108	3331256	3683437	4372858	4101863	4046439	4022119	3911810	3953419	4542720	4626560	3439400	1994776	2028668	1767486	214521	273515	304372	166339	3876379	3380966	3096983	2977081	916804	845268	2873566	3308779	3511777	3508352	3702754	2859806	544660	582202
		9599.95		5136110	5114517	5230796	5432748	5290340	4877187	4448852	5055924	4683214	4890301	5115986	4971024	3407756	3616466	3377820	3715648	4377490	4110464	4040255	4021224	3918273	3968854	4535045	4613612	3389690	1949376	1972046	1712202	210923	267545	299746	166828	3873969	3309818	2984475	2885198	897039	827755	2844886	3310543	3515278	3490740	3703297	2799765	541403	582160
		9900.02		5100488	5100534	5213464	5442844	5301670	4866776	4463762	5095194	4651866	4898661	5124360	4972007	3431995	3645953	3409000	3746086	4387328	4131112	4030866	4002725	3897764	3973755	4436357	4614988	3307953	1918169	1933261	1681214	208315	261603	289536	162938	3888431	3222282	2912890	2787924	875980	809900	2793587	3324448	3495798	3486026	3692499	2721360	531714	571144
		10199.8		5089730	5080578	5197340	5443014	5271344	4882340	4464213	5103181	4676015	4913798	5115380	4964926	3450314	3684229	3415298	3759336	4385228	4151054	4038466	4021584	3888990	3973840	4256675	4564527	3203379	1887185	1896156	1643950	205433	260078	287768	164778	3905720	3129426	2834199	2732203	865928	797128	2746183	3320936	3476869	3472068	3685736	2654222	518409	565719
		10499.9		5109976	5008248	5198586	5436550	5294054	4861564	4434090	5127813	4675380	4908403	5107786	4991036	3469300	3709752	3433771	3797419	4415577	4166152	3989335	4017905	3751509	3877394	4025140	4431996	3091483	1855063	1867042	1624651	201913	251927	279678	163643	3877685	3040132	2726033	2646890	850008	781738	2677234	3326896	3427912	3421294	3585854	2563185	505150	543345
		10799.9		5038806	4824738	5195233	5426136	5291563	4866524	4416062	5126850	4661206	4890206	5090936	4983331	3479429	3714245	3432340	3804611	4390938	4135228	3816970	3940901	3546271	3665162	3889306	4231840	2972762	1830351	1827330	1605082	200098	244697	276133	163901	3869432	2944734	2656942	2578165	834815	774513	2592270	3330048	3378210	3326616	3479436	2488600	492210	523089
[truncated: 44 more columns]

## Sheet: Description
RFU values measured after Cycle(Seconds)/Well (Column C4-40) for different samples (Row 2: 100fM DNA target, 2.5fM DNA target, NTC = non-template control) for each RPA primer pair (Row 1) for G1
NTC not shown in figure
For each sample RPA performed in duplicates and RPA product measured in duplicates (first two colums RPA product 1 and second two columns RPA product 2 for each sample)
