# Supplementary material for: CRISPR-enabled point-of-care genotyping for APOL1 genetic risk assessment
Source: EMBO Mol Med. 2024 Sep 13;16(10):18. doi: 10.1038/s44321-024-00126-x (PMC11473833; doi:10.1038/s44321-024-00126-x)
Supplement: Supplementary file 5 — Source data Fig. 2 [file 44321_2024_126_MOESM5_ESM.zip › EMM-2024-19522_SourceDataForFigure2/EMM-2024-19522_SourceDataForFigure2B/EMM-2024-19522_SourceDataForFigure2B.xlsx]

## Sheet: 200620
		Primer pair	F4R4	F4R4	F4R4	F4R4	F4R4	F4R4	F4R4	F4R4	F5R4	F5R4	F5R4	F5R4	F5R4	F5R4	F5R4	F5R4	F6R4	F6R4	F6R4	F6R4	F6R4	F6R4	F6R4	F6R4	F4R5	F4R5	F4R5	F4R5	F4R5	F4R5	F4R5	F4R5	F5R5	F5R5	F5R5	F5R5	F5R5	F5R5	F5R5	F5R5	F6R5	F6R5	F6R5	F6R5	F6R5	F6R5	F6R5
		Sample	100fM	100fM	100fM	100fM	2.5fM	2.5fM	2.5fM	2.5fM	100fM	100fM	100fM	100fM	2.5fM	2.5fM	2.5fM	2.5fM	100fM	100fM	100fM	100fM	2.5fM	2.5fM	2.5fM	2.5fM	100fM	100fM	100fM	100fM	2.5fM	2.5fM	2.5fM	2.5fM	100fM	100fM	100fM	100fM	2.5fM	2.5fM	2.5fM	2.5fM	100fM	100fM	100fM	100fM	2.5fM	2.5fM	2.5fM
Wavelength(Ex/Em)	485 nm/525 nm	Cycle(Seconds)/Well
		0	123018	122421	121088	118300	142260	141461	131694	132117	121917	121775	126167	128854	165692	162694	163571	173794	110965	112024	115147	117049	187511	196078	179555	179932	120535	115341	118561	115804	132909	131194	129795	129623	129165	127008	127693	127766	166511	162684	156708	172449	121617	123046	127357	124001	175592	159669	160595
		300	113446	115208	113681	109878	145069	140701	125355	127426	116099	116459	120280	121088	166490	166737	161734	177803	102621	102317	110446	116486	201998	215057	191483	188882	112562	108753	106376	105369	128962	125405	123670	122338	123801	124103	121497	120568	169006	163735	159979	185603	117361	118349	122360	122684	182763	172544	166839
		600	110912	112286	109009	110348	162443	153075	135440	135106	118190	118093	125848	127582	193540	195218	189433	203871	103732	103674	115121	122131	233726	251792	225091	222707	109686	103409	102297	102685	142741	138891	131094	131643	135114	133126	132134	133019	201202	193815	192769	218117	123141	126623	132125	130184	219819	208746	200607
		900	109667	113543	109552	109323	188715	181134	154249	153250	125538	126231	137783	136760	240390	244988	231164	251050	106777	107821	121503	129833	273667	296758	275696	272994	109002	106310	101460	100885	171459	164720	151377	155882	162025	158334	160739	162186	256080	246833	239287	272360	139856	140481	150323	148839	280087	260673	253467
		1200	114782	116651	115344	118157	225250	219149	179091	180531	134646	137465	151902	152220	301486	312945	282494	308313	115624	116068	132088	140964	327244	346543	341127	338929	111293	108759	101942	100042	211278	205622	185053	185614	200575	197091	199010	201336	336147	319034	307671	351237	159738	160635	171133	169581	358861	337854	325083
		1500	120340	120123	121292	122197	270261	255576	208559	207465	147085	147758	164533	163650	365774	373479	340608	360647	121772	121781	141910	150460	370450	393091	403486	401038	114812	113407	103472	102075	261411	251707	218360	220540	245275	238651	242671	242168	416600	396828	379563	422727	183773	179887	191249	190781	434003	410027	393839
		1800	126256	125962	126291	125949	311587	297748	237583	236930	154071	156482	175468	177577	418654	427366	381676	406803	129757	130192	149850	159124	408289	429581	456487	456905	119230	114511	108138	103719	307739	302146	252783	253549	283498	280526	292717	288714	490117	467865	439894	499314	198914	199095	209139	207681	511767	484872	464222
		2100	127241	129491	131669	131841	346228	331384	261294	260312	162214	165509	183953	185118	459697	470134	419289	452692	130615	134684	157325	167402	444611	467427	504032	511645	122862	118318	110961	106302	357503	351786	292847	291346	326978	323849	335673	334008	557283	538245	501865	556576	218076	214111	226134	224790	583022	551274	528860
		2400	128581	131797	132926	135558	374087	361871	283641	282662	168977	167819	192971	191027	489330	502226	444634	474861	134555	135730	164851	172937	467504	488317	541101	544130	125737	120254	110996	107729	402828	400518	324942	324641	360004	359624	377994	374400	616700	591272	550530	606499	231958	228710	239973	236744	643026	609258	589231
		2700	132936	135481	137967	138911	410245	393970	308837	306453	175734	173584	199993	199985	521009	528918	471984	503534	139830	141724	173704	182300	499868	516767	577934	580147	128353	124558	114208	110968	456597	447542	363564	359740	396726	398506	418592	410381	672508	643629	590093	658772	245637	240257	254175	249388	709631	672223	644819
		3000	136001	141517	144350	144485	443123	430013	333693	333402	184086	184093	209851	210023	552695	563858	505238	539276	146944	147811	180041	192633	524316	549292	614175	615316	133006	128601	113928	110448	508019	501436	404880	405547	439474	437299	468567	456453	725208	701289	639699	703578	261094	257711	267605	264798	777308	729591	700441
		3300	140904	142147	146927	147857	480849	460122	356676	356693	189890	191105	217069	217992	575519	591444	528274	557814	151391	153869	188812	199991	552213	570552	647152	648130	137302	131735	116548	116560	562754	546853	441930	441030	477011	474780	514073	502015	774928	745345	676555	744327	277267	269918	280335	277104	829390	789571	751117
		3600	145053	144259	149219	149443	497652	481791	373496	376399	193095	192317	223857	224667	588432	605483	539550	572778	156606	155456	196487	204168	567239	590798	667520	677102	138747	136123	118104	115310	606387	593450	479212	470850	503720	510352	547164	540315	811676	779908	710923	780091	290495	282694	296822	290618	880183	838684	794363
		3900	146056	147985	155045	156486	533021	517718	401640	404706	199606	204692	236609	231298	623563	630264	566103	603497	162758	164625	207480	219114	600947	618829	702379	704475	142996	136804	121281	118550	658696	647109	512352	509947	540801	546844	595059	580086	854037	823118	747282	815779	304456	301145	311324	305371	944293	897168	846898
		4200	148513	151128	162430	159147	556672	539813	420136	420345	208897	208304	240218	239648	642157	649718	580982	620912	168392	171476	219180	227373	613625	637234	723658	727895	144784	140259	120790	119769	711866	691934	552004	543002	580057	586221	632818	621235	896041	866267	777933	850351	322444	316119	326175	324592	1001006	948138	892296
		4500	151292	154777	163648	162235	578589	561510	438471	436838	213372	214575	249166	248063	649684	670039	594730	632112	177162	176133	226781	239541	630772	648094	744374	754790	148117	142201	123598	120779	753568	735533	587370	580675	611764	621000	677899	657236	933531	896497	805447	880266	335076	332609	339561	332212	1056050	994689	937321
		4800	153969	156309	166744	167559	601190	584874	454879	456941	219757	216337	253783	249975	661752	679454	607112	645470	180969	181813	236815	247462	648943	671163	762822	769822	151383	145337	125550	122110	796629	781115	621231	614267	642692	652228	720615	699991	960841	929125	832338	907908	349307	346581	353860	342295	1100708	1041612	970239
		5100	157167	158753	169937	170905	622146	607015	476137	467582	225444	220565	259166	258830	680927	689787	616609	656021	184610	183614	245844	255223	661861	685214	792600	784166	153681	148688	125892	122642	843613	824774	660341	650867	673800	682147	759035	739172	995173	957572	865674	938134	364822	363684	368603	364981	1157047	1086474	1009719
		5400	160237	161209	176288	174221	641918	624529	492052	484447	230573	226834	262768	261172	694123	704306	633503	666705	191913	191924	256668	265169	677286	694406	800952	805499	154475	149410	126329	124351	891669	877322	694281	680581	709025	720740	791222	776248	1026987	987239	887247	969309	381405	379612	380967	375683	1196670	1117324	1036159
		5700	163855	164866	178932	181307	666512	645250	511323	509009	235851	232789	269955	269807	709746	719422	639656	687391	198496	200130	267488	276325	692894	706459	829392	824010	160170	152492	126841	127396	939748	914719	729413	719448	746981	752869	844226	814289	1057343	1019435	915335	998073	400292	394275	398555	389451	1242389	1167333	1083910
		6000	168205	167305	183392	186942	680723	670873	533698	525289	241897	240740	279160	277636	724867	737505	661540	697129	209732	205976	278521	289376	712790	733415	836517	841797	158759	155641	130003	126841	985257	951820	761544	756051	773643	784495	878673	858027	1095580	1053780	937966	1023708	414196	412616	412844	404078	1294933	1205486	1115394
		6300	170463	172007	189133	188316	713981	691670	549973	544918	246271	249397	283396	283588	741670	757069	676672	720332	216264	215075	291526	303183	726012	747103	867673	870990	162475	157794	132540	128496	1039491	1013760	812188	795867	819500	830147	930890	909711	1128658	1093675	972217	1062180	436727	428709	441416	421399	1357912	1256195	1166246
		6600	173712	174896	192927	192403	728995	707970	564083	557299	251533	251440	290382	290250	751688	765332	683281	721733	223439	223022	300790	311179	736511	762819	879260	883374	165088	159273	133262	127427	1076991	1057295	838709	829618	841191	861824	968026	944696	1150620	1110073	1000356	1071362	452889	443968	448235	436161	1382725	1290861	1189741
		6900	178084	179088	197965	198155	746282	728417	580418	574335	257734	261656	301048	297344	759189	783493	694699	739386	234147	229439	315286	323319	755265	770688	906734	901120	168374	164528	135482	131570	1122970	1093260	880220	871356	887372	890645	1010843	986659	1185733	1140426	1023606	1111320	471200	463399	468776	457118	1454791	1340573	1234498
		7200	181608	180399	204267	203965	765564	746667	598596	591416	264157	260639	302114	304656	773492	789587	706696	753429	238050	235890	325662	334694	771863	791657	920991	915804	171936	167972	136808	132014	1171325	1146737	917287	902083	916709	939239	1063292	1025386	1220366	1179047	1049668	1138353	492289	486284	489302	469641	1486660	1380960	1267258
		7500	185359	186792	212974	207447	780058	762113	609718	605479	271520	267345	310088	302469	782482	792786	714792	755094	247177	244143	334390	347492	777290	788849	921596	925400	173798	167160	134140	134451	1212278	1176886	943587	930262	943959	958403	1085499	1057006	1244210	1199112	1069806	1150989	505289	501934	501408	481403	1521378	1409000	1292651
		7800	188299	188492	214419	216151	797246	788348	630714	616702	278172	274509	317114	311557	798454	814195	724327	772030	254591	254554	349020	359368	791890	805461	943567	935749	175710	169793	137589	135876	1245567	1218283	983820	968885	982428	994458	1133101	1095692	1264102	1221538	1089952	1178838	525692	521103	519985	502572	1564503	1453393	1322022
		8100	191266	191131	220284	219965	823290	802227	640077	634936	280536	282453	326155	318749	808052	824698	740422	781624	263748	262833	361801	370542	809324	817712	956289	955801	177388	172830	135902	135717	1292065	1260861	1017011	998345	1012367	1026863	1171886	1138475	1297840	1242423	1107145	1205332	543724	540803	542362	517143	1595964	1479745	1350677
		8400	197529	195058	227318	226340	838300	815291	658214	652211	287710	284432	329046	325368	814696	828916	740028	792055	269568	270583	369156	383494	812011	818271	966552	961289	180979	179754	139546	137191	1338498	1300358	1045587	1034525	1049646	1063833	1221032	1179470	1316760	1275940	1136198	1226438	563955	556616	560043	536496	1646814	1515524	1388901
		8700	200254	200416	228619	232504	859322	839636	669716	669925	293485	292688	332364	328424	830810	843295	750035	806099	276823	279997	378633	395122	818333	827533	983469	979523	184753	180904	137499	140228	1381804	1337082	1089294	1070908	1077856	1097684	1255358	1225291	1354403	1305578	1154976	1255038	585344	582934	580027	555029	1689757	1555178	1409913
		9000	202835	200429	236776	236566	867012	842459	678962	675659	294967	298715	339052	330485	833930	852036	758618	810324	285367	283072	392726	404990	821757	827052	988200	985110	186121	179891	144140	139758	1412608	1369684	1117800	1105090	1106714	1123513	1300157	1258128	1382320	1326635	1170050	1279361	601490	601334	595939	572448	1726331	1589113	1440040
		9300	209896	210475	244090	247549	897506	881232	704297	697643	309931	303417	347204	342853	858280	871017	771590	827606	297589	296592	407894	420964	836827	827973	1012985	992131	192057	187068	141941	144188	1468814	1432029	1164772	1146832	1154340	1173763	1359117	1312313	1412620	1365850	1205886	1313967	624841	624157	619050	589475	1776638	1645468	1460477
		9600	212047	213134	246822	252860	911513	892647	709748	711459	314982	310479	352374	345146	861786	875472	771589	825672	299136	301045	419240	430734	840052	820259	1021002	995972	196524	188860	144735	146040	1511866	1463766	1195430	1172314	1193988	1206722	1398355	1354842	1442753	1399481	1216269	1332541	646581	638184	636458	605865	1813422	1674471	1470160
		9900	215988	215012	249158	254732	920077	895112	727006	720142	315869	313989	357236	351392	866582	877882	770852	825879	306523	304022	425220	439781	828436	805006	1024327	990406	196320	192287	148588	145625	1546503	1501488	1215960	1205328	1224692	1244835	1446756	1399173	1463086	1414589	1229297	1352234	664846	655938	648275	625528	1832855	1698249	1455638
		10200	219517	216511	257963	257603	936947	908316	736794	725567	318842	313223	360954	355715	870273	875429	769229	827797	313525	311824	433277	449620	813535	779063	1020583	967265	198530	193239	144735	145954	1570843	1525092	1235724	1219549	1244515	1266733	1474648	1420710	1488545	1423464	1226070	1358719	676243	653454	654801	634694	1840478	1694880	1434787
		10500	223832	218063	262842	262204	938966	910144	744032	731732	319532	318316	360774	354935	875094	876922	761235	816832	310684	316767	436186	451784	800188	761100	1013592	964711	202916	196648	148087	144689	1593730	1547226	1270867	1242630	1282256	1306799	1512086	1467460	1509304	1441000	1230356	1383669	683800	663550	661023	646585	1858616	1716848	1404177
		10800	225247	228483	268081	270442	960810	925112	759028	749677	326492	323009	369700	363362	876034	878181	768290	818995	318185	321972	446538	457421	785625	743602	1023864	951180	206633	201316	147513	150266	1626483	1585057	1295716	1277682	1331057	1353696	1561772	1532716	1542462	1468633	1233098	1397513	700478	679940	676070	668513	1871514	1736182	1379252
[truncated: 43 more columns]

## Sheet: Description
RFU values measured after Cycle(Seconds)/Well (Column C4-40) for different samples (Row 2: 100fM DNA target, 2.5fM DNA target, NTC = non-template control) for each RPA primer pair (Row 1) for G2
NTC not shown in figure
For each sample RPA performed in duplicates and RPA product measured in duplicates (first two colums RPA product 1 and second two columns RPA product 2 for each sample)
