# Supplementary material for: CRISPR-enabled point-of-care genotyping for APOL1 genetic risk assessment
Source: EMBO Mol Med. 2024 Sep 13;16(10):18. doi: 10.1038/s44321-024-00126-x (PMC11473833; doi:10.1038/s44321-024-00126-x)
Supplement: Supplementary file 5 — Source data Fig. 2 [file 44321_2024_126_MOESM5_ESM.zip › EMM-2024-19522_SourceDataForFigure2/EMM-2024-19522_SourceDataForFigure2C/EMM-2024-19522_SourceDataForFigure2C.xlsx]

## Sheet: 201103
		Primer pair	F7R7	F7R7	F7R7	F7R7	F7R7	F7R7	F7R7	F7R7	F8R7	F8R7	F8R7	F8R7	F8R7	F8R7	F8R7	F8R7	F9R7	F9R7	F9R7	F9R7	F9R7	F9R7	F9R7	F9R7	F7R8	F7R8	F7R8	F7R8	F7R8	F7R8	F7R8	F7R8	F8R8	F8R8	F8R8	F8R8	F8R8	F8R8	F8R8	F8R8	F9R8	F9R8	F9R8	F9R8	F9R8	F9R8	F9R8
		Sample	100fM	100fM	100fM	100fM	2.5fM	2.5fM	2.5fM	2.5fM	100fM	100fM	100fM	100fM	2.5fM	2.5fM	2.5fM	2.5fM	100fM	100fM	100fM	100fM	2.5fM	2.5fM	2.5fM	2.5fM	100fM	100fM	100fM	100fM	2.5fM	2.5fM	2.5fM	2.5fM	100fM	100fM	100fM	100fM	2.5fM	2.5fM	2.5fM	2.5fM	100fM	100fM	100fM	100fM	2.5fM	2.5fM	2.5fM
Wavelength(Ex/Em)	485 nm/525 nm	Cycle(Seconds)/Well
		0	30314	30418	31875	29320	29053	23518	29001	31685	30642	27862	31640	33736	31045	30010	33623	30766	30539	32956	31952	30299	29963	31618	29449	31225	37843	34958	13481	30624	30496	33091	30083	31463	40279	31127	32036	28192	33924	29777	31435	33950	32333	31998	29144	34648	24524	33073	46203
		300	27655	27124	30111	26268	25282	21093	26512	30195	28274	26297	28336	29964	28657	27525	30432	28089	27728	30439	29137	28868	27485	29351	26182	29617	36254	33056	12344	27677	28514	31939	27730	28987	37604	29939	29458	26637	32155	29947	28967	32875	31186	30276	28207	32586	23199	31571	40270
		600	48454	39535	38376	32905	26699	21469	25097	28987	29131	28584	28797	31581	28586	27228	30215	29111	74153	56542	43931	40416	28070	30995	27817	30461	40017	36227	13190	31852	30523	32944	28765	29174	42923	32844	34203	27963	35552	32309	32296	35032	34161	32458	30007	34796	25255	34561	43231
		900	569166	341275	250167	178684	30385	26749	30354	34308	44793	43208	42939	47403	32511	30094	33938	32556	951169	718855	464433	404546	34552	36779	33955	33968	80905	69641	23702	64607	35414	37871	32475	32928	56502	42236	45420	35816	46014	42184	46167	41972	44549	43243	42844	46633	35230	47728	57284
		1200	1593808	1435510	1231441	975551	45695	38068	43736	48555	132674	130450	124736	132239	37104	34103	38053	36030	1885685	1862668	1616729	1544998	43785	48238	44129	41141	203695	181195	61816	169491	42516	43781	36280	37714	67418	51065	57744	44634	55696	52121	63126	50477	72013	71117	68207	71873	48857	64875	72230
		1500	2003563	2045551	1941607	1669179	82895	74247	81056	92151	445109	445964	432890	453356	40655	37776	41466	39444	2139048	2278032	2096118	2051384	61837	69828	61506	55563	410802	375671	139526	366150	46178	50685	42307	43106	76018	59517	69579	50707	65524	64118	76646	57738	122139	118358	112086	118996	64556	81871	91946
		1800	2159415	2306509	2207003	1976998	153730	144339	153408	177520	1032140	1003952	978699	1028792	44379	41012	44542	42449	2198789	2367536	2231276	2188480	99554	112267	86301	76281	648736	598168	249439	592985	52169	55909	47755	48820	81129	65680	77755	56321	74186	71710	91137	65832	196570	192564	184254	184476	77368	94331	106897
		2100	2201338	2412168	2298595	2109236	254144	248396	267773	309660	1582005	1517862	1490560	1562436	47429	43454	48591	46007	2210054	2403137	2277044	2240406	157215	174490	129332	113098	853305	798718	384899	807633	55392	59338	55194	54930	84871	71213	85145	61268	81570	79601	98965	69896	285523	285518	274061	269747	94051	108225	120095
		2400	2185961	2428436	2330552	2131336	369320	370489	397207	459822	1943001	1833015	1808448	1898941	52530	46899	51181	48371	2195473	2394985	2269266	2239391	236238	260963	182189	155771	1002882	955187	516848	961893	57190	61259	59661	62994	87782	74048	90028	63644	84929	83421	105336	75126	386083	384656	368919	364112	100925	113584	123359
		2700	2186149	2428366	2384147	2154701	490995	504346	539154	630243	2137530	2007488	1949963	2095720	52438	48818	53494	51583	2172835	2380868	2271104	2239317	332983	373537	245957	218234	1109398	1064485	642801	1082252	58766	62461	65915	65635	83698	75074	93880	67712	87451	87928	107038	77786	499164	496477	476176	466860	108324	120013	122643
		3000	2172162	2411410	2378230	2130581	598972	629667	661474	782250	2219477	2076873	2019221	2170597	56242	50902	55680	53197	2175824	2373130	2254027	2228487	452319	505816	324372	288914	1184355	1134197	775453	1187286	60105	65465	70064	69863	74776	76044	96038	67768	90532	89374	109857	78099	613690	605757	590122	571986	111877	121946	121886
		3300	2160067	2408164	2392484	2161237	702374	739709	790250	925298	2256264	2116278	2043802	2186810	59689	53034	55961	54494	2165556	2370784	2268528	2224773	590517	649864	411414	372811	1235278	1197384	890900	1252966	62607	67222	73828	73803	76710	79654	97573	69308	89995	91998	108804	79942	738333	723457	702317	681486	119592	124112	120886
		3600	2132677	2360980	2367938	2132495	783176	835090	889023	1038587	2269670	2118039	2040985	2175912	60115	53048	58224	56271	2140801	2359825	2231346	2218092	732919	811890	500417	458078	1267249	1222121	992703	1287069	63302	66639	76902	75887	75304	79657	99221	71106	93295	90492	110744	81429	837201	829415	802353	776153	123213	129459	116877
		3900	2113164	2335672	2348131	2127550	845723	916244	957497	1148311	2267283	2112380	2019786	2146540	60809	54435	59967	56380	2131503	2352609	2215237	2192322	883008	979527	603720	556973	1290203	1238650	1080949	1323242	63082	67936	78489	78244	75881	78752	100379	70303	92540	93558	110655	80321	953505	935927	896177	880244	122690	129493	114995
		4200	2079654	2305096	2314424	2103899	913320	975574	1036556	1228466	2247394	2095011	2011412	2132948	63790	56766	59711	56981	2101130	2325850	2202307	2189863	1034119	1139763	698457	653668	1279981	1263538	1160284	1338780	64837	68450	81340	78820	76516	79278	100262	71335	93699	92684	110616	80931	1052868	1035726	997849	980671	124514	131697	112410
		4500	2080870	2294855	2295003	2093287	954993	1036293	1092524	1303396	2254492	2101178	1993716	2122589	64617	55789	60310	58311	2088069	2323634	2203604	2178689	1187257	1303790	808668	764174	1299603	1273732	1231569	1361472	64958	69517	82624	80233	76853	80405	98950	70481	92256	91712	112360	80792	1150178	1127250	1089156	1077313	126124	134072	111159
		4800	2093319	2298702	2271647	2122693	1002116	1085454	1153300	1372739	2258230	2106318	2001620	2119348	65063	57493	61405	58941	2089177	2322016	2220610	2188432	1345191	1468445	911378	876723	1320888	1298250	1295487	1393921	67221	69141	84270	82197	77681	79075	99981	72511	94310	93599	112981	82938	1244481	1223006	1185263	1181655	129012	136091	110239
		5100	2074022	2281062	2243004	2098181	1035345	1117246	1197542	1423306	2260467	2095016	2001676	2101530	64391	58099	62955	60281	2087212	2321068	2199582	2192380	1469601	1590362	1028893	997335	1331640	1298282	1333415	1409105	67143	70904	85098	83539	78139	81619	103260	71727	93116	94811	112261	82199	1343368	1305546	1262323	1266864	128605	137964	109608
		5400	2042055	2250242	2202356	2077472	1060257	1142394	1216543	1457721	2229254	2086578	1978534	2076150	67143	59594	62762	60508	2063585	2293768	2182514	2155380	1574321	1703061	1120297	1092982	1322795	1294241	1358706	1399085	67042	68587	87005	83607	77950	81847	100741	72347	92925	93253	114052	81234	1410726	1364021	1319700	1334808	130968	137523	107090
		5700	2047259	2235966	2187055	2078792	1085691	1174256	1251559	1497517	2248431	2092902	1976733	2083032	66027	58978	63622	63589	2060568	2294646	2181771	2176384	1683447	1809917	1223534	1207482	1339034	1303504	1390075	1408597	67267	69082	87947	82363	78175	83273	103868	71799	94434	94004	112764	84256	1481379	1445348	1387732	1407251	128982	138410	106096
		6000	2021867	2232513	2161844	2067694	1095347	1190404	1263484	1523934	2237781	2084074	1968890	2070339	68376	60472	63229	61574	2044540	2295174	2167121	2149413	1758938	1895370	1312635	1303690	1342795	1304942	1398335	1419186	68761	70654	86241	85219	79195	82182	101534	72984	94344	94527	111581	82696	1538416	1499686	1445884	1472942	132698	140077	103494
		6300	2027299	2221478	2158288	2067249	1119042	1219400	1297978	1553518	2245477	2089742	1971392	2074101	69282	61306	65576	63412	2037394	2296368	2183441	2167232	1834959	1972144	1413717	1390364	1340594	1306461	1413050	1429267	66978	69244	87364	85155	78151	82362	104460	73602	94343	95405	114977	82748	1595084	1559111	1513374	1539458	134642	144229	105532
		6600	2003259	2208097	2124646	2053766	1121942	1217424	1304747	1560540	2229013	2063982	1959099	2054681	67870	60331	63702	63014	2023273	2270153	2161265	2145793	1882238	2013193	1485356	1479115	1335268	1308101	1419621	1421561	66317	70728	88081	85293	77827	83306	104078	72599	94582	91950	109999	81522	1633832	1602402	1553928	1574898	134683	143850	101367
		6900	1971322	2167374	2093658	2034583	1124905	1225449	1293781	1562601	2208220	2053301	1935220	2024444	67301	61024	64232	62622	1981195	2237908	2136168	2116344	1900992	2021275	1545039	1544960	1329276	1297821	1419207	1412392	68090	69904	89734	85235	76277	81199	102167	73055	93689	94500	111303	80583	1676703	1619196	1584027	1612068	133843	142501	104733
		7200	1977220	2170590	2093472	2040533	1128344	1237296	1319962	1578128	2204119	2050394	1928496	2017517	69269	61317	64624	63262	1994324	2251666	2136260	2115406	1949996	2061890	1602674	1616363	1332601	1295529	1436012	1420610	68144	71029	88842	85004	78908	82159	103480	73310	95444	94199	112105	82997	1718773	1664480	1626138	1655248	136275	145656	101907
		7500	1946326	2147240	2066526	2002493	1133741	1232446	1313736	1571762	2186741	2036823	1917707	2005322	69322	61507	65483	62545	1959220	2223621	2107422	2095125	1955870	2067972	1644922	1660167	1313868	1280659	1426658	1418960	68448	69843	88939	85401	77030	81657	102576	72643	93603	94167	113404	80858	1738867	1671287	1644373	1671937	135165	145261	103252
		7800	1911299	2119907	2049465	1986775	1128489	1227586	1303188	1578594	2168840	2017585	1895398	1988339	68735	61536	65011	62743	1933836	2216482	2083884	2077501	1966020	2074263	1696265	1707696	1315763	1279272	1427173	1405341	66754	70365	86864	86038	76269	82489	103022	71771	92522	93512	111520	81073	1754560	1687687	1666910	1705716	134840	147375	101307
		8100	1921566	2129068	2047317	1982423	1134626	1238243	1319672	1584812	2191893	2026155	1891098	1985118	69287	62659	66248	63261	1936825	2218164	2107575	2078240	1993978	2102406	1751602	1766731	1319039	1283463	1437355	1407408	67917	71486	89717	83114	76815	83842	102557	72180	92217	95090	113467	80865	1791991	1745816	1718485	1747500	137305	149313	102064
		8400	1879474	2093500	2021570	1968640	1122389	1228711	1307937	1585416	2157707	2009199	1886878	1967688	70427	62409	64913	63263	1899449	2213778	2081015	2053491	1984817	2074176	1767455	1777020	1304155	1274699	1430888	1398132	68068	71441	89134	84960	77573	82199	102567	71398	93429	93380	114556	79797	1797306	1740802	1711216	1759048	136872	150192	99996
		8700	1867994	2092472	2013272	1970092	1130362	1237552	1312044	1586904	2178784	2010852	1883480	1957651	71359	63368	65890	63702	1914060	2205942	2082712	2068717	2005103	2092393	1809757	1832734	1308590	1272192	1438796	1400242	69816	72725	88578	85883	75453	81147	104039	72852	92379	93740	112045	82621	1837584	1773007	1760014	1785428	139997	149334	101826
		9000	1871320	2096967	2026556	1975510	1137054	1251291	1325488	1600751	2182928	2028723	1893643	1964794	71239	62958	66677	64033	1910366	2209657	2088159	2067978	2016425	2103648	1846017	1874262	1315838	1279334	1456574	1408628	68621	70905	89920	85788	77764	83744	101207	72569	94954	93754	112661	82524	1859600	1797272	1772468	1822818	141870	151925	103563
		9300	1831830	2065942	1997701	1959341	1128542	1238782	1318613	1588302	2160938	2007287	1885588	1943196	70013	62506	66151	63342	1879467	2191571	2079257	2052382	1991488	2088372	1854322	1887612	1312594	1261500	1437707	1399136	68284	71521	88721	85194	77550	81734	101707	71875	93470	94489	111317	80753	1866494	1806490	1787251	1836566	142428	156374	103661
		9600	1808774	2046873	1975981	1946212	1123542	1226411	1306046	1589206	2140759	1988623	1866327	1932676	70510	64222	64623	64203	1859857	2181098	2054333	2045206	1978962	2080737	1863669	1894302	1302557	1262714	1434134	1391751	67116	71519	87338	82328	76095	81606	103507	72990	92951	94840	111071	82474	1880980	1797730	1800707	1841723	142025	154635	100859
		9900	1801333	2027938	1947923	1945523	1122155	1232978	1294840	1581346	2138821	1976032	1862133	1928038	71275	62988	64482	63117	1857698	2180080	2048226	2041434	1983576	2080619	1885064	1917660	1290364	1260109	1442192	1391408	66661	70816	90840	84187	76283	83782	102416	71236	94555	93932	114715	80502	1884190	1814131	1805368	1865349	143798	155220	102693
		10200	1770327	2001529	1939921	1918385	1100816	1220616	1290184	1567638	2115754	1969058	1840703	1900176	69607	63231	64852	63827	1825042	2161615	2025163	2009118	1967150	2067011	1870720	1918805	1292542	1246287	1419233	1373373	67593	70570	88256	82881	75243	82680	102336	72765	93075	94015	110648	81334	1890660	1808720	1805699	1855353	144800	156259	102036
		10500	1754233	1981962	1923612	1904482	1101480	1211261	1281325	1567764	2116056	1961070	1833193	1898317	70907	63475	66140	62757	1811918	2150022	2022466	2002403	1964486	2062330	1885211	1929710	1277444	1240180	1425801	1370760	68292	70554	86229	83560	76643	81801	102096	73163	92733	94983	114144	80844	1897214	1824332	1822305	1865893	145416	156072	103014
		10800	1713340	1951766	1893141	1885386	1087816	1192711	1262341	1544184	2070081	1929966	1805891	1868718	69689	63249	64884	60965	1780509	2107041	1991636	1977267	1952167	2024972	1870333	1909267	1265476	1226420	1397822	1355239	67873	70528	86335	81488	73683	81040	101508	71564	93867	93687	111548	81286	1884065	1798960	1808765	1870032	142629	157680	101974
[truncated: 43 more columns]

## Sheet: Description
RFU values measured after Cycle(Seconds)/Well (Column C4-40) for different samples (Row 2: 100fM DNA target, 2.5fM DNA target, NTC = non-template control) for each RPA primer pair (Row 1) for G1 and G2
NTC not shown in figure
For each sample RPA performed in duplicates and RPA product measured in duplicates (first two colums RPA product 1 and second two columns RPA product 2 for each sample)
