# Supplementary material for: CRISPR-enabled point-of-care genotyping for APOL1 genetic risk assessment
Source: EMBO Mol Med. 2024 Sep 13;16(10):18. doi: 10.1038/s44321-024-00126-x (PMC11473833; doi:10.1038/s44321-024-00126-x)
Supplement: Supplementary file 5 — Source data Fig. 2 [file 44321_2024_126_MOESM5_ESM.zip › EMM-2024-19522_SourceDataForFigure2/EMM-2024-19522_SourceDataForFigure2D/EMM-2024-19522_SourceDataForFigure2D.xlsx]

## Sheet: 201117
		Primer concentration combination	1				2				3				4				5				6				7				8				9				1		2		3		4		5		6
		Sample	DNA				DNA				DNA				DNA				DNA				DNA				DNA				DNA				DNA				NTC		NTC		NTC		NTC		NTC		NTC
Wavelength(Ex/Em)	485 nm/525 nm	Cycle(Seconds)/Well
		0	5487	21239	26242	29511	27805	24743	26430	27288	27251	29230	29156	30050	27594	28492	25962	27954	30724	27920	26903	28493	12731	24166	31346	29498	27479	24585	28431	30350	30178	28371	28393	27543	29795	30171	29697	30325	30032	12536	30025	27280	28490	30760	28392	30860	30396	30710	30941
		300.58	5756	22829	26141	29281	27697	24298	26561	27494	26182	28017	27698	29436	25931	26697	23850	27017	30440	27542	27219	28422	13147	24983	31390	27451	26503	23780	29128	30338	28010	26398	27607	25903	31224	30007	29900	31411	29761	13239	31522	28838	30022	31227	29125	30861	31335	29731	31139
		600.38	6576	28025	31797	35449	31789	31395	31319	34422	32001	37345	33659	35458	32525	29368	27829	28829	36176	32365	30830	32981	14326	29360	37768	33292	31117	27556	31425	33195	36270	35076	31117	29589	42053	35020	36361	39354	36574	13427	37974	35245	36991	39494	32932	33733	34116	33611	34732
		899.7	6311	36858	40220	46204	36754	43296	41203	48908	43829	50750	46539	51720	45122	33521	31410	37261	43445	39308	37978	40282	17162	36818	53644	44789	56235	50591	54528	57699	116626	121313	46103	42663	89196	69360	70171	75131	43426	16850	54731	53043	56961	58357	41626	36823	41921	41868	43711
		1199.54	6208	43590	46403	53517	42136	56621	52887	63848	57080	66824	62502	65857	60649	40473	38501	41139	49592	44373	45191	47807	20111	44654	68682	58865	185593	172476	165597	175339	608600	615303	97164	95463	239980	195340	212950	228123	50303	19444	72136	67238	78192	79974	46597	42407	48488	47937	51071
		1500.13	6218	51281	51377	60807	46639	67239	62159	76266	66939	82596	73849	79023	73234	51048	48429	47988	54126	50502	51817	53594	23155	53236	84324	70209	571952	558799	502702	542434	1516467	1470784	235008	228369	616957	527367	579966	630008	56454	20794	85811	82422	96246	96763	53034	45295	53260	55578	56471
		1800.24	6636	56830	54643	65387	49580	72686	67387	83871	72654	90564	81593	89448	82636	65798	64305	53451	59813	57256	59547	59964	25301	60403	93919	80042	1134446	1133833	1029027	1119289	2030473	1902976	477985	466044	1126367	1020884	1115590	1207676	58338	62116	93305	89464	106468	109161	56727	45233	58194	57892	59773
		2100.06	6487	61213	57589	69221	53003	77431	70655	90988	77255	96842	89278	92997	89845	84159	82017	61410	65797	62358	67293	69881	28158	68159	104639	90220	1626321	1644304	1561052	1694687	2168511	2042461	798471	775416	1595748	1517686	1611218	1721139	60664	67984	99323	96507	116331	117412	58353	48053	59394	60387	62903
		2400.17	6440	66494	61950	71382	54324	81124	75975	91730	79834	100142	91154	97137	93191	109205	108198	65802	70186	62221	77575	77700	32186	79927	114610	101702	1909820	1931668	1906749	2097872	2175456	2057973	1143845	1103662	1905371	1872030	1957806	2049175	59157	69548	103607	101170	123579	121252	60330	49362	59383	64623	62535
		2700.03	6344	70661	61816	74866	55856	83847	76486	94283	82967	103964	93079	101741	95869	138086	139503	73936	78132	68115	87806	88452	36091	86507	124745	109730	2016831	2070516	2089953	2281476	2188456	2053111	1464642	1393542	2080281	2062371	2125148	2188066	62680	72716	105571	105877	125484	127819	63705	49804	59887	63787	64851
		3000.13	6141	73399	64514	75801	56970	85715	79179	97531	84123	105833	96018	101981	98302	170394	175175	81215	80219	74413	97212	98298	40083	97411	134664	122864	2060556	2121608	2156316	2368532	2174108	2059008	1698192	1611239	2139475	2139790	2194886	2226296	63686	72803	109349	105200	128401	128057	63919	50988	61347	65254	65480
		3300.22	6246	76530	67944	79438	59199	88991	82308	98652	86863	106668	95959	103148	99724	208196	214778	90570	89446	80173	110837	111582	46191	107802	149096	133273	2087577	2131835	2180878	2399994	2181910	2065940	1870695	1769619	2181496	2190748	2225192	2243616	63483	73892	112031	107871	130832	128824	64507	52054	62184	66795	66817
		3600.28	6422	79699	69573	80799	60837	89865	83845	100161	88544	107172	99326	106674	100062	250916	258414	98227	93846	86113	120906	124102	52031	119214	163451	145820	2080355	2121614	2173318	2398883	2177205	2058717	1965116	1863305	2184183	2200548	2223548	2250339	65818	73237	111797	107925	130351	129739	66261	51395	60994	68123	64811
		3900.38	5986	82301	71364	80543	61831	90371	83506	97834	89340	107811	98469	106606	101113	290045	303060	103344	98279	88621	131887	134480	59211	127318	175039	156859	2053174	2100508	2149915	2366356	2155883	2043264	2000158	1896472	2160219	2159080	2195928	2212030	64584	74986	111068	108804	131457	131727	65931	51983	62143	67346	65191
		4199.74	6061	85152	72891	81787	62001	89547	84888	101128	89050	107304	98052	108365	102211	335110	352481	110696	104367	96022	146410	152668	71865	138006	186673	174027	2059374	2115186	2130855	2373294	2165829	2056321	2020944	1918484	2155101	2180709	2203219	2221041	64088	75156	111727	107302	131874	131720	66067	53735	63985	68224	66461
		4499.84	6214	87370	74684	81855	63687	89751	83635	100343	89743	107710	98105	106993	103552	382888	404633	118323	111142	102218	158147	166832	84066	145927	199736	184665	2053672	2091080	2134237	2373521	2155168	2041404	2037846	1933428	2155423	2175689	2203608	2210350	65520	75029	114360	109015	131893	134563	66792	51610	63513	67218	67152
		4799.68	6259	86993	74023	82908	63493	89456	83314	99386	91206	106811	97180	106083	103765	429152	460704	125477	114271	106426	170987	179403	95498	155702	212484	200118	2031426	2074170	2116345	2346144	2123058	2007943	2017959	1915543	2121816	2152646	2172957	2181290	66650	75083	112611	108202	132998	132783	67639	53773	62102	66554	65702
		5100.01	6444	88507	76781	84770	65557	90618	84470	100682	90398	107199	98068	108435	104259	480078	510136	133112	119577	110372	187599	195754	107790	164502	225887	216718	2015003	2071420	2100945	2344224	2109930	2015201	2018004	1913987	2129689	2123833	2187585	2168826	66184	74226	112395	108298	132319	131929	66682	53591	63142	67313	66725
		5400.11	6125	89210	77003	85671	67319	89405	85385	99425	91252	109873	99037	106813	100978	534725	571466	139767	124981	114528	198964	210273	124087	173737	241355	228657	2013433	2050885	2090012	2337452	2111830	2007753	2013737	1910703	2118168	2111397	2156283	2172455	65297	74984	113499	108470	131695	133051	67089	53900	63497	66678	64452
		5699.97	5981	91260	78647	83234	67463	90438	84939	99847	90959	109316	96976	107948	103029	585186	619371	147043	129319	120802	211309	226358	140383	180909	257335	244840	2006183	2045376	2077632	2327746	2095132	2008204	1989366	1901609	2099990	2113818	2159973	2167628	65464	75724	113923	109684	133384	130462	67956	51544	61500	66322	65490
		6000.11	6311	92623	81177	86752	67530	89614	84879	101771	92784	107829	98569	108709	103083	637585	680743	154117	132091	123904	225789	242926	157315	193858	273264	263414	2001420	2034404	2065502	2318585	2107792	2014932	1993873	1885514	2106132	2121106	2158877	2157022	66368	76076	112614	108599	132559	131271	66837	51599	62223	67646	65387
		6300.14	6158	91209	80653	86286	68729	90049	85452	102025	93665	105984	97365	106257	103324	674568	722543	159837	136630	129383	235724	258084	172446	199840	284736	277364	1978684	2012509	2046788	2295140	2077740	1980525	1973254	1869764	2076680	2072421	2118620	2135300	65378	75845	112725	108418	130121	131382	66751	52494	61676	65419	65808
		6600.27	6623	95215	82173	87038	68319	89641	85603	101702	92827	107175	100374	106571	102528	730477	787184	166311	140836	131616	250372	271109	190757	209664	301080	291132	1973342	2007014	2041080	2309349	2082684	1987807	1970638	1871867	2077839	2083700	2139026	2138811	64946	76273	112081	109143	132216	131498	66624	52543	63352	67320	66906
		6900.33	6094	92554	81978	86805	67745	88221	84217	100450	91951	108636	98175	107291	100731	768054	822462	171207	141986	136252	259784	283178	204191	215146	313885	309834	1959061	1958693	2020755	2279334	2054666	1950091	1948146	1849045	2039176	2053219	2112172	2113077	65231	74656	112059	105737	131105	131763	67935	50975	63055	66049	65426
		7199.74	6627	92640	82985	87599	68210	88474	84880	99867	90863	107219	96476	106429	101079	818937	871245	175654	146347	140711	272392	293072	219538	219901	326629	324868	1934158	1955167	1997925	2280551	2033706	1955567	1944602	1838324	2034792	2051710	2104759	2098786	65855	75699	110927	105749	130418	131450	65501	52458	61231	65823	65871
		7499.77	6063	94447	84650	89292	71014	89629	85769	101767	93010	107486	96210	105951	103996	864271	926763	182805	150233	144182	291034	315510	235937	232661	343468	346577	1950165	1972065	2022081	2274921	2063931	1954635	1942113	1845746	2024928	2062489	2114881	2103677	64997	75640	111969	103961	132613	131913	66097	53993	61714	66985	66392
		7799.62	6564	94797	84911	88514	69193	89242	84627	99798	91523	108373	96981	104978	102258	902337	967397	187156	151817	147585	296087	323931	249910	239323	357949	359224	1937504	1950476	1997948	2258092	2047586	1947482	1932762	1820632	2011232	2043342	2103731	2094366	63978	73085	110595	104512	129789	130933	65322	53396	61006	67875	65135
		8100.21	6374	95707	83198	89502	69822	88303	83967	100710	90692	107699	97040	106189	102225	936165	1005790	192119	153664	148894	310515	337848	264949	244198	374079	371046	1917932	1941679	1990887	2263608	2020851	1932884	1928119	1815098	2001401	2026591	2098296	2081699	65604	74871	111124	107450	130038	128571	66316	51852	60490	66423	64778
		8400.07	5933	94694	85469	91135	71819	89035	83758	101418	91483	105462	96737	107716	100362	973496	1043155	194715	159665	153224	317277	347971	275362	249904	382744	389199	1902529	1923342	1970086	2238430	2017975	1920346	1917322	1797610	1978592	2009580	2077614	2071321	64122	75492	112961	105844	129366	129488	66115	52262	61268	65361	64026
		8700.16	6016	93434	86016	90162	69428	88533	84618	101737	92752	106703	97406	105943	103037	1008866	1086926	197427	161118	155607	331187	365646	289924	259128	398966	405027	1905405	1916276	1976693	2261327	2019826	1926170	1907055	1799096	1987335	2019865	2076963	2081846	65943	73236	110362	104316	128641	130574	66050	52319	61095	67429	65264
		9000.01	6412	95767	85280	91556	70306	89905	84896	101184	93582	106285	96610	107129	101414	1040977	1110956	205498	161373	159562	340670	374396	300652	261491	410164	416541	1893450	1909104	1961374	2245330	2017919	1911077	1889585	1787920	1974206	2008484	2062108	2061435	66246	76305	110094	104041	130214	131590	67559	51831	61191	65741	64351
		9300.08	6464	96882	85672	91643	72367	89451	83844	100126	91076	107200	94869	105558	102525	1063398	1140948	208360	165152	159862	350958	380141	308104	268381	417021	429589	1884603	1878720	1944417	2246704	1994403	1905403	1884340	1775830	1956648	1991094	2059130	2063238	65871	75376	109981	106767	130695	128882	67043	52004	61463	66670	63810
		9600.21	5800	94863	85954	91184	70677	88233	83858	100410	90784	106875	93649	106045	101710	1080309	1156458	210672	165823	161721	356904	391741	313210	270287	425095	441035	1863749	1862060	1929880	2218857	1982018	1885530	1867779	1748565	1925770	1969584	2038486	2040904	64590	75022	108778	104257	129358	131186	66757	52506	60467	64360	65286
		9900.31	6570	96568	87452	93845	72465	89813	83262	99615	92268	107539	92742	105928	101365	1115211	1191647	215509	168190	163630	368131	399406	323791	275924	436838	447450	1864296	1871283	1940292	2219070	1982875	1892627	1864492	1764062	1922864	1980950	2037865	2045053	65065	74893	108638	102664	128097	127673	65645	51900	61218	65215	64102
		10199.9	6129	93956	85062	91368	72127	88592	84085	98407	94120	105283	94255	105807	100321	1128415	1204718	217503	167950	162738	370119	405462	319679	277786	442621	461166	1845849	1841911	1902455	2183794	1959990	1861184	1840236	1734822	1900497	1950488	2021548	2020555	63538	73851	106416	103442	128592	129025	66305	52932	59104	66617	64111
		10499.7	6262	94885	86617	92721	71937	89214	83865	98510	93856	105916	93058	105419	98780	1153932	1231760	219898	168139	167780	379863	413730	329429	279846	451305	473367	1845534	1846088	1912354	2204663	1963173	1868646	1846552	1734479	1896431	1947158	2034408	2033278	64181	74196	107185	104889	129658	128551	68244	52498	60093	66322	64058
		10799.8	6270	95403	85542	90524	71088	84628	81180	98690	91485	105985	91858	104800	99296	1158293	1246313	222064	168415	165883	384172	419801	317901	279848	455925	477192	1814562	1809792	1884421	2176902	1931830	1836451	1816188	1705576	1855988	1925851	1996063	1994322	63952	72288	107318	101745	128149	128702	64236	52536	59129	64964	61500
[truncated: 7 more columns]

## Sheet: Description
RFU values measured after Cycle(Seconds)/Well (Column C4-40) for different samples (Row 2: DNA target, NTC = non-template control) for each primer pair F9R7
NTC not shown in figure
For each sample RPA performed in duplicates and RPA product measured in duplicates (first two colums RPA product 1 and second two columns RPA product 2 for each sample)
