# Supplementary material for: CRISPR-enabled point-of-care genotyping for APOL1 genetic risk assessment
Source: EMBO Mol Med. 2024 Sep 13;16(10):18. doi: 10.1038/s44321-024-00126-x (PMC11473833; doi:10.1038/s44321-024-00126-x)
Supplement: Supplementary file 6 — Source data Fig. 3 [file 44321_2024_126_MOESM6_ESM.zip]

Archive with 17 entries (11 files):
- EMM-2024-19522_SourceDataForFigure3/
- EMM-2024-19522_SourceDataForFigure3/.DS_Store
- EMM-2024-19522_SourceDataForFigure3/EMM-2024-19522_SourceDataForFigure3A/
- EMM-2024-19522_SourceDataForFigure3/EMM-2024-19522_SourceDataForFigure3A/EMM-2024-19522_SourceDataForFigure3A.xlsx
- EMM-2024-19522_SourceDataForFigure3/EMM-2024-19522_SourceDataForFigure3A/Thumbs.db
- EMM-2024-19522_SourceDataForFigure3/EMM-2024-19522_SourceDataForFigure3B/
- EMM-2024-19522_SourceDataForFigure3/EMM-2024-19522_SourceDataForFigure3B/EMM-2024-19522_SourceDataForFigure3B.xlsx
- EMM-2024-19522_SourceDataForFigure3/EMM-2024-19522_SourceDataForFigure3B/~$EMM-2024-19522_SourceDataForFigure3B.xlsx
- EMM-2024-19522_SourceDataForFigure3/EMM-2024-19522_SourceDataForFigure3C/
- EMM-2024-19522_SourceDataForFigure3/EMM-2024-19522_SourceDataForFigure3C/.DS_Store
- EMM-2024-19522_SourceDataForFigure3/EMM-2024-19522_SourceDataForFigure3C/EMM-2024-19522_SourceDataForFigure3C.xlsx
- EMM-2024-19522_SourceDataForFigure3/EMM-2024-19522_SourceDataForFigure3C/~$EMM-2024-19522_SourceDataForFigure3C.xlsx
- EMM-2024-19522_SourceDataForFigure3/EMM-2024-19522_SourceDataForFigure3D/
- EMM-2024-19522_SourceDataForFigure3/EMM-2024-19522_SourceDataForFigure3D/EMM-2024-19522_SourceDataForFigure3D.xlsx
- EMM-2024-19522_SourceDataForFigure3/EMM-2024-19522_SourceDataForFigure3D/~$EMM-2024-19522_SourceDataForFigure3D.xlsx
- EMM-2024-19522_SourceDataForFigure3/EMM-2024-19522_SourceDataForFigure3F/
- EMM-2024-19522_SourceDataForFigure3/EMM-2024-19522_SourceDataForFigure3F/EMM-2024-19522_SourceDataForFigure3F.xlsx
