# Supplementary material for: CRISPR-enabled point-of-care genotyping for APOL1 genetic risk assessment
Source: EMBO Mol Med. 2024 Sep 13;16(10):18. doi: 10.1038/s44321-024-00126-x (PMC11473833; doi:10.1038/s44321-024-00126-x)
Supplement: Supplementary file 6 — Source data Fig. 3 [file 44321_2024_126_MOESM6_ESM.zip › EMM-2024-19522_SourceDataForFigure3/EMM-2024-19522_SourceDataForFigure3A/EMM-2024-19522_SourceDataForFigure3A.xlsx]

## Sheet: 220802
		Sample	NTC				sG2G2				sG1G2				sG1G1
		RPA	1	1	2	2	1	1	2	2	1	1	2	2	1	1	2	2
Wavelength(Ex/Em)	585 nm/625 nm	Cycle(Seconds)/Well
		0	75375	74959	77149	85349	79900	79942	81957	76255	69083	80974	81957	82495	86179	75360	75052	85112
		300	86872	86551	89100	96429	90141	90064	91993	87665	86002	94593	91757	86587	95784	98418	91317	97430
		600	88277	92260	90988	96149	103519	91451	92823	91687	99152	101879	109633	97978	169942	168834	181573	192532
		900	87669	95103	90480	95124	114266	119177	116295	116450	188084	199884	215168	213250	465191	462917	526788	555346
		1200	94506	95872	94402	100169	140486	143839	154715	151205	327603	353389	365790	366033	795843	801856	919155	970596
		1500	89300	98555	91983	99328	155351	166484	173662	175671	437859	483688	489535	492291	1090814	1094027	1264300	1313760
		1800	95861	104566	93239	102012	166930	169812	186379	184111	520501	566635	584426	592819	1342451	1331871	1535630	1571880
		2100	98277	103767	93110	101732	173381	178254	186287	187750	580227	627376	648978	651141	1492781	1499601	1727014	1753642
		2400	97161	108534	95819	101889	180989	185010	196037	196026	630422	675535	695408	707869	1647694	1653052	1895779	1925245
		2700	100421	104491	98908	101657	177053	180420	193896	194344	655098	702189	722443	735633	1727972	1731798	1995247	2014991
		3000	99445	103800	91849	102364	184187	184203	194819	201240	664320	732482	748268	753995	1810468	1825529	2078666	2107966
		3300	100715	105340	97689	106644	180550	182205	199623	197555	696624	752571	780430	778146	1873764	1876251	2165270	2184400
		3600	96060	109416	99435	107607	187350	191134	207635	200703	716097	771668	787835	799799	1938904	1951533	2251158	2256934
		3900	98094	110156	95754	106326	180877	193421	201730	201615	722380	792777	798506	818666	2049262	1994758	2326885	2351912
		4200	97170	104718	99608	104605	180271	191703	205173	205269	744010	798752	806214	831701	2086333	2040963	2360238	2398948
		4500	100287	107208	97118	107883	186558	193138	209781	201868	759879	812582	824277	855471	2163332	2103183	2395870	2474706
		4800	98910	113820	99279	108066	196987	202220	210750	212921	785546	835500	838938	865806	2215052	2173868	2509326	2557328
		5100	98470	112669	99711	104252	193721	197404	218637	208161	786063	845582	859565	893893	2280978	2233668	2553842	2622361
		5400	99112	110770	97362	101799	193602	200595	212761	207988	791036	849263	865237	893952	2292825	2231952	2560870	2620825
		5700	104259	116104	103080	104078	192481	198694	214235	208876	821101	864737	872046	915910	2344991	2280028	2630664	2689994
		6000	99814	112832	101541	111158	188558	205084	220706	214370	832176	885035	890801	935022	2424780	2367132	2694608	2760192
		6300	100752	116196	99398	108462	192356	200213	212106	207232	825059	878127	888300	925199	2415957	2342810	2692503	2758890
		6600	99287	110221	103551	107285	203545	202986	218614	216519	862375	896430	920894	961501	2506636	2436760	2770363	2839712
		6900	98588	113876	103694	109532	194546	207007	218077	211459	864669	906159	911692	972723	2515487	2443282	2795068	2871439
		7200	100392	111911	101105	110683	192577	199604	218027	214703	862898	915794	919221	968052	2543059	2454643	2813242	2856325

## Sheet: Description
RFU values measured after Cycle(Seconds)/Well (Column C4-28) for different samples (Row 1: NTC = non-template control, synthetic DNA standards: sG2G2, sG1G2, sG1G1) (Row 1)
For each sample RPA performed in duplicates and RPA product measured in duplicates (first two columns per sample RPA product 1 and second two column RPA product 2) shown in Row2
