# Supplementary material for: CRISPR-enabled point-of-care genotyping for APOL1 genetic risk assessment
Source: EMBO Mol Med. 2024 Sep 13;16(10):18. doi: 10.1038/s44321-024-00126-x (PMC11473833; doi:10.1038/s44321-024-00126-x)
Supplement: Supplementary file 6 — Source data Fig. 3 [file 44321_2024_126_MOESM6_ESM.zip › EMM-2024-19522_SourceDataForFigure3/EMM-2024-19522_SourceDataForFigure3B/EMM-2024-19522_SourceDataForFigure3B.xlsx]

## Sheet: 220802
Well data		Sample	NTC				sG2G2				sG1G2				sG1G1
		RPA	1	1	2	2	1	1	2	2	1	1	2	2	1	1	2	2
Wavelength(Ex/Em)	485 nm/525 nm	Cycle(Seconds)/Well
		0	161288	163480	166039	178542	161594	168553	170976	165450	160606	177300	179105	176102	237986	223626	221634	224728
		300	173914	181967	162061	172413	165588	151385	147835	147423	204346	216266	269843	247403	751465	769447	813906	760661
		600	167315	176529	174609	185529	182076	181481	178262	175667	1002028	1021886	1266413	1121395	2701370	2633394	2743400	2747609
		900	167913	174020	169639	182463	201548	201442	195187	193439	1902892	2008700	2210278	2018658	3073670	2966314	3044319	3019412
		1200	161841	169512	168635	180902	219621	217855	212846	213132	2281265	2418584	2557361	2354189	3087267	2966795	3047382	3008660
		1500	164884	170340	169435	179283	233249	233066	226888	224452	2396401	2554318	2643311	2433262	3065694	2946456	3029522	3002332
		1800	165150	170774	168647	179776	241127	242070	233805	229806	2440436	2587792	2670727	2474528	3071264	2955436	3028982	3007516
		2100	161550	169593	167771	177748	242434	245486	237425	234389	2426569	2574303	2645424	2469242	3017433	2929208	2998719	2951397
		2400	164090	172265	169661	181062	250497	252519	244528	241021	2462402	2619658	2688920	2509636	3052747	2954442	3046666	3015586
		2700	162533	171912	170121	182182	252243	255059	247337	241574	2460215	2609542	2671638	2499112	3030228	2932518	3041561	2980186
		3000	162660	175305	169809	179676	251173	252653	247498	243640	2468961	2612704	2668314	2504069	3004315	2952154	3046194	2987680
		3300	160434	174114	169611	181925	257331	256042	250184	244158	2461006	2608749	2656022	2499441	2998079	2943543	3041054	2980266
		3600	160910	172726	171002	180947	257720	258152	250068	240947	2473830	2612796	2658560	2519510	3001215	2942949	3035116	2969008
		3900	159711	173686	170047	182704	254911	256048	250266	245244	2460230	2593650	2663701	2508273	3044064	2933667	3054802	3005850
		4200	157946	175635	174434	184762	256821	262768	255336	245670	2484304	2617930	2668325	2525636	3071372	2971518	3057433	3029374
		4500	160421	172309	172653	181113	256604	260911	250342	246614	2456158	2598455	2636502	2521915	3061678	2931929	3041380	3007555
		4800	161025	176914	174816	184200	260836	263783	258560	249770	2503387	2644318	2685805	2551451	3096167	2966293	3085032	3047148
		5100	159971	174826	174646	183841	263164	259673	254380	252002	2492947	2634862	2670744	2542588	3080356	2968377	3081686	3034152
		5400	155954	173369	176172	183487	259155	257920	254555	251911	2486378	2621639	2654124	2536580	3072248	2949992	3052053	3023747
		5700	159555	176292	176488	185299	260240	266131	256310	252945	2480673	2619624	2645546	2530449	3058251	2951040	3049117	3027917
		6000	159311	178402	173702	185599	261372	265706	255549	254970	2498292	2646530	2658650	2554944	3084182	2974945	3082834	3058326
		6300	158506	180851	173139	185655	262901	263418	255585	251626	2467848	2610057	2625582	2531096	3062086	2939017	3045301	3024460
		6600	160946	179830	176834	184617	265434	262887	259808	253872	2497786	2635374	2641142	2553160	3071428	2965554	3082956	3050052
		6900	159821	177703	176485	185812	261855	263904	257270	254491	2495388	2629734	2642714	2538557	3064526	2958325	3066854	3040161
		7200	159712	179346	175345	184833	263704	265357	254975	251856	2488326	2621380	2622631	2533454	3060362	2952298	3070506	3036327

## Sheet: Description
RFU values measured after Cycle(Seconds)/Well (Column C4-28) for different samples (Row 1: NTC = non-template control, synthetic DNA standards: sG2G2, sG1G2, sG1G1) (Row 1)
For each sample RPA performed in duplicates and RPA product measured in duplicates (first two columns per sample RPA product 1 and second two columns RPA product 2) shown in Row2
