# Supplementary material for: CRISPR-enabled point-of-care genotyping for APOL1 genetic risk assessment
Source: EMBO Mol Med. 2024 Sep 13;16(10):18. doi: 10.1038/s44321-024-00126-x (PMC11473833; doi:10.1038/s44321-024-00126-x)
Supplement: Supplementary file 6 — Source data Fig. 3 [file 44321_2024_126_MOESM6_ESM.zip › EMM-2024-19522_SourceDataForFigure3/EMM-2024-19522_SourceDataForFigure3C/EMM-2024-19522_SourceDataForFigure3C.xlsx]

## Sheet: 220802
		Sample	NTC				gG0G0				gG0G1				gG0G2				gG1G2				gG2G2				gG1G1
		RPA	1	1	2	2	1	1	2	2	1	1	2	2	1	1	2	2	1	1	2	2	1	1	2	2	1	1	2	2
Wavelength(Ex/Em)	585 nm/625 nm	Cycle(Seconds)/Well
		0	75375	74959	77149	85349	72044	75101	76758	79399	81118	81076	87836	85773	81857	70655	80631	74044	71510	81813	85228	81493	75211	79890	78246	76105	69450	82519	78898	80779
		300	86872	86551	89100	96429	89137	97528	95861	94590	93171	95797	96580	96742	92994	90786	94703	95844	92036	93930	94548	94999	95648	91856	94024	98893	92940	94888	95691	92227
		600	88277	92260	90988	96149	111808	121538	106803	105041	98283	99675	94194	98703	94931	95682	98644	100554	92633	97891	102626	101596	99035	93368	95786	101692	104041	106444	99971	104259
		900	87669	95103	90480	95124	179802	211401	165471	151977	142727	138887	137844	134936	110110	107952	129242	130495	135192	142946	162485	159183	107168	105834	121349	128708	241751	213495	217508	218201
		1200	94506	95872	94402	100169	257099	286095	237204	239224	318647	321709	287326	282539	168582	165160	207429	211234	324061	335211	411761	417530	134296	132603	170180	168916	704261	663576	700228	715945
		1500	89300	98555	91983	99328	289792	326996	287947	284540	618568	630408	559357	540916	236496	233714	286678	287779	607257	636019	777258	763312	176741	178256	199963	208463	1315327	1297142	1433055	1448546
		1800	95861	104566	93239	102012	306135	352328	317935	306887	937572	969201	842145	831087	289027	283094	322452	320571	887911	939058	1129624	1091017	205760	206227	217080	229139	1919516	1963898	2130561	2174415
		2100	98277	103767	93110	101732	315133	355993	318484	319535	1198797	1257804	1104205	1089946	312766	307369	338774	340039	1143455	1206450	1404224	1363396	220378	222020	230578	236082	2407955	2507547	2707723	2784495
		2400	97161	108534	95819	101889	325068	370489	333083	329877	1462066	1535939	1354886	1351550	333347	320246	350353	355540	1364692	1412127	1674204	1617488	236239	230008	239297	247578	2855310	3010525	3232929	3349992
		2700	100421	104491	98908	101657	323755	363555	335992	332766	1698804	1748467	1568727	1558797	328918	332894	347830	354490	1530249	1625171	1884032	1830965	243416	241172	244403	247258	3175062	3382078	3614887	3751271
		3000	99445	103800	91849	102364	333396	367531	329731	329631	1894863	1951941	1762077	1768019	336455	338050	359155	364268	1699195	1792922	2086464	2021453	252913	241162	241767	254525	3509966	3701835	3921730	4125675
		3300	100715	105340	97689	106644	331524	366139	341130	333902	2083281	2142369	1932460	1938195	344435	332945	361968	363260	1843339	1945159	2233854	2146184	253921	247471	240917	253025	3739104	3958839	4183494	4425334
		3600	96060	109416	99435	107607	336735	372509	334020	334340	2247165	2308014	2086182	2103269	349815	340993	351035	367656	1993912	2097841	2376096	2296584	248423	253732	243017	254754	3912448	4195400	4400390	4662610
		3900	98094	110156	95754	106326	337666	379567	330608	332892	2378167	2457443	2233888	2260161	342838	341694	356767	361138	2111544	2234648	2516876	2420641	257939	256134	249345	256295	4070079	4374248	4532616	4887032
		4200	97170	104718	99608	104605	335715	371492	337428	328016	2547801	2608680	2397266	2409142	347843	345165	361178	362878	2228606	2341053	2663761	2540042	253478	256516	249629	257575	4164887	4505256	4646988	5016184
		4500	100287	107208	97118	107883	336823	375689	341663	332219	2684269	2749792	2532849	2561084	355692	342900	356577	377163	2346658	2467151	2778164	2651824	263519	256836	248719	257608	4287620	4634810	4750911	5113766
		4800	98910	113820	99279	108066	341743	377442	340931	335036	2811111	2886058	2704862	2714940	351672	345455	364680	380892	2470725	2590707	2885189	2775461	268980	267967	253177	262194	4405961	4744687	4868142	5325316
		5100	98470	112669	99711	104252	347701	387848	341526	336050	2942696	3102382	2836618	2867479	362619	357969	367501	369508	2568620	2708571	3020806	2896496	271054	263173	258901	273300	4473444	4882700	5002738	5387176
		5400	99112	110770	97362	101799	346182	377813	335986	347365	3038690	3180792	2930387	2948772	359877	353702	357857	371058	2649506	2775160	3069067	2940497	271346	266558	254556	266328	4534672	4871818	5034958	5416318
		5700	104259	116104	103080	104078	341134	386325	345827	348164	3136812	3322222	3052192	3090654	353618	351441	369326	372929	2736033	2883176	3190715	3059814	274314	267451	263275	270184	4504561	4936874	5083510	5489501
		6000	99814	112832	101541	111158	349288	388727	344033	355797	3241124	3410163	3170747	3193633	355631	361401	378227	374231	2844925	2989010	3274922	3172758	277537	271786	252418	270750	4862307	5048572	5164924	5585345
		6300	100752	116196	99398	108462	349459	378530	350417	340361	3288512	3489588	3220988	3309006	351073	351494	369975	375192	2899245	3029147	3329153	3194538	277717	275163	251696	270037	4816846	4957526	5085954	5584848
		6600	99287	110221	103551	107285	359991	391320	352612	354040	3427783	3582873	3372568	3424463	369230	351422	376239	381608	3024753	3170307	3454768	3332042	280557	273745	260735	276962	4890480	5079010	5145408	5610294
		6900	98588	113876	103694	109532	350221	377918	355248	354754	3521672	3721740	3484680	3539363	363786	360407	375945	385982	3077872	3253268	3519117	3419954	283367	283511	258800	284086	4902665	5078089	5144768	5693815
		7200	100392	111911	101105	110683	351510	392583	354030	350245	3559903	3766500	3674601	3617155	363420	357849	380370	379298	3128645	3311442	3554164	3423974	276560	282250	260102	272987	4888546	5041834	5115884	5658730

## Sheet: Description
RFU values measured after Cycle(Seconds)/Well (Column C4-28) for different samples (Row 1: NTC = non-template control, gDNA: gG0G0, gG0G1, gG0G2, gG1G2, gG2G2, gG1G1) (Row 1)
For each sample RPA performed in duplicates and RPA product measured in duplicates (first two columns per sample RPA product 1 and second two columns RPA product 2) shown in Row2
