# Supplementary material for: CRISPR-enabled point-of-care genotyping for APOL1 genetic risk assessment
Source: EMBO Mol Med. 2024 Sep 13;16(10):18. doi: 10.1038/s44321-024-00126-x (PMC11473833; doi:10.1038/s44321-024-00126-x)
Supplement: Supplementary file 6 — Source data Fig. 3 [file 44321_2024_126_MOESM6_ESM.zip › EMM-2024-19522_SourceDataForFigure3/EMM-2024-19522_SourceDataForFigure3D/EMM-2024-19522_SourceDataForFigure3D.xlsx]

## Sheet: 220802
		Sample	NTC				gG0G0				gG0G1				gG0G2				gG1G2				gG2G2				gG1G1
		RPA	1	1	2	2	1	1	2	2	1	1	2	2	1	1	2	2	1	1	2	2	1	1	2	2	1	1	2	2
Wavelength(Ex/Em)	485 nm/525 nm	Cycle(Seconds)/Well
		0	161288	163480	166039	178542	167706	173385	168278	174319	168009	174916	185692	179111	173541	154289	172820	164410	155269	176383	178442	177476	159256	168477	167592	173252	153532	165918	168556	171453
		300	173914	181967	162061	172413	359626	423831	279993	272127	182793	189195	218134	212851	206051	183807	203045	199300	195929	200637	211229	211747	184713	183850	185650	194775	215309	210253	212572	214082
		600	167315	176529	174609	185529	1842298	2169320	1410474	1307393	554340	531934	522099	495604	467778	436900	636173	635433	419156	413636	512593	506988	178861	177010	178441	188890	665216	605347	644294	646186
		900	167913	174020	169639	182463	2732258	2971780	2663593	2638639	1377786	1346610	1218800	1193513	1117936	1047148	1557216	1582990	982674	981303	1214879	1213102	175634	175922	184207	192519	1445746	1412920	1480124	1496962
		1200	161841	169512	168635	180902	2851094	3053252	2986637	3030261	1989995	2003914	1802586	1766788	1713102	1628004	2221904	2280142	1525003	1547068	1804977	1810345	177328	176962	191410	203157	1926832	1936372	2017692	2052288
		1500	164884	170340	169435	179283	2861407	3038544	3049060	3095841	2300777	2336197	2113304	2099918	2073520	1977194	2535292	2589350	1852517	1887726	2129936	2148818	181971	178828	200600	213583	2095026	2155101	2251009	2291970
		1800	165150	170774	168647	179776	2895813	3052455	3059661	3093067	2420730	2501798	2287187	2275582	2266195	2167533	2631747	2687668	2040001	2067697	2281307	2290442	186245	186487	207148	217297	2138427	2237776	2320377	2376104
		2100	161550	169593	167771	177748	2864862	3029658	3024960	3056587	2442470	2541026	2342536	2350011	2360164	2265066	2624323	2693914	2103294	2138648	2331048	2326950	188175	188684	208149	220428	2099844	2222244	2285448	2371621
		2400	164090	172265	169661	181062	2902374	3077308	3039965	3081708	2443084	2518510	2375255	2378696	2425423	2340790	2652938	2726334	2156260	2216666	2378844	2370587	195041	189493	215193	226640	2092228	2238432	2309632	2391571
		2700	162533	171912	170121	182182	2917130	3046823	3015324	3043888	2417345	2481600	2351650	2357380	2430374	2347924	2641347	2710136	2157384	2202407	2369648	2370154	194811	193968	215896	226717	2057893	2202940	2269166	2382375
		3000	162660	175305	169809	179676	2933844	3055982	2994428	3025213	2392413	2442544	2349979	2365630	2428214	2328624	2622848	2697385	2156856	2207759	2371124	2372743	197276	197797	215016	229155	2051950	2211175	2267799	2372169
		3300	160434	174114	169611	181925	2908992	3045504	3010330	3029127	2390546	2437397	2352191	2372537	2444570	2340940	2632134	2704302	2172511	2220016	2381746	2391220	199491	197954	215507	232568	2047209	2189348	2247523	2370472
		3600	160910	172726	171002	180947	2936303	3066737	2998965	3030002	2361646	2401110	2342303	2365491	2436045	2344161	2621082	2694948	2172764	2217712	2381100	2386737	201023	199642	219304	228508	2023563	2173670	2232232	2363427
		3900	159711	173686	170047	182704	2946938	3052714	3008148	3007986	2354544	2405310	2333581	2373282	2442286	2349722	2626616	2698150	2169321	2214407	2383428	2376104	201513	198641	219350	233244	2009115	2171660	2204981	2358671
		4200	157946	175635	174434	184762	2965259	3079412	3002890	2991526	2336286	2386681	2341775	2347992	2433901	2344598	2613222	2684778	2168756	2218138	2384813	2390552	203449	200606	218981	231169	1992508	2153274	2198805	2364195
		4500	160421	172309	172653	181113	2949222	3064542	2981884	3002236	2327667	2372340	2334523	2361742	2439885	2346851	2610833	2685105	2174216	2217282	2380281	2394067	202183	198896	219967	234498	1970708	2148942	2183206	2363835
		4800	161025	176914	174816	184200	2984854	3093491	2999115	3012158	2335296	2363465	2349999	2366212	2455150	2362834	2624536	2699800	2182279	2233929	2389486	2405184	204367	202932	217838	234673	1977225	2154127	2180490	2376459
		5100	159971	174826	174646	183841	2985809	3093238	3023046	3019014	2342634	2422590	2363028	2377613	2464108	2367194	2620009	2711892	2190516	2236152	2417964	2405367	208422	203596	221568	235127	1983948	2165016	2211940	2379991
		5400	155954	173369	176172	183487	2975832	3076262	2985044	3073508	2302484	2398496	2332461	2354339	2439316	2340725	2593393	2680244	2168586	2223655	2390912	2391613	204779	204371	216968	233324	1954852	2133995	2189554	2372724
		5700	159555	176292	176488	185299	2976623	3089049	3031083	3073482	2307654	2384054	2329338	2368779	2454153	2359532	2649574	2689768	2180908	2221343	2395818	2403241	206937	205009	221995	238106	1959085	2142382	2199184	2372046
		6000	159311	178402	173702	185599	2994802	3117036	3040048	3089570	2305587	2410487	2348008	2377162	2465147	2368669	2641243	2702990	2190439	2243030	2408097	2408955	206192	206324	219515	239889	2059422	2139244	2200533	2378782
		6300	158506	180851	173139	185655	2969416	3090942	3026007	3049684	2277230	2362530	2316806	2355873	2439854	2358850	2625148	2674125	2170032	2206386	2393417	2393488	204488	206588	220658	233240	2039401	2102299	2156900	2353538
		6600	160946	179830	176834	184617	2982746	3114856	3068712	3065571	2286504	2373372	2328579	2369709	2437179	2374239	2641961	2701896	2183460	2234414	2408236	2400614	208079	206761	221224	234477	2038946	2119000	2164542	2367798
		6900	159821	177703	176485	185812	2978272	3119967	3067876	3069300	2286039	2377335	2338567	2379004	2456318	2365249	2656733	2703944	2186382	2241316	2405959	2412620	206864	204470	220043	238146	2041114	2104676	2164246	2390836
		7200	159712	179346	175345	184833	2966690	3109223	3048069	3064529	2274488	2353871	2390685	2348950	2451540	2361826	2630615	2687051	2175793	2228573	2388564	2406940	207433	205431	218954	237548	2011127	2086552	2112755	2363608

## Sheet: Description
RFU values measured after Cycle(Seconds)/Well (Column C4-28) for different samples (Row 1: NTC = non-template control, gDNA: gG0G0, gG0G1, gG0G2, gG1G2, gG2G2, gG1G1) (Row 1)
For each sample RPA performed in duplicates and RPA product measured in duplicates (first two columns per sample RPA product 1 and second two columns RPA product 2) shown in Row2
