# Supplementary material for: CRISPR-enabled point-of-care genotyping for APOL1 genetic risk assessment
Source: EMBO Mol Med. 2024 Sep 13;16(10):18. doi: 10.1038/s44321-024-00126-x (PMC11473833; doi:10.1038/s44321-024-00126-x)
Supplement: Supplementary file 6 — Source data Fig. 3 [file 44321_2024_126_MOESM6_ESM.zip › EMM-2024-19522_SourceDataForFigure3/EMM-2024-19522_SourceDataForFigure3F/EMM-2024-19522_SourceDataForFigure3F.xlsx]

## Sheet: 220712
		crRNA	36			36			36			37			37			37
		Sample	NTC			sG0G0			sG2G2			NTC			sG0G0			sG2G2
Wavelength(Ex/Em)	530 nm/570 nm	Cycle(Seconds)/Well
		0	61606	52688	56580	51458	49194	51972	53552	53902	53922	61329	63064	61611	63787	59429	57302	61767	60133	64471
		300	75522	63490	67853	63110	62540	64900	64601	63384	62350	71664	74154	71926	73194	71762	70917	77564	75064	73892
		600	74020	64800	66330	63357	63857	64727	63514	67652	62945	74003	78851	75025	76789	76904	74831	79112	77202	76936
		900	74100	64093	67694	66774	62917	64093	68499	69961	69204	81813	83609	81802	80736	82967	80841	89276	86657	84589
		1200	75743	68647	66527	66313	62235	64578	86890	87301	89169	89809	93430	92420	94179	95885	92787	103508	99340	101234
		1500	82668	71969	74413	71003	69628	72243	125531	133086	135023	104032	107796	106951	111088	114139	108733	129856	126031	122013
		1800	88823	77367	78500	74822	74010	77538	198105	199822	208806	119544	120169	124867	130808	129829	129573	162420	157296	156353
		2100	94229	80890	87569	81399	79021	81424	291656	305069	307246	135120	133520	139372	153907	156102	152214	194829	192401	191077
		2400	102552	87947	93718	89736	88268	91702	412566	415934	426765	152628	147487	159237	179915	177871	175367	237673	232943	234470
		2700	111600	97643	102802	96317	97377	99105	538692	553634	563033	168335	167734	179518	209237	204590	199979	282325	284350	279860
		3000	120345	102433	111328	110167	103687	108851	679643	694725	703234	187098	184243	198734	238652	239615	234369	340916	333491	326512
		3300	134252	115169	121781	119608	118090	122268	829485	851337	865070	211692	205120	221867	272455	270278	265503	398230	389055	384039
		3600	144296	125881	132312	132375	130304	132199	985605	1005418	1010098	227662	217927	243889	305051	298938	298759	450275	446350	432170
		3900	155627	132031	143973	143804	145907	145552	1142575	1172882	1171526	244228	238660	264749	334463	334838	323419	506035	508520	485355
		4200	173421	139846	154266	155444	157272	161011	1290993	1327529	1324868	269742	263937	284087	374654	368739	367336	568281	561068	547605
		4500	182659	153883	167242	169864	175019	175339	1462129	1501930	1490163	295566	281663	313601	416270	409326	407858	639557	621564	608556
		4800	195411	166615	179173	178692	190411	192250	1633484	1656926	1661583	315453	305874	331495	452522	443210	440922	694553	692426	666377
		5100	193993	174388	190435	196750	209032	207580	1778136	1816377	1817389	333889	321128	359198	483714	477952	482964	759902	751474	726388
		5400	208240	190692	194607	211485	225155	226389	1942580	1988807	1988812	357660	342773	380972	530448	522779	519850	833574	821256	799100
		5700	223889	203281	208982	227574	240817	241735	2101978	2124727	2143574	380000	362748	403444	574620	556835	561718	895920	879201	857630
		6000	239085	216454	222783	240372	251507	260838	2249958	2281722	2268486	402980	386790	426702	615381	594130	601055	955860	944376	918719
		6300	251396	230416	237434	263236	273266	280495	2406200	2430803	2429345	418900	407882	453035	654203	642465	644968	1038142	1017243	974799
		6600	268463	248299	251593	281700	289847	298059	2529116	2576904	2574007	446734	421869	474785	702891	683663	686153	1099425	1080210	1046585
		6900	289539	262559	270324	300684	311418	317101	2659734	2693437	2692894	471240	449894	506449	750975	726670	731286	1166162	1152426	1109062
		7200	304619	278252	287934	326623	336343	336506	2792195	2844868	2837003	492911	472027	532926	794765	769597	783304	1241879	1219731	1176235
		7500	317733	292476	298233	338866	358679	361150	2909062	2950075	2923406	519642	494387	556501	839836	813471	826570	1309983	1301686	1257134
		7800	342839	309956	321431	364458	383662	378617	3018594	3065397	3048892	541513	510633	578517	893857	854484	871600	1383316	1372823	1317234
		8100	352906	321545	336401	385931	407790	402591	3108402	3163316	3115432	569853	533444	611976	938370	908452	921669	1458124	1449911	1390579
		8400	377924	344170	354157	407291	433632	429714	3227959	3263052	3259785	589016	565928	641223	982279	952870	966335	1531636	1516910	1464151
		8700	399244	364941	370719	436492	457898	456368	3357918	3386095	3372100	610969	588201	661654	1041027	1008657	1021270	1613745	1606768	1542567
		9000	410814	379485	382825	454159	481878	475471	3404538	3430702	3393758	637993	604323	684345	1086473	1044921	1056347	1686855	1666244	1595735
		9300	436981	396939	411070	483938	507800	502680	3477715	3534045	3488771	663204	635776	707609	1130194	1109975	1116711	1766132	1752619	1684547
		9600	453155	415053	425779	500590	527929	525732	3525733	3575235	3549052	674515	653332	743866	1175649	1148615	1169297	1812920	1809781	1733432
		9900	475351	439848	450038	525404	557577	554678	3610287	3621649	3600621	701859	673027	760864	1241918	1191967	1206600	1898294	1892538	1801217
		10200	497375	463198	467789	555283	584500	576960	3639891	3719023	3674527	728799	696720	793367	1289008	1241804	1263679	1964193	1956314	1876472
		10500	520635	479710	483423	580143	618453	611238	3715552	3744302	3728220	760053	726100	819017	1346257	1300898	1318536	2047378	2046325	1967889
		10800	548527	503201	505394	605810	640246	640616	3764255	3787783	3765117	780921	749613	843074	1400960	1351721	1385811	2133657	2125687	2017167

## Sheet: Description
RFU values measured after Cycle(Seconds)/Well (Column C4-40) in triplicates for different samples (Row 2: NTC = non-template control, sG0G0 = Non-target-allele, sG2G2 = Target-allele) for each crRNA (Row 1)
Mean RFU values for the Non-target-allele and Target-allele were each divided by the mean NTC values at the timepoint 10800 (=3hrs) for each crRNA
