# Supplementary material for: CRISPR-enabled point-of-care genotyping for APOL1 genetic risk assessment
Source: EMBO Mol Med. 2024 Sep 13;16(10):18. doi: 10.1038/s44321-024-00126-x (PMC11473833; doi:10.1038/s44321-024-00126-x)
Supplement: Supplementary file 7 — Source data Fig. 4 [file 44321_2024_126_MOESM7_ESM.zip]

Archive with 12 entries (8 files):
- EMM-2024-19522_SourceDataForFigure4/
- EMM-2024-19522_SourceDataForFigure4/.DS_Store
- EMM-2024-19522_SourceDataForFigure4/EMM-2024-19522_SourceDataForFigure4C/
- EMM-2024-19522_SourceDataForFigure4/EMM-2024-19522_SourceDataForFigure4C/.DS_Store
- EMM-2024-19522_SourceDataForFigure4/EMM-2024-19522_SourceDataForFigure4C/EMM-2024-19522_SourceDataForFigure4C.xlsx
- EMM-2024-19522_SourceDataForFigure4/EMM-2024-19522_SourceDataForFigure4C/Thumbs.db
- EMM-2024-19522_SourceDataForFigure4/EMM-2024-19522_SourceDataForFigure4C/~$EMM-2024-19522_SourceDataForFigure4C.xlsx
- EMM-2024-19522_SourceDataForFigure4/EMM-2024-19522_SourceDataForFigure4D/
- EMM-2024-19522_SourceDataForFigure4/EMM-2024-19522_SourceDataForFigure4D/EMM-2024-19522_SourceDataForFigure4D.xlsx
- EMM-2024-19522_SourceDataForFigure4/EMM-2024-19522_SourceDataForFigure4E/
- EMM-2024-19522_SourceDataForFigure4/EMM-2024-19522_SourceDataForFigure4E/.DS_Store
- EMM-2024-19522_SourceDataForFigure4/EMM-2024-19522_SourceDataForFigure4E/EMM-2024-19522_SourceDataForFigure4E.xlsx
