# Supplementary material for: CRISPR-enabled point-of-care genotyping for APOL1 genetic risk assessment
Source: EMBO Mol Med. 2024 Sep 13;16(10):18. doi: 10.1038/s44321-024-00126-x (PMC11473833; doi:10.1038/s44321-024-00126-x)
Supplement: Supplementary file 7 — Source data Fig. 4 [file 44321_2024_126_MOESM7_ESM.zip › EMM-2024-19522_SourceDataForFigure4/EMM-2024-19522_SourceDataForFigure4C/EMM-2024-19522_SourceDataForFigure4C.xlsx]

## Sheet: 220729
		Sample	NTC				sG0G0				sG0G1				sG1G1				sG0G2				sG1G2				sG2G2
		Reporter	Rnase Alert (LwaCas13a)				Rnase Alert (LwaCas13a)				Rnase Alert (LwaCas13a)				Rnase Alert (LwaCas13a)				Rnase Alert (LwaCas13a)				Rnase Alert (LwaCas13a)				Rnase Alert (LwaCas13a)
Wavelength(Ex/Em)	485 nm/525 nm	Cycle(Seconds)/Well
		0	77174	73329	77364	75930	75716	75366	73190	76002	73168	75034	72889	70094	72408	69439	72789	73414	70468	69168	70986	69503	71154	72064	71182	69626	74682	72639	75942	71804
		300	76106	72692	74570	74771	75678	75045	73234	75291	74376	75884	76275	75110	75507	71493	75358	74373	72499	71256	72401	71633	72853	72345	71579	71132	71689	72156	72528	73099
		600	74391	72228	71268	72899	97550	97119	95823	97773	96116	100672	94629	108591	100318	110487	128734	127253	78293	78265	82915	85070	76124	75185	82711	82874	72324	72152	69785	70126
		900	72489	71934	71851	71967	202950	202934	204545	205917	218651	228531	220806	250343	240366	279678	339597	340760	119584	123149	142499	146436	113901	118268	157513	162612	77610	78368	79767	81227
		1200	73495	75677	73389	75536	330980	325187	327877	331206	491043	521363	516952	575733	643038	730376	878126	851364	214656	211750	248019	246989	265073	284623	405644	424620	119396	118730	123736	127398
		1500	77972	74861	76993	75541	418335	408949	406847	404070	844551	873710	913177	929440	1183890	1192257	1366480	1322492	304295	298342	344439	337162	628797	647752	779464	787890	180492	179897	182101	188121
		1800	79284	77365	76164	78225	458349	448568	448741	449851	1122834	1145500	1235723	1209052	1624981	1552208	1741834	1663870	366633	354782	408017	400618	1046138	1048899	1095450	1100350	244460	236491	241261	240296
		2100	80785	78090	80439	79212	471282	457595	457542	454531	1313792	1323822	1451299	1386866	1920212	1784490	1996264	1898893	402625	391815	448461	432590	1367056	1349378	1309106	1328187	290353	278888	278473	282703
		2400	83407	80294	81443	79114	478813	465413	466086	462389	1448398	1457392	1619000	1505528	2142383	1965844	2197039	2076700	435781	416851	480642	464209	1616587	1588356	1484336	1503760	336318	323925	315351	322880
		2700	82923	81083	82827	81711	487169	471725	474720	469485	1561676	1564626	1754224	1614036	2345194	2136684	2387489	2259429	467050	449382	511479	493541	1830969	1809903	1636592	1666075	384726	364598	351369	362467
		3000	86596	82284	84069	82340	482580	469799	472394	472468	1622616	1629379	1855110	1667922	2484101	2247536	2514830	2364530	488041	468747	532095	514278	2015037	1976137	1727239	1774246	414994	399272	384000	395923
		3300	86943	83194	83913	82716	488894	474900	472340	470846	1691280	1694526	1935146	1724376	2603079	2358640	2623090	2474893	509586	494290	553757	538815	2173576	2134564	1820308	1886358	450948	434115	412366	430004
		3600	87557	86058	87315	88351	489704	475533	481985	475217	1742503	1743574	2005659	1777178	2730431	2458410	2708447	2538187	530109	514739	572959	562678	2288270	2251642	1883610	1964005	488125	468760	433677	459392
		3900	92373	88342	88883	86631	492841	479142	477599	476603	1784460	1781150	2061689	1810774	2813861	2527721	2793725	2628230	546765	535700	600913	581955	2406484	2385415	1964941	2052927	516430	500043	458706	494282
		4200	91912	89307	88864	88024	493585	480715	484127	483681	1848897	1826852	2131069	1863198	2916996	2621970	2880944	2697040	571376	563498	622673	602680	2530766	2495166	2020730	2141902	550971	530462	479869	525594
		4500	94361	92102	90828	91105	497321	485712	484234	485760	1890794	1883156	2194146	1898484	3010368	2705397	2979407	2795846	626355	579054	639843	626342	2629105	2625141	2090776	2216886	588881	568730	508752	556535
		4800	97031	94256	92614	91576	500129	495104	488840	485417	1913429	1910818	2240605	1934199	3088935	2778078	3033163	2827953	667743	597172	657239	645405	2704755	2689049	2300711	2276104	617633	594417	525033	582695
		5100	97488	96164	93446	90627	499211	482140	483605	483823	1937119	1914693	2256157	1945404	3128994	2786869	3075720	2848314	688878	610803	666778	657459	2755668	2746468	2326676	2310638	637776	618100	536208	603873
		5400	100101	96251	95469	93729	499151	488281	489088	486981	1968413	1949010	2319133	1979961	3183988	2861550	3128802	2922803	705537	635228	688022	676747	2825973	2837569	2395750	2369493	674014	650230	557939	634978
		5700	102715	99001	96878	94488	508892	491872	497347	491512	2021018	2010765	2391433	2023134	3284160	2990704	3227177	3004882	737871	655472	711259	700430	3097945	2948989	2479319	2455073	710329	685826	579842	670339
		6000	105202	101816	98506	98218	507012	491077	488395	491460	2049250	2020052	2410928	2034583	3326918	3042944	3244609	3014437	750208	667073	724621	707256	3106094	2974226	2492234	2478288	729062	699450	589582	683879
		6300	108543	103521	100076	99942	509843	493124	497385	495697	2078030	2056324	2467285	2063976	3391614	3120041	3313502	3079069	773095	750055	742145	729097	3187152	3045573	2556920	2535260	755190	737037	615421	721357
		6600	108674	106739	102640	100072	510636	499258	501389	494500	2110396	2099114	2512282	2109954	3452538	3180782	3385252	3136900	788182	774394	757435	748773	3266574	3125966	2616940	2597076	787244	763523	633348	742135
		6900	111379	107259	105004	100800	512079	497003	496123	494882	2130855	2099838	2533511	2118410	3478535	3227843	3405234	3172309	806747	789409	770838	764229	3299512	3173138	2652690	2626339	804875	789324	640469	767587
		7200	113926	110854	104940	104151	514596	505491	505757	498698	2183202	2137060	2589456	2165849	3528093	3273167	3486303	3263336	838390	820708	791548	786719	3403662	3258394	2731651	2710912	852647	829872	671517	802401
		Sample	NTC				sG0G0				sG0G1				sG1G1				sG0G2				sG1G2				sG2G2
		Reporter	TTATT-Hex (LbaCas12a)				TTATT-Hex (LbaCas12a)				TTATT-Hex (LbaCas12a)				TTATT-Hex (LbaCas12a)				TTATT-Hex (LbaCas12a)				TTATT-Hex (LbaCas12a)				TTATT-Hex (LbaCas12a)
Wavelength(Ex/Em)	530 nm/570 nm	Cycle(Seconds)/Well
		0	89485	83639	84681	82860	83112	85038	82184	86688	84466	84370	77341	72735	72243	76263	89955	90463	80558	81589	78874	79020	80227	81289	84796	82537	85476	81424	79444	73286
		300	96897	94150	92528	91702	93671	95318	93955	99290	92189	98602	93636	95590	89148	91757	94387	96385	92394	96263	93250	94255	96956	96332	94759	94373	92786	89552	90666	88828
		600	97401	93771	92342	90771	98026	97673	99684	103938	96277	102667	98277	100785	94794	98011	106156	108804	102795	101529	101858	104155	102012	100940	99148	100941	101436	95839	100487	99234
		900	99784	93720	96242	89371	113506	114958	117915	117185	112978	119134	113478	116290	110289	114558	122090	125049	201710	196190	177443	179385	224638	223743	157792	158558	207590	208342	216473	230547
		1200	107337	102425	99824	94333	128583	129408	128582	134640	127360	134881	129957	130676	125980	130116	137053	139287	543298	508688	447784	434410	705729	690495	343750	349150	609228	603011	600783	637898
		1500	116055	111047	108175	102825	137946	136176	140372	141541	140349	146325	142369	145642	140476	140178	152132	151296	1150864	1062946	954134	908422	1552111	1528219	708691	713408	1345918	1303871	1287671	1336659
		1800	133962	127129	118770	111978	149481	149057	153598	158707	152775	157770	157893	156237	158640	155960	170525	172870	1912268	1770146	1594442	1540872	2593866	2540097	1192896	1216867	2286982	2214010	2147787	2214659
		2100	150821	141436	129809	126770	157828	157481	167323	170525	163304	174202	172070	170972	176392	172311	185263	187424	2615720	2425472	2240210	2147366	3539778	3481712	1692996	1718758	3179161	3051566	2921778	3016779
		2400	175969	165256	149535	144954	171200	171966	182386	185588	183509	189657	192804	188818	198452	194240	210882	214211	3260090	3039637	2853743	2740780	4343474	4299990	2180066	2233552	3978542	3823852	3630672	3761237
		2700	201566	188410	165989	162143	188667	189311	203129	205625	203332	217885	213990	210138	227784	220472	239952	244955	3826778	3592654	3414602	3283844	4968330	4911046	2640523	2724003	4634565	4465726	4194873	4356636
		3000	228595	214188	187887	185588	200328	201496	218563	224633	223399	232618	237724	229491	252915	249673	265766	267990	4221960	4011638	3867846	3718475	5357416	5314179	3048036	3155716	5093610	4899437	4583322	4803639
		3300	257823	241996	213554	203070	219664	222359	233552	239790	243268	261594	259387	251288	281023	280037	294153	297454	4586586	4376506	4252284	4140169	5610996	5631968	3417713	3566161	5481123	5301286	4918131	5184706
		3600	299135	279088	238236	229273	242232	236927	254587	267939	267305	278883	286786	271653	319877	310298	329798	330272	4836562	4649334	4581274	4453333	5782617	5796815	3712722	3919988	5732793	5525436	5096790	5425084
		3900	330314	314159	261792	254718	255375	258072	278200	284968	294139	309086	313323	296021	355509	349844	362076	364780	5021920	4873865	4887226	4734511	5895990	5924318	4000925	4243148	5920579	5734583	5197057	5625746
		4200	382341	352564	294456	286346	275751	283214	301927	309197	321968	336663	344833	322770	385572	385500	403843	406246	5220052	5060612	5112551	5013357	5960020	6051751	4248188	4530423	6085550	5881918	5317080	5808986
		4500	421578	395631	320850	314397	297933	302792	323008	335518	348191	366318	376986	356399	427692	422958	441323	449843	5864278	5240052	5355189	5212256	6024918	6136031	4497296	4809120	6210256	6008524	5383630	5948032
		4800	465940	437653	358271	351149	318265	324816	345279	356560	370638	396355	406082	376110	473664	464402	478992	481620	5998080	5348912	5479837	5379718	6024792	6157840	4973146	4993048	6267498	6066420	5371242	6018551
		5100	505287	478798	385157	376816	335010	343505	364217	377299	399018	422519	431421	403027	512394	502670	514828	521297	6053410	5391758	5589821	5465777	6002920	6153757	5125114	5125982	6274086	6086026	5338703	6021031
		5400	557864	522738	414834	404456	358658	362868	390492	402928	425508	447603	465849	419947	556766	546071	565487	564418	6176474	5479097	5740391	5629896	6043185	6205173	5306546	5323336	6316676	6134034	5368734	6097972
		5700	611921	584917	458792	450308	390096	390938	418761	431112	459413	484659	505011	458257	606336	597549	612649	605858	6296728	5590917	5890895	5810530	6385824	6268795	5499350	5485204	6380512	6230886	5382126	6187376
		6000	658371	626327	491321	479214	408313	408720	441865	453333	486437	516393	531662	481086	636166	640288	644958	646148	6308202	5585622	5945072	5844300	6355530	6236601	5574548	5580670	6382093	6223048	5323056	6180491
		6300	718185	670948	522143	515543	427373	428410	460521	478243	517861	544337	566868	510625	687669	688192	689268	685052	6363357	6172330	6016277	5951386	6368106	6255706	5661974	5695340	6382040	6279690	5308412	6203080
		6600	769198	724453	566674	553236	452487	454405	489493	504604	544450	573603	607032	541697	739709	741557	734360	738579	6405106	6249103	6112298	6018698	6406162	6286128	5755510	5801372	6442894	6355970	5293336	6257398
		6900	815037	775179	596784	587067	472788	480929	512313	521818	576302	609169	632215	561913	777971	783414	776154	765221	6435368	6263410	6132752	6057262	6383202	6259466	5839712	5851448	6402673	6336478	5232760	6240161
		7200	879687	841544	651672	631260	501173	510404	541561	550857	609426	643737	672121	596208	823432	825849	821068	827100	6514576	6338720	6224554	6135014	6434931	6303848	5967402	5981878	6469152	6393560	5264031	6307727
		Sample	NTC				sG0G0				sG0G1				sG1G1				sG0G2				sG1G2				sG2G2
		Reporter	Poly-A-Texas red (PsmCas13b)				Poly-A-Texas red (PsmCas13b)				Poly-A-Texas red (PsmCas13b)				Poly-A-Texas red (PsmCas13b)				Poly-A-Texas red (PsmCas13b)				Poly-A-Texas red (PsmCas13b)				Poly-A-Texas red (PsmCas13b)
Wavelength(Ex/Em)	585 nm/625 nm	Cycle(Seconds)/Well
		0	105262	101042	103812	106446	94614	95117	84743	93624	95553	92634	88154	83455	86661	100156	103047	104889	100363	92527	90476	97234	100939	98317	100728	97882	99031	99702	101603	96808
		300	94813	95253	92726	95064	137161	138864	142720	142423	139291	146435	143155	163874	148468	173359	222592	215610	104948	104172	110323	114086	100179	101340	111776	121231	93358	92933	91970	86752
		600	93088	89425	90704	89502	983124	977077	1007530	1034808	987197	1071306	983930	1248264	1067375	1295645	1588123	1561644	393542	410442	548950	602542	273926	301622	552832	575968	93542	89083	89393	89565
		900	91943	89718	88276	86378	2492297	2430767	2455925	2456929	2396452	2476996	2488271	2566446	2457934	2481890	2662855	2648632	1109561	1114981	1571167	1555590	891566	940947	1596447	1630378	106526	102485	103272	99577
		1200	93174	86489	90726	80789	3183000	3112109	3051064	3084414	2999198	3064187	3106198	3075592	3037030	2928564	3035260	3061783	1671759	1669710	2240358	2176725	1583767	1630736	2282285	2310308	117073	121455	117828	118012
		1500	91621	89139	88561	86308	3332824	3243612	3194666	3224494	3163551	3218477	3272766	3181799	3168152	3026600	3096704	3085355	1888010	1866970	2448686	2396895	1906660	1933146	2482393	2507421	132132	129586	132813	124056
		1800	95456	90121	90165	92010	3405201	3330501	3274371	3289127	3218521	3248985	3333078	3227570	3214604	3035192	3147827	3135255	1987711	1945065	2546395	2477367	2018765	2060176	2539866	2568528	139835	139083	133636	130838
		2100	91845	89441	90814	85479	3400169	3307540	3275290	3271090	3174785	3248716	3319655	3167114	3183629	3037774	3134892	3092502	1974543	1933026	2507470	2489143	2014669	2090443	2541549	2579100	153374	148464	142073	136163
		2400	94061	90956	91808	86870	3392083	3322599	3267065	3275272	3196530	3257146	3322604	3159929	3231412	3018209	3152116	3152198	1965609	1941427	2536308	2501404	2066855	2101872	2548156	2584468	160737	155672	150038	151595
		2700	91944	88315	91257	89266	3425154	3368302	3291810	3303486	3246742	3272081	3353358	3179981	3221692	3075469	3163644	3158583	1974678	1935836	2564659	2507420	2078034	2116674	2542656	2621996	176898	165588	154499	163057
		3000	93876	95445	89645	89015	3415022	3339971	3275572	3299967	3192538	3263962	3331270	3135402	3208495	3043545	3119471	3130146	1941037	1922974	2561102	2530913	2050608	2114710	2505562	2605013	181910	178260	164035	172713
		3300	92967	93368	93024	92098	3413090	3339303	3297233	3278735	3202490	3263719	3321503	3148857	3214497	3027041	3163402	3150383	1953348	1926327	2577482	2519388	2070694	2147138	2491330	2625153	196079	184020	169804	173727
		3600	95623	93413	94493	89650	3422496	3318732	3297467	3311533	3216370	3282257	3337818	3102187	3230965	3029941	3146362	3132280	1950208	1913403	2582422	2524727	2072080	2128082	2498051	2621971	206847	195007	178433	183008
		3900	100070	95451	92444	91329	3443046	3375707	3308610	3344526	3221707	3290461	3348614	3113388	3242852	3085012	3148220	3159858	1929005	1920830	2596736	2542646	2074412	2167057	2482892	2649554	216214	206588	183849	201853
		4200	99640	91963	93140	94931	3431847	3369258	3300210	3335019	3233590	3283569	3366727	3123454	3269396	3040956	3168067	3147932	1950420	1899986	2557070	2548591	2092804	2163616	2475594	2642677	227284	212602	194177	214624
		4500	101085	94515	95606	92140	3475225	3398034	3333587	3370298	3263163	3328602	3416386	3140330	3305796	3101548	3181782	3185547	2125741	1931905	2572736	2571125	2111274	2205740	2490686	2701484	244670	230506	201679	226352
		4800	102627	96141	93480	95075	3491142	3391919	3332857	3337086	3259476	3337429	3376164	3116840	3301245	3077358	3203150	3190276	2110796	1917608	2607712	2563181	2098880	2196499	2654953	2694571	249000	234830	209922	228769
		5100	98544	95649	93122	93986	3443351	3377376	3317960	3332519	3251498	3318608	3332226	3081077	3246399	3076859	3186235	3163079	2118039	1908518	2596052	2558906	2109938	2198848	2643229	2677609	257921	245825	213297	233618
		5400	100916	98598	95620	93134	3450508	3375537	3333799	3346726	3245708	3334102	3364885	3080943	3277008	3095437	3168358	3167034	2124114	1908442	2611456	2585428	2092714	2212342	2652781	2676562	270555	260337	225629	252768
		5700	104108	98760	97314	93585	3460656	3437649	3358316	3379645	3301450	3334056	3391639	3094435	3311527	3173725	3215517	3201876	2159295	1923821	2635898	2612325	2229708	2251688	2672804	2698913	278468	269340	228198	261419
		6000	104299	101787	95132	96644	3450700	3389610	3341372	3325614	3239144	3299291	3362265	3069054	3302938	3185496	3190107	3162010	2137275	1898977	2605612	2600808	2241927	2222042	2664334	2693620	291234	277447	223081	270394
		6300	102671	100178	99744	97135	3462446	3392857	3332090	3354182	3274259	3318629	3415048	3064890	3301182	3236997	3212345	3212092	2140398	2116264	2624124	2599926	2264994	2238952	2679449	2701204	302952	296079	242973	275707
		6600	105914	101999	99407	94360	3496809	3413166	3377454	3368938	3282843	3351520	3423427	3080156	3341628	3246240	3230144	3195390	2170134	2149332	2627218	2608128	2271970	2287698	2709133	2730637	310604	305514	250607	292316
		6900	105617	102188	100217	94486	3473826	3387486	3342223	3343715	3264821	3306180	3417589	3024029	3305554	3213253	3208163	3186367	2150994	2129482	2645624	2625174	2266667	2285862	2679460	2723013	320209	320505	253931	298540
		7200	106102	100017	96587	98711	3474765	3420674	3373698	3380788	3302476	3352794	3444662	3073466	3326704	3272477	3264101	3225858	2167795	2164437	2661262	2653635	2296414	2291339	2712469	2717204	335280	328219	254070	311766

## Sheet: Description
RFU values measured after Cycle(Seconds)/Well (Column C4-28, C33-57 and C62-86) for different samples (Row 1, 30 and 59: NTC = non-template control, DNA standards: sG0G0, sG0G1, sG1G1, sG0G2, sG1G2, sG2G2) with respective reporters (Row 2, 31 and 60)
For each sample RPA performed in duplicates and RPA product measured in duplicates (first two colums RPA product 1 and second two columns RPA product 2 for each sample)
