# Supplementary material for: CRISPR-enabled point-of-care genotyping for APOL1 genetic risk assessment
Source: EMBO Mol Med. 2024 Sep 13;16(10):18. doi: 10.1038/s44321-024-00126-x (PMC11473833; doi:10.1038/s44321-024-00126-x)
Supplement: Supplementary file 7 — Source data Fig. 4 [file 44321_2024_126_MOESM7_ESM.zip › EMM-2024-19522_SourceDataForFigure4/EMM-2024-19522_SourceDataForFigure4E/EMM-2024-19522_SourceDataForFigure4E.xlsx]

## Sheet: General
		Sample	NTC	NTC	NTC	NTC	sG1G1	sG1G1	sG1G1	sG1G1	sG2G2	sG2G2	sG2G2	sG2G2	gG0G0	gG0G0	gG0G0	gG0G0	gG0G1	gG0G1	gG0G1	gG0G1	gG0G2	gG0G2	gG0G2	gG0G2	gG1G2	gG1G2	gG1G2	gG1G2	gG2G2	gG2G2	gG2G2	gG2G2	gG1G1	gG1G1	gG1G1	gG1G1
		Reporter	Rnase Alert (LwaCas13a)				Rnase Alert (LwaCas13a)				Rnase Alert (LwaCas13a)				Rnase Alert (LwaCas13a)				Rnase Alert (LwaCas13a)				Rnase Alert (LwaCas13a)				Rnase Alert (LwaCas13a)				Rnase Alert (LwaCas13a)				Rnase Alert (LwaCas13a)
Wavelength(Ex/Em)	485 nm/525 nm	Cycle(Seconds)/Well
		0	56990	59006	59568	60175	59559	58972	61831	61244	63292	63291	64339	58464	60012	57875	62164	57081	59759	57563	59690	59817	57716	59328	59888	61896	58712	57435	61717	63520	60255	63826	61555	60213	62253	59715	57886	58313
		300	51101	53297	51338	51712	54153	53029	55098	54370	54613	54190	58139	51763	52815	53718	53757	52204	52471	52640	62702	55288	53612	52830	53769	53796	54003	52841	54963	55836	53768	56722	54959	54957	56528	54609	52336	55401
		600	61152	65596	62703	62321	99318	94490	101547	99668	64648	63809	64103	61407	63584	63167	79940	78163	84128	88753	86618	81974	75858	75443	81424	81241	77240	77568	77170	77455	63377	65576	65728	65885	96753	97512	96181	97400
		900	66295	67352	65460	64938	252524	235058	248362	242606	74264	73081	72474	71642	73236	70226	154366	154049	177219	186792	172468	157554	133343	135327	159619	160152	138675	135909	139059	138417	71566	73174	75093	75035	212950	217145	213217	215447
		1200	68896	70368	68645	68112	591959	533893	563796	541067	104031	103137	104689	100761	88170	87136	254704	254830	336006	358595	338646	305051	215887	226609	259274	263026	288908	289794	295142	293216	95160	94461	99140	99980	479853	493059	491178	512956
		1500	71977	73752	70357	72738	1064360	1007894	1031269	981823	165812	160749	168454	162656	113000	111120	335292	327632	564609	588290	582712	545268	300718	319622	340688	353154	579633	594018	582055	599977	139696	139289	147097	148078	953010	987551	941997	982086
		1800	75607	74991	72860	72018	1413922	1375893	1397794	1342602	220299	214862	220632	216509	140693	136966	366930	360119	774231	795222	836783	803765	348148	375581	380805	401337	858039	890946	857001	896647	182485	184968	189885	192433	1361463	1398671	1335212	1369481
		2100	75250	77685	74167	74397	1682768	1653858	1680645	1612304	263377	264070	269452	264441	170816	166624	378630	379736	959783	984566	1072626	1037883	377114	409665	409359	430488	1092383	1147746	1090964	1151184	218194	225061	228748	231837	1686418	1731894	1643940	1695701
		2400	75983	79729	76360	74337	1869307	1862980	1891337	1817100	300523	301516	311886	300549	193053	185923	389035	387122	1101968	1123894	1260879	1231879	395558	431886	427589	449584	1271554	1345656	1273812	1339471	246025	254204	261514	262981	1921982	1990214	1892745	1911092
		2700	77881	78959	77924	76030	1990197	2007951	2048765	1964259	339712	340637	343290	335073	213685	200848	393153	385050	1208017	1236815	1412712	1391338	412208	443847	435840	464930	1419932	1519409	1420377	1489580	274304	281685	287856	291839	2121684	2180907	2085670	2108915
		3000	78770	80151	79194	75554	2124188	2168270	2193900	2109958	376340	375187	379298	369287	226730	217515	402122	396854	1327659	1353805	1548552	1545385	426853	468530	448738	477856	1540101	1658849	1562864	1633698	302127	307511	318792	320905	2283848	2377418	2273351	2282292
		3300	81204	83537	80392	77668	2203677	2277198	2307958	2223053	405246	403655	410232	403498	237575	226734	403557	397374	1399796	1444301	1656632	1656898	442529	477520	459070	487862	1639633	1775280	1667275	1739113	321320	326004	347890	342183	2453864	2526156	2409656	2413524
		3600	81783	82569	82145	80562	2269633	2357384	2394504	2319804	432830	438323	438174	433050	243971	229598	405252	395428	1469848	1531800	1757279	1761504	450859	491557	462204	492108	1718576	1879588	1763050	1838726	343022	349227	371965	368114	2656514	2622906	2530234	2519357
		3900	83821	85635	84636	78548	2329552	2432905	2492656	2383960	462412	465329	468644	458742	254039	241358	408799	398430	1533500	1608828	1853234	1869027	460728	498366	476877	499497	1789945	1986384	1871335	1920403	363695	368731	392620	389202	2758279	2746611	2649085	2631147
		4200	86438	86351	84956	82517	2387746	2529588	2574994	2465323	496538	498533	497732	490918	258994	253291	409507	405245	1604995	1679946	1964851	1965504	475987	521835	486984	516693	1907137	2091274	1957497	2020836	388160	393249	416060	412767	2891162	2868037	2775684	2765057
		4500	85790	87410	84393	82619	2412937	2569872	2618410	2525181	517775	517223	524265	513757	259703	257184	407497	403226	1649397	1743252	2069371	2038446	480714	526535	492543	531123	2087414	2163698	2018273	2079826	400110	406501	435454	428345	2956604	2925112	2834646	2807030
		4800	90671	90643	88200	84140	2475996	2654164	2713982	2616772	552843	547479	558742	538187	264606	260009	416658	411390	1712485	1828126	2232241	2206630	495813	540391	506423	559184	2181605	2249200	2116318	2170290	425097	428664	453362	452931	3056826	3036041	2949818	2928851
		5100	90325	91949	89915	85400	2497118	2720547	2772104	2668734	572224	573212	580251	560587	269295	263348	419066	410613	1779988	1886124	2342911	2300513	508706	559673	512110	572404	2256229	2319896	2191412	2236911	445274	456628	480298	468223	3141869	3123238	3049926	3141959
		5400	92124	93566	91655	88150	2531038	2768930	2817758	2733137	588001	600380	602402	582092	271183	268740	419761	412893	1833640	1946687	2426526	2370540	517084	564371	518732	580222	2326575	2392120	2251102	2293192	459671	470681	495626	485503	3209144	3180061	3105236	3178331
		Sample	NTC	NTC	NTC	NTC	sG1G1	sG1G1	sG1G1	sG1G1	sG2G2	sG2G2	sG2G2	sG2G2	gG0G0	gG0G0	gG0G0	gG0G0	gG0G1	gG0G1	gG0G1	gG0G1	gG0G2	gG0G2	gG0G2	gG0G2	gG1G2	gG1G2	gG1G2	gG1G2	gG2G2	gG2G2	gG2G2	gG2G2	gG1G1	gG1G1	gG1G1	gG1G1
		Reporter	TTATT-Hex (LbaCas12a)				TTATT-Hex (LbaCas12a)				TTATT-Hex (LbaCas12a)				TTATT-Hex (LbaCas12a)				TTATT-Hex (LbaCas12a)				TTATT-Hex (LbaCas12a)				TTATT-Hex (LbaCas12a)				TTATT-Hex (LbaCas12a)				TTATT-Hex (LbaCas12a)
Wavelength(Ex/Em)	530 nm/570 nm	Cycle(Seconds)/Well
	LbaCas12a	0	73365	74919	77861	79834	77918	74489	80318	80168	82547	78440	85363	71457	79799	79864	84518	75172	78281	79518	83538	78498	77370	81373	78274	82498	78710	74062	81750	81569	82148	87351	80694	83114	83888	81852	74791	80969
		300	93451	72006	74540	74228	74875	71601	73511	74613	76558	73829	79403	69730	77470	74305	77704	73949	77512	78911	108203	83248	80402	79980	80147	78206	74052	75679	78501	77614	80606	84056	80622	80189	80202	78984	77544	80512
		600	97442	98839	99929	100479	114767	108266	111069	109510	107250	105501	104120	99846	103626	97370	108236	103948	108402	112657	115966	109430	113253	112096	114181	110543	109008	109126	105492	102411	105893	109585	110317	113014	111783	112783	110438	113098
		900	100554	97555	101242	100587	138784	132577	137884	134093	194642	192336	195554	187806	107525	96858	128793	126690	131343	133493	135177	129184	172613	176822	184681	181379	172338	170966	153761	152812	186389	183125	191568	190073	131804	133843	133378	129310
		1200	104911	102906	105047	104128	154059	146905	149149	150732	488456	488191	480105	469973	116311	109782	148060	144316	143581	146464	157075	147415	341548	346172	359853	361978	365876	369756	291847	305350	427573	434499	467540	451968	144815	144377	139906	140862
		1500	115428	112164	113607	112436	170879	160910	167697	162857	1006315	1006227	989788	969631	131846	126886	160001	155683	157144	158784	171699	163652	598368	623796	636142	661181	702151	705140	588707	611722	842433	863823	954706	922942	154856	156838	153214	152774
		1800	126055	124456	124596	123823	180959	171986	180979	177258	1669924	1680621	1642404	1613440	145207	139814	172483	171285	171963	174436	187075	180265	911754	952594	974697	1010729	1113138	1127873	970292	1009119	1372143	1394180	1551135	1529090	164425	170557	165404	162589
		2100	142707	140234	139570	138290	200750	196458	198037	194657	2435906	2460105	2388466	2349170	167554	158896	190580	182506	185853	186272	207028	200289	1245220	1318818	1325786	1387052	1562509	1599207	1414186	1475405	1956661	1999000	2212020	2178707	181209	182649	177941	174522
		2400	158119	157857	156411	157947	221422	212746	217317	212335	3145994	3183575	3100379	3039934	187606	180526	208114	205496	205867	211168	230334	222562	1567749	1670398	1656949	1731686	1986099	2038089	1855260	1921644	2493877	2540065	2810894	2784933	195723	202518	191535	187375
		2700	176564	174510	174578	172231	238727	237114	242340	236063	3783161	3826205	3743086	3668648	208369	199757	228557	218211	225088	229595	252574	247796	1876651	2009384	1949739	2046138	2380455	2453406	2265345	2357160	2988828	3052767	3363126	3328000	213719	220485	207551	210340
		3000	202855	202163	200653	192339	267381	269333	270232	263446	4389192	4403838	4358515	4242716	235743	224932	248506	240867	248178	255239	279194	276108	2164906	2328251	2244338	2349534	2738548	2860002	2679374	2751582	3449476	3525834	3869001	3833542	233056	243814	226924	227712
		3300	224810	222404	222629	214600	301427	301320	299065	293630	4884066	4905774	4811442	4733366	261145	243872	271058	262402	274944	276995	313348	307244	2444118	2624053	2513280	2619196	3048089	3220928	3072391	3119574	3830414	3903789	4313178	4244462	258994	266629	248796	246397
		3600	246809	251799	243041	236608	325990	331863	330116	321318	5252944	5254684	5189689	5049036	287853	268993	292580	287601	295634	306788	341740	341711	2664576	2885814	2727420	2856975	3334622	3565716	3382423	3440298	4176229	4243318	4677092	4573534	283543	286265	270768	268670
		3900	268406	271879	269488	261313	358341	367946	358900	351491	5540130	5561876	5500492	5372475	309721	296844	319403	307144	322804	328945	372230	373230	2911700	3135702	2946900	3075917	3591611	3852436	3702236	3723060	4448134	4542160	4983678	4861288	314063	312461	294748	291722
		4200	301882	305554	296279	279699	390707	405398	396192	391973	5828295	5840468	5772594	5621896	342783	334446	343649	339215	348057	361438	411146	405402	3148172	3405893	3172328	3331820	3909948	4163218	4025556	4050332	4753144	4807036	5276840	5145436	338857	341768	326923	318580
		4500	330212	327876	323828	306234	423014	443243	428968	419786	5989860	5989034	5934221	5773866	366863	365442	368862	358997	377994	390212	451423	433458	3332908	3589832	3325005	3595681	4292348	4365591	4236292	4246940	4925564	5010478	5428146	5296178	370887	373928	342595	344414
		4800	361506	356212	352574	333436	460192	490689	470730	458132	6204848	6209316	6153122	5991432	402359	399363	394123	387430	407291	417865	503008	496377	3532054	3825158	3541595	3884261	4562529	4625072	4519976	4477747	5162996	5271381	5694958	5536133	400916	399901	376985	371532
		5100	387949	394191	383753	360004	494795	524949	506018	499685	6279219	6319059	6270228	6067060	432936	429589	419491	415304	443538	450744	548501	530972	3727056	4054418	3691609	4064539	4771850	4837746	4746842	4682360	5342929	5533939	5846744	5667100	434531	427768	402643	416938
		5400	421917	421474	414293	415928	525875	567605	545088	536074	6355234	6419212	6367392	6175734	465272	455371	448801	435957	464500	477402	586902	572176	3900964	4205200	3828585	4245892	4953041	5029124	4924208	4850632	5480726	5685248	5990677	5774837	461886	461632	426180	438350
		Sample	NTC	NTC	NTC	NTC	sG1G1	sG1G1	sG1G1	sG1G1	sG2G2	sG2G2	sG2G2	sG2G2	gG0G0	gG0G0	gG0G0	gG0G0	gG0G1	gG0G1	gG0G1	gG0G1	gG0G2	gG0G2	gG0G2	gG0G2	gG1G2	gG1G2	gG1G2	gG1G2	gG2G2	gG2G2	gG2G2	gG2G2	gG1G1	gG1G1	gG1G1	gG1G1
		Reporter	Poly-A-Texas red (PsmCas13b)				Poly-A-Texas red (PsmCas13b)				Poly-A-Texas red (PsmCas13b)				Poly-A-Texas red (PsmCas13b)				Poly-A-Texas red (PsmCas13b)				Poly-A-Texas red (PsmCas13b)				Poly-A-Texas red (PsmCas13b)				Poly-A-Texas red (PsmCas13b)				Poly-A-Texas red (PsmCas13b)
Wavelength(Ex/Em)	585 nm/625 nm	Cycle(Seconds)/Well
	PsmCas13b	0	68392	66939	70724	71005	76473	79244	84338	80380	77714	75869	80164	70933	73903	72470	80503	70326	74454	71046	75239	74567	70457	75836	74054	80136	72006	68058	78731	84187	69747	82115	73092	73186	77073	78917	73386	76686
		300	85387	77557	66729	66131	146314	127676	145150	143372	69255	67583	70373	64260	67203	68595	103591	95423	105851	125380	135862	126748	109416	96691	107746	99870	89397	86827	93190	96769	68731	72942	81558	73248	143731	133758	134249	128419
		600	83222	84688	85274	81115	1542071	1367272	1513413	1445473	88675	86073	87641	83845	134225	126224	770676	784398	1036387	1154541	982116	807989	608316	610536	822449	805265	598170	594449	639289	628004	81824	83144	90822	89176	1258163	1287937	1317913	1336088
		900	84781	84941	83664	80104	3886427	3672056	3825304	3696137	104404	105726	104494	99366	354289	356747	2751184	2815928	2982364	3068858	2755246	2545437	2063804	2138760	2647190	2695778	1888164	1910214	1931177	1969539	97374	101846	102843	101979	3154709	3178916	3076832	3064845
		1200	80591	82657	80166	80282	4632666	4531230	4609184	4492919	123896	124312	125457	120984	784101	767234	3959500	3978937	3777621	3735288	3646212	3573916	3113958	3316619	3650871	3804480	2632197	2738387	2691868	2782047	113660	119571	122937	123862	3732042	3749424	3540061	3474067
		1500	80060	84621	78409	80053	4918727	4787690	4897865	4768149	147288	142941	138319	142084	1254368	1202800	4356953	4351663	4010935	3965979	3887572	3913421	3550028	3822888	3987844	4212082	2875609	2990649	2886518	3036472	131060	133717	137697	134292	3816604	3839066	3646412	3531487
		1800	83217	82305	80174	81759	4857936	4824182	4917276	4785238	156049	161723	150310	150542	1634755	1561069	4456338	4392714	3986813	3972118	3923762	3932865	3643448	3960536	4030916	4254126	2887213	3004980	2949578	3081379	140020	139881	147847	149127	3799343	3841177	3626356	3522972
		2100	82430	89551	84951	78865	4915652	4892886	4951590	4853622	173766	162484	167476	159742	1920498	1818163	4473248	4452088	4034498	3974709	3892404	3947533	3647037	4008705	4039444	4277458	2907246	3059864	2965410	3106882	150501	149414	159006	158374	3803624	3852452	3651177	3501080
		2400	85158	84621	84901	79647	4903322	4879074	4957520	4865968	179637	181427	175894	175581	2158763	2029953	4483105	4445538	4051441	3956262	3892268	3915041	3643262	4003582	3965160	4271104	2892126	3048422	2967461	3080721	149216	160729	166817	162103	3772126	3818309	3610526	3475744
		2700	84073	87007	85884	81689	4829138	4851293	4934197	4817203	191325	190620	183651	181639	2324719	2171654	4461320	4392126	4041713	3985272	3862646	3899320	3620819	3980915	3944190	4186164	2857267	3038166	2934934	3079085	163212	165960	171348	170890	3723920	3798432	3592925	3443215
		3000	82821	87118	85634	83480	4808287	4883224	4978480	4855317	199646	196784	197283	189987	2479780	2302667	4492111	4426920	4065570	4032206	3881806	3938005	3636942	4026352	3932569	4234758	2860414	3082436	2993440	3082143	173945	177598	186701	182439	3740393	3834732	3662678	3474598
		3300	84062	80254	86753	79886	4794652	4901410	4981526	4873771	210669	210253	205988	200901	2604389	2435625	4542999	4455262	4102192	4060735	3888404	3920552	3654670	4026708	3957481	4245090	2855790	3113040	2994476	3098235	180671	181592	196054	188820	3818784	3862229	3662317	3466634
		3600	86276	90174	84664	84409	4723744	4871520	4981610	4848682	221613	224961	223923	213541	2648180	2472896	4474386	4413622	4053333	4011698	3836762	3896672	3594030	3986208	3917769	4182575	2815548	3072161	3002739	3046248	184193	190760	203950	197102	3882222	3813669	3621755	3404580
		3900	88411	88731	83558	80289	4668404	4840360	4939422	4820322	237621	234773	237525	227822	2708065	2556513	4460328	4411560	4044045	4041087	3818529	3890713	3610532	4042526	3880613	4177824	2790100	3048088	2980056	3045748	188659	189480	217935	206602	3877479	3810433	3654959	3401672
		4200	89751	89448	88089	83088	4691552	4922562	5018944	4891227	255498	252327	242879	238868	2790197	2679467	4514784	4474656	4074686	4078846	3898783	3921465	3623174	4041408	3914665	4185297	2862025	3101874	3022625	3070240	205098	202936	221791	216541	3909971	3822570	3675045	3467775
		4500	88726	88892	87091	81853	4624606	4857942	4933016	4825440	267593	253420	251616	249397	2765220	2706504	4453728	4437896	4078778	4054066	3911415	3880476	3597888	4006594	3851050	4332503	2976126	3086244	3004211	3052954	203665	203751	225607	216070	3865918	3787914	3654513	3453493
		4800	91024	90761	89230	81281	4610822	4926952	4980304	4898654	270319	272747	269294	265354	2768870	2721790	4525002	4452680	4085982	4096241	4005107	4053336	3616639	4027522	3844119	4381886	2987438	3108750	3022504	3049731	208008	214875	240971	235152	3900528	3810694	3663920	3476145
		5100	89163	92168	89521	85240	4616844	4923252	5014446	4918054	294534	285665	281159	274723	2795871	2734977	4515074	4446951	4098907	4136314	4060189	4068309	3604198	4070984	3871126	4385309	3011488	3095260	3045648	3032610	217845	230253	249506	237144	3897613	3839854	3699018	3612466
		5400	91188	92118	88014	89291	4564316	4931252	5055477	4902173	298312	299910	294809	287922	2828863	2761801	4548164	4496544	4127804	4171070	4074074	4098621	3590761	4058994	3825859	4422138	3014780	3098862	3059351	3052404	231106	235601	254055	242754	3916545	3805727	3693730	3614497

## Sheet: Description
RFU values measured after Cycle(Seconds)/Well (Column C4-22, C27-45 and C50-68) for different samples (Row 1, 24 and 47: NTC = non-template control, DNA standards: sG1G1, sG2G2 and genomic DNA: gG0G0, gG0G1, gG0G2, gG1G2, gG2G2, gG1G1 ) with respective reporters (Row 2, 25 and 48)
For each sample RPA performed in duplicates and RPA product measured in duplicates (first two columns per sample RPA product 1 and second column RPA product 2)
