# Supplementary material for: CRISPR-enabled point-of-care genotyping for APOL1 genetic risk assessment
Source: EMBO Mol Med. 2024 Sep 13;16(10):18. doi: 10.1038/s44321-024-00126-x (PMC11473833; doi:10.1038/s44321-024-00126-x)
Supplement: Supplementary file 8 — Source data Fig. 5 [file 44321_2024_126_MOESM8_ESM.zip]

Archive with 7 entries (4 files):
- EMM-2024-19522_SourceDataForFigure5/
- EMM-2024-19522_SourceDataForFigure5/.DS_Store
- EMM-2024-19522_SourceDataForFigure5/EMM-2024-19522_SourceDataForFigure5A/
- EMM-2024-19522_SourceDataForFigure5/EMM-2024-19522_SourceDataForFigure5A/EMM-2024-19522_SourceDataForFigure5A.xlsx
- EMM-2024-19522_SourceDataForFigure5/EMM-2024-19522_SourceDataForFigure5C/
- EMM-2024-19522_SourceDataForFigure5/EMM-2024-19522_SourceDataForFigure5C/EMM-2024-19522_SourceDataForFigure5C.xlsx
- EMM-2024-19522_SourceDataForFigure5/EMM-2024-19522_SourceDataForFigure5C/~$EMM-2024-19522_SourceDataForFigure5C.xlsx
