# Supplementary material for: CRISPR-enabled point-of-care genotyping for APOL1 genetic risk assessment
Source: EMBO Mol Med. 2024 Sep 13;16(10):18. doi: 10.1038/s44321-024-00126-x (PMC11473833; doi:10.1038/s44321-024-00126-x)
Supplement: Supplementary file 9 — Source data Fig. 6 [file 44321_2024_126_MOESM9_ESM.zip]

Archive with 26 entries (23 files):
- EMM-2024-19522_SourceDataForFigure6/.DS_Store
- EMM-2024-19522_SourceDataForFigure6/EMM-2024-19522_SourceDataForFigure6B_analysis/
- EMM-2024-19522_SourceDataForFigure6/EMM-2024-19522_SourceDataForFigure6B_analysis/~$6b.xlsx
- EMM-2024-19522_SourceDataForFigure6/EMM-2024-19522_SourceDataForFigure6B_analysis/EMM-2024-19522_SourceDataForFigure6B_analysis.xlsx
- EMM-2024-19522_SourceDataForFigure6/EMM-2024-19522_SourceDataForFigure6B_analysis/Thumbs.db
- EMM-2024-19522_SourceDataForFigure6/EMM-2024-19522_SourceDataForFigure6B_images_gDNA/
- EMM-2024-19522_SourceDataForFigure6/EMM-2024-19522_SourceDataForFigure6B_images_gDNA/G1 assay test 1.jpg
- EMM-2024-19522_SourceDataForFigure6/EMM-2024-19522_SourceDataForFigure6B_images_gDNA/G1 assay test 2.jpg
- EMM-2024-19522_SourceDataForFigure6/EMM-2024-19522_SourceDataForFigure6B_images_gDNA/G1 assay test 3.jpg
- EMM-2024-19522_SourceDataForFigure6/EMM-2024-19522_SourceDataForFigure6B_images_gDNA/G1 assay test 4.jpg
- EMM-2024-19522_SourceDataForFigure6/EMM-2024-19522_SourceDataForFigure6B_images_gDNA/G1 assay test 5.jpg
- EMM-2024-19522_SourceDataForFigure6/EMM-2024-19522_SourceDataForFigure6B_images_gDNA/G2 aassay test 2.jpg
- EMM-2024-19522_SourceDataForFigure6/EMM-2024-19522_SourceDataForFigure6B_images_gDNA/G2 assay test 1.jpg
- EMM-2024-19522_SourceDataForFigure6/EMM-2024-19522_SourceDataForFigure6B_images_gDNA/G2 assay test 3.jpg
- EMM-2024-19522_SourceDataForFigure6/EMM-2024-19522_SourceDataForFigure6B_images_gDNA/README_G1_assay.txt
- EMM-2024-19522_SourceDataForFigure6/EMM-2024-19522_SourceDataForFigure6B_images_gDNA/README_G2_assay.txt
- EMM-2024-19522_SourceDataForFigure6/EMM-2024-19522_SourceDataForFigure6B_images_gDNA/Thumbs.db
- EMM-2024-19522_SourceDataForFigure6/EMM-2024-19522_SourceDataForFigure6B_images_synthetic/
- EMM-2024-19522_SourceDataForFigure6/EMM-2024-19522_SourceDataForFigure6B_images_synthetic/17-21.jpg
- EMM-2024-19522_SourceDataForFigure6/EMM-2024-19522_SourceDataForFigure6B_images_synthetic/1-8.jpg
- EMM-2024-19522_SourceDataForFigure6/EMM-2024-19522_SourceDataForFigure6B_images_synthetic/22-29.jpg
- EMM-2024-19522_SourceDataForFigure6/EMM-2024-19522_SourceDataForFigure6B_images_synthetic/30-37.jpg
- EMM-2024-19522_SourceDataForFigure6/EMM-2024-19522_SourceDataForFigure6B_images_synthetic/38-42.jpg
- EMM-2024-19522_SourceDataForFigure6/EMM-2024-19522_SourceDataForFigure6B_images_synthetic/9-16.jpg
- EMM-2024-19522_SourceDataForFigure6/EMM-2024-19522_SourceDataForFigure6B_images_synthetic/README.txt
- EMM-2024-19522_SourceDataForFigure6/EMM-2024-19522_SourceDataForFigure6B_images_synthetic/Thumbs.db
