# Supplementary material for: CRISPR-enabled point-of-care genotyping for APOL1 genetic risk assessment
Source: EMBO Mol Med. 2024 Sep 13;16(10):18. doi: 10.1038/s44321-024-00126-x (PMC11473833; doi:10.1038/s44321-024-00126-x)
Supplement: Supplementary file 9 — Source data Fig. 6 [file 44321_2024_126_MOESM9_ESM.zip › EMM-2024-19522_SourceDataForFigure6/EMM-2024-19522_SourceDataForFigure6B_analysis/EMM-2024-19522_SourceDataForFigure6B_analysis.xlsx]

## Sheet: Patient
G1 assay											G2 assay
								LwaCas13a	LbaCas12a										LwaCas13a	LbaCas12a
	Test	Stick	Sample	Genotype	Control	Dig band	Biotin band	Test/ Cntrl	Test/ Cntrl			Test	Stick	Sample	Genotype	Control	Dig band	Biotin band	Test/ Cntrl	Test/ Cntrl
	1	1	gCD54	G1G1	174.691	101.145	47.472	0.271748	0.578994			1	1	gCD54	G1G1	190.132	153.478	44.536	0.234237	0.807218
	1	2	gCD67	G0G1	189.962	48.182	43.439	0.228672	0.25364			1	2	gCD67	G0G1	190.602	152.33	38.517	0.202081	0.799205
	1	3	gCD68	G0G0	196.01	54.283	146.627	0.748059	0.27694			1	3	gCD68	G0G0	182.535	138.036	34.525	0.189142	0.756217
	1	4	gCD50	G0G1	185.424	63.26	46.846	0.252643	0.341164			1	4	gCD58	G1G1	187.791	153.383	41.598	0.221512	0.816775
	1	5	gCD139	G1G2	197.437	56.708	53.304	0.26998	0.287221			1	5	gCD188	G1G1	200.881	162.008	55.795	0.277752	0.806487
	1	6	gCD2	G1G2	199.382	60.258	54.659	0.274142	0.302224			1	6	gCD63	G1G2	188.655	52.748	49.459	0.262166	0.2796
	1	7	gCD57	G0G0	189.623	58.048	108.97	0.574667	0.306123			1	7	NTC	NA	184.785	129.029	176.042	0.952686	0.698266
	2	1	gCD65	G0G0	196.537	73.689	89.485	0.455309	0.374937			2	1	gCD214	G2G2	177.591	43.78	156.323	0.880242	0.246522
	2	2	gCD10	G0G1	199.783	82.578	70.428	0.352522	0.413338			2	2	gCD50	G0G1	186.328	156.182	53.361	0.286382	0.83821
	2	3	gCD172	G2G2	186.668	44.905	162.231	0.869088	0.240561			2	3	gCD139	G1G2	189.127	46.074	48.986	0.259011	0.243614
	2	4	gCD48	G2G2	176.182	43.09	90.038	0.511051	0.244577			2	4	gCD2	G1G2	198.257	74.468	56.39	0.284429	0.375613
	2	5	gCD69	G0G2	196.737	54.346	111.939	0.568978	0.276237			2	5	gCD57	G0G0	193.349	162.405	53.451	0.276448	0.839958
	2	6	gCD72	G0G2	193.337	49.765	130.604	0.675525	0.2574			2	6	gCD65	G0G0	191.541	166.398	61.236	0.319702	0.868733
	2	7	gCD71	G0G2	182.313	50.9	147.755	0.810447	0.27919			2	7	NTC	NA	164.837	123.955	170.949	1.03708	0.751985
	3	1	gCD58	G1G1	179.613	111.444	43.636	0.242945	0.620467			3	1	gCD10	G0G1	184.042	146.871	49.695	0.27002	0.79803
	3	2	gCD188	G1G1	192.513	113.876	45.433	0.236	0.591524			3	2	gCD172	G2G2	182.5	28.698	157.919	0.86531	0.157249
	3	3	gCD63	G1G2	183.048	52.393	51.842	0.283215	0.286225			3	3	gCD48	G2G2	180.318	37.552	165.62	0.918488	0.208254
	3	4	gCD214	G2G2	185.532	47.36	145.405	0.783719	0.255266			3	4	gCD69	G0G2	192.561	44.03	45.066	0.234035	0.228655
	3	5	NTC	NA	130.913	85.898	149.742	1.14383	0.656146			3	5	gCD72	G0G2	202.983	53.838	48.409	0.238488	0.265234
	3	6	NTC	NA	137.596	95.775	134.615	0.978335	0.696059			3	6	gCD71	G0G2	194.213	53.517	51.547	0.265415	0.275558
	3	7	NTC	NA	133.543	84.141	137.682	1.03099	0.630067			3	7	NTC	NA	184.589	116.404	166.413	0.901533	0.630612

## Sheet: Synthetic
G1 assay									G2 assay
						LbaCas12a	LwaCas13a								LbaCas12a	LwaCas13a
	Stick	Genotype	Control	Dig band	Biotin band	Test/ Cntrl	Test/ Cntrl			Stick	Genotype	Control	Dig band	Biotin band	Test/ Cntrl	Test/ Cntrl
	1	NTC	167.205	115.909	165.138	0.693215	0.987638			22	NTC	176.844	122.816	159.208	0.694488	0.900274
	2	NTC	164.465	109.408	164.027	0.665236	0.997337			23	NTC	177.027	124.161	160.936	0.701368	0.909104
	3	NTC	166.815	127.916	173.507	0.766814	1.04012			24	NTC	178.736	125.218	161.83	0.700575	0.905414
	4	G0G0	174.08	46.16	140.771	0.265165	0.808657			25	G0G0	188.393	150.962	45.381	0.801314	0.240885
	5	G0G0	177.193	50.856	146.407	0.287009	0.826257			26	G0G0	177.61	156.667	53.346	0.882084	0.300355
	6	G0G0	182.679	53.302	129.41	0.29178	0.708401			27	G0G0	187.375	152.078	57.495	0.811624	0.306845
	7	G0G1	182.357	51.71	50.577	0.283565	0.277352			28	G0G1	182.027	144.047	49.041	0.79135	0.269416
	8	G0G1	178.285	60.649	58.21	0.34018	0.3265			29	G0G1	178.398	137.481	46.745	0.770642	0.262026
	9	G0G1	172.869	50.301	51.576	0.290978	0.298353			30	G0G1	171.985	138.236	40.156	0.803768	0.233485
	10	G0G2	181.967	68.937	147.298	0.378843	0.809476			31	G0G2	186.944	43.783	43.194	0.234204	0.231053
	11	G0G2	171.097	53.758	145.205	0.314196	0.848671			32	G0G2	189.951	49.133	48.625	0.258661	0.255987
	12	G0G2	169.916	59.799	153.344	0.351933	0.902469			33	G0G2	192.281	59.022	55.864	0.306957	0.290533
	13	G1G2	183.483	61.306	59.065	0.334124	0.32191			34	G1G2	189.237	53.368	53.53	0.282017	0.282873
	14	G1G2	177.849	61.676	61.208	0.346789	0.344157			35	G1G2	187.427	55.217	55.196	0.294605	0.294493
	15	G1G2	177.465	59.536	53.742	0.33548	0.302832			36	G1G2	190.596	52.975	54.43	0.277944	0.285578
	16	G1G1	172.451	127.71	55.106	0.740558	0.319546			37	G1G1	180.929	147.233	49.592	0.813761	0.274096
	17	G1G1	164.503	134.149	47.81	0.815481	0.290633			38	G1G1	173.642	139.784	46.308	0.805013	0.266687
	18	G1G1	175.623	127.392	47.274	0.725372	0.269179			39	G1G1	181.179	144.861	53.748	0.799546	0.296657
	19	G2G2	162.449	58.705	140.714	0.361375	0.866204			40	G2G2	184.588	47.45	154.613	0.257059	0.837611
	20	G2G2	165.794	52.088	131.824	0.314173	0.795107			41	G2G2	184.331	61.804	160.688	0.335288	0.871736
	21	G2G2	170.939	57.663	142.924	0.337331	0.836111			42	G2G2	174.453	40.16	160.333	0.230205	0.919061

## Sheet: Description
For each stick (column C and N) band intensities of control (column F and Q), dig (digoxigenin) band (column G and R) and biotin band (column H and S) quantified with ImageJ for G1 and G2 assay for each sample (gDNA in column D and O)
For each sample one RPA was done and put on a seperate stick
