# Supplementary material for: CRISPR-enabled point-of-care genotyping for APOL1 genetic risk assessment
Source: EMBO Mol Med. 2024 Sep 13;16(10):18. doi: 10.1038/s44321-024-00126-x (PMC11473833; doi:10.1038/s44321-024-00126-x)
Supplement: Supplementary file 9 — Source data Fig. 6 [file 44321_2024_126_MOESM9_ESM.zip › EMM-2024-19522_SourceDataForFigure6/EMM-2024-19522_SourceDataForFigure6B_images_gDNA/README_G2_assay.txt]

Images of sticks for lateral-flow-based visualisation of APOL1 genotyping for G2 assay (tests 1-3) for patient samples�			
"Files named after assay and test, within images stick number written on the sticks corresponding to following samples and genotypes:"			
Test	Stick number	Sample	Genotype
1	1		gCD54	G1G1
1	2		gCD67	G0G1
1	3		gCD68	G0G0
1	4		gCD58	G1G1
1	5		gCD188	G1G1
1	6		gCD63	G1G2
1	7		NTC	NA
2	1		gCD214	G2G2
2	2		gCD50	G0G1
2	3		gCD139	G1G2
2	4		gCD2	G1G2
2	5		gCD57	G0G0
2	6		gCD65	G0G0
2	7		NTC	NA
3	1		gCD10	G0G1
3	2		gCD172	G2G2
3	3		gCD48	G2G2
3	4		gCD69	G0G2
3	5		gCD72	G0G2
3	6		gCD71	G0G2
3	7		NTC	NA
