# Supplementary material for: CRISPR-enabled point-of-care genotyping for APOL1 genetic risk assessment
Source: EMBO Mol Med. 2024 Sep 13;16(10):18. doi: 10.1038/s44321-024-00126-x (PMC11473833; doi:10.1038/s44321-024-00126-x)
Supplement: Supplementary file 9 — Source data Fig. 6 [file 44321_2024_126_MOESM9_ESM.zip › EMM-2024-19522_SourceDataForFigure6/EMM-2024-19522_SourceDataForFigure6B_images_synthetic/README.txt]

Images of sticks for lateral-flow-based visualisation of APOL1 genotyping on synthetic standards. Files named after stick numbers. Sticks 1-22 G1 assay. Sticks 23-42 G2 assay.
Numbers corresponding to following samples:
Stick number	Assay	Sample
1		G1	NTC
2		G1	NTC
3		G1	NTC
4		G1	sG0G0
5		G1	sG0G0
6		G1	sG0G0
7		G1	sG0G1
8		G1	sG0G1
9		G1	sG0G1
10		G1	sG0G2
11		G1	sG0G2
12		G1	sG0G2
13		G1	sG1G2
14		G1	sG1G2
15		G1	sG1G2
16		G1	sG1G1
17		G1	sG1G1
18		G1	sG1G1
19		G1	sG2G2
20		G1	sG2G2
21		G1	sG2G2
22		G2	NTC
23		G2	NTC
24		G2	NTC
25		G2	sG0G0
26		G2	sG0G0
27		G2	sG0G0
28		G2	sG0G1
29		G2	sG0G1
30		G2	sG0G1
31		G2	sG0G2
32		G2	sG0G2
33		G2	sG0G2
34		G2	sG1G2
35		G2	sG1G2
36		G2	sG1G2
37		G2	sG1G1
38		G2	sG1G1
39		G2	sG1G1
40		G2	sG2G2
41		G2	sG2G2
42		G2	sG2G2
